# Supplementary material for: Molecular mechanisms of disinfectant resistance in Klebsiella pneumoniae
Source: JAC Antimicrob Resist. 2026 Jan 16;8(1):dlaf247. doi: 10.1093/jacamr/dlaf247 (PMC12809559; doi:10.1093/jacamr/dlaf247)
Supplement: dlaf247_Supplementary_Data [file dlaf247_supplementary_data.zip]

Archive with 3 entries (3 files):
- MolMechanismsDisinfectantResKpneumoniae_Appendices_Revised.docx
- MolMechanismsDisinfectantResKpneumoniae_proteomics_data.xlsx
- MolMechanismsDisinfectantResKpneumoniae_WGS_data.xlsx
