# Supplementary material for: Molecular mechanisms of disinfectant resistance in Klebsiella pneumoniae
Source: JAC Antimicrob Resist. 2026 Jan 16;8(1):dlaf247. doi: 10.1093/jacamr/dlaf247 (PMC12809559; doi:10.1093/jacamr/dlaf247)
Supplement: dlaf247_Supplementary_Data [file dlaf247_supplementary_data.zip › MolMechanismsDisinfectantResKpneumoniae_proteomics_data.xlsx]

## Sheet: BAC_proteins
Protein Group	Protein ID	Accession	Significance	Coverage (%)	#Peptides	#Unique	PTM	Sample 24 Area	Sample 25 Area	Sample 26 Area	Sample 16 Area	Sample 17 Area	Sample 18 Area	Sample 19 Area	Sample 20 Area	Sample 24 Area (top-3 peptides)	Sample 25 Area (top-3 peptides)	Sample 26 Area (top-3 peptides)	Sample 16 Area (top-3 peptides)	Sample 17 Area (top-3 peptides)	Sample 18 Area (top-3 peptides)	Sample 19 Area (top-3 peptides)	Sample 20 Area (top-3 peptides)	Sample Profile (Ratio)	Parent strains Area	BAC Area	Parent strains Area (top-3 peptides)	BAC Area (top-3 peptides)	Group Profile (Ratio)	Avg. Mass	Description
18	54	tr|A0A086IBI2|A0A086IBI2_KLEPN	200	38	17	17	Carbamidomethylation; Oxidation (M)	288000000	740000000	556000000	1120000000	622000000	1150000000	1150000000	699000000	108000000	263000000	197000000	719000000	339000000	885000000	697000000	535000000	0.20:0.49:0.37:1.34:0.63:1.65:1.30:1.00	528000000	950000000	189000000	635000000	0.30:1.00	81386	Inducible lysine decarboxylase OS=Klebsiella pneumoniae OX=573 GN=cadA PE=3 SV=1
24	16	tr|A0A332BRP3|A0A332BRP3_KLEPN	200	30	13	13	Carbamidomethylation; Oxidation (M)	336000000	570000000	420000000	97300000	74700000	141000000	78300000	99100000	181000000	316000000	221000000	26800000	16700000	63500000	24900000	25800000	7.00:12.24:8.56:1.04:0.65:2.46:0.96:1.00	442000000	101000000	240000000	31900000	7.50:1.00	82346	NADP-dependent malic enzyme OS=Klebsiella pneumoniae OX=573 GN=maeB PE=3 SV=1
29	14	tr|A0A081M2P3|A0A081M2P3_KLEPN	200	17	8	8		474000000	476000000	553000000	167000000	144000000	88500000	129000000	71600000	364000000	355000000	436000000	110000000	84900000	54100000	95200000	40100000	9.07:8.83:10.87:2.73:2.12:1.35:2.37:1.00	501000000	120000000	385000000	76900000	5.01:1.00	65916	Acetyltransferase component of pyruvate dehydrogenase complex OS=Klebsiella pneumoniae OX=573 GN=aceF PE=3 SV=1
33	46	tr|W9B2P9|W9B2P9_KLEPN	200	22	11	11	Carbamidomethylation; Oxidation (M)	57300000	108000000	103000000	375000000	306000000	389000000	355000000	409000000	29500000	52900000	54500000	240000000	193000000	268000000	185000000	156000000	0.19:0.34:0.35:1.54:1.24:1.72:1.19:1.00	89700000	367000000	45600000	208000000	0.22:1.00	90059	Alpha-1 4 glucan phosphorylase OS=Klebsiella pneumoniae OX=573 GN=malP_2 PE=3 SV=1
38	93	tr|A0A377UTG4|A0A377UTG4_KLEPN	200	13	7	7		90700000	116000000	78900000	13400000	14500000	6110000	21300000	9670000	55600000	68000000	47600000	7970000	9640000	3090000	12700000	4300000	12.93:15.82:11.07:1.85:2.24:0.72:2.96:1.00	95300000	13000000	57100000	7550000	7.56:1.00	94092	Carbamoyl-phosphate synthase (glutamine-hydrolyzing) OS=Klebsiella pneumoniae OX=573 GN=carB_3 PE=3 SV=1
47	61	tr|W9B937|W9B937_KLEPN	200	27	10	10	Oxidation (M)	116000000	213000000	185000000	71800000	52700000	37700000	63900000	28700000	87700000	163000000	141000000	58700000	43800000	32500000	48300000	20400000	4.30:8.01:6.91:2.88:2.15:1.59:2.37:1.00	172000000	51000000	131000000	40700000	3.21:1.00	78951	Catalase-peroxidase OS=Klebsiella pneumoniae OX=573 GN=katG PE=3 SV=1
51	34	tr|A0A377V4H7|A0A377V4H7_KLEPN	200	10	7	7	Carbamidomethylation	59700000	94300000	76500000	6940000	10900000	10500000	7870000	8540000	39100000	57600000	47100000	4560000	4460000	6600000	5160000	5120000	7.62:11.25:9.19:0.89:0.87:1.29:1.01:1.00	76800000	9080000	47900000	5180000	9.25:1.00	113192	Respiratory nitrate reductase subunit alpha OS=Klebsiella pneumoniae OX=573 GN=narG_1 PE=3 SV=1
53	103	tr|W9B5J3|W9B5J3_KLEPN	200	41	9	9	Carbamidomethylation; Oxidation (M)	397000000	561000000	590000000	129000000	92300000	106000000	67000000	169000000	260000000	333000000	379000000	70800000	44700000	38500000	34000000	81900000	3.18:4.06:4.63:0.86:0.55:0.47:0.42:1.00	516000000	116000000	324000000	54100000	6.00:1.00	48002	Citrate synthase OS=Klebsiella pneumoniae OX=573 GN=cisY PE=3 SV=1
56	52	tr|A0A377V2E5|A0A377V2E5_KLEPN	200	29	13	13	Carbamidomethylation; Oxidation (M)	31900000	48200000	41000000	117000000	137000000	128000000	130000000	89400000	18500000	27400000	24100000	75700000	98500000	85500000	82300000	55500000	0.33:0.49:0.43:1.36:1.77:1.54:1.48:1.00	40400000	121000000	23300000	79500000	0.29:1.00	96632	Pyruvate-flavodoxin oxidoreductase OS=Klebsiella pneumoniae OX=573 GN=porA PE=4 SV=1
58	8	tr|A0A377VAI3|A0A377VAI3_KLEPN	200	20	7	5	Carbamidomethylation	567000000	604000000	648000000	18100000	18400000	14500000	15100000	4430000	512000000	545000000	620000000	8220000	6530000	8880000	7500000	1270000	64.00:64.00:64.00:6.49:5.15:7.00:5.92:1.00	606000000	14100000	559000000	6500000	64.00:1.00	63797	Phosphoenolpyruvate carboxykinase (ATP) OS=Klebsiella pneumoniae OX=573 GN=pckA_2 PE=3 SV=1
65	108	tr|A0A377V410|A0A377V410_KLEPN	200	6	1	1	Oxidation (M)	11500000	12300000	13100000	839000	365000	4540000	2120000	1450000	5370000	5700000	6070000	839000	284000	3790000	1630000	452000	11.90:12.62:13.44:1.86:0.63:8.39:3.61:1.00	12300000	1980000	5710000	1400000	4.08:1.00	56832	Threonine--tRNA ligase OS=Klebsiella pneumoniae OX=573 GN=thrS_2 PE=4 SV=1
75	97	tr|A0A377V2I9|A0A377V2I9_KLEPN	200	39	8	8	Carbamidomethylation	462000000	732000000	640000000	2190000000	2750000000	1410000000	1740000000	1200000000	253000000	403000000	372000000	1610000000	2060000000	993000000	1190000000	949000000	0.27:0.43:0.39:1.69:2.17:1.05:1.26:1.00	611000000	1860000000	343000000	1360000000	0.25:1.00	39670	Alcohol dehydrogenase OS=Klebsiella pneumoniae OX=573 GN=adhE_2 PE=4 SV=1
76	104	tr|W9BIZ6|W9BIZ6_KLEPN	200	17	4	4	Oxidation (M)	497000000	433000000	458000000	27100000	17700000	11100000	16200000	4330000	496000000	432000000	457000000	25300000	16400000	9580000	13700000	3630000	64.00:64.00:64.00:6.97:4.52:2.64:3.77:1.00	463000000	15600000	462000000	14000000	32.97:1.00	30450	Elongation factor Ts OS=Klebsiella pneumoniae OX=573 GN=tsf PE=3 SV=1
78	170	tr|A0A377UV01|A0A377UV01_KLEPN	200	5	2	2		17200000	18900000	31200000	58500	48000	286000	46900	79800	17200000	18900000	31200000	58500	48000	286000	46900	79800	64.00:64.00:64.00:0.73:0.60:3.59:0.59:1.00	22400000	273000	22400000	273000	64.00:1.00	91462	Alpha-dextrin endo-1 6-alpha-glucosidase OS=Klebsiella pneumoniae OX=573 GN=pulA_1 PE=3 SV=1
86	85	tr|A0A081IPB9|A0A081IPB9_KLEPN	200	12	4	4		525000000	820000000	697000000	121000000	94400000	66900000	172000000	195000000	451000000	717000000	618000000	121000000	94300000	66800000	171000000	195000000	2.32:3.68:3.17:0.62:0.48:0.34:0.88:1.00	681000000	130000000	595000000	130000000	4.59:1.00	50563	Dihydrolipoyl dehydrogenase OS=Klebsiella pneumoniae OX=573 GN=lpdA PE=3 SV=1
89	149	tr|A0A060VIF0|A0A060VIF0_KLEPN	200	42	11	11	Carbamidomethylation	395000000	491000000	604000000	40600000	24200000	70400000	10700000	78100000	254000000	307000000	384000000	29800000	15800000	39600000	7320000	51300000	4.94:5.98:7.48:0.58:0.31:0.77:0.14:1.00	496000000	46800000	315000000	30300000	10.37:1.00	46379	Glutamate dehydrogenase OS=Klebsiella pneumoniae OX=573 GN=gdhA_1 PE=3 SV=1
91	58	tr|A0A0C7K6F5|A0A0C7K6F5_KLEPN	200	10	3	3		7280000	14900000	6310000	96000000	121000000	10800000	149000000	22500000	7280000	14900000	6310000	96000000	121000000	10800000	149000000	22500000	0.32:0.66:0.28:4.26:5.38:0.48:6.64:1.00	9910000	80000000	9910000	80000000	0.12:1.00	54614	Sucrose-6-phosphate hydrolase OS=Klebsiella pneumoniae OX=573 GN=sacA PE=3 SV=1
93	109	tr|A0A377UXC5|A0A377UXC5_KLEPN	200	27	6	6	Oxidation (M)	107000000	118000000	128000000	47900000	45300000	13100000	66700000	16700000	93900000	108000000	119000000	39400000	37900000	10700000	50100000	10700000	8.78:10.14:11.11:3.69:3.55:1.00:4.69:1.00	118000000	38200000	107000000	29800000	3.60:1.00	38470	Cell division protein FtsZ OS=Klebsiella pneumoniae OX=573 GN=ftsZ PE=3 SV=1
94	130	tr|W9BNV5|W9BNV5_KLEPN	200	31	8	8	Carbamidomethylation	355000000	388000000	410000000	72700000	76000000	70200000	61400000	70400000	241000000	269000000	280000000	38900000	49700000	27100000	29600000	38000000	6.35:7.08:7.39:1.02:1.31:0.71:0.78:1.00	384000000	70100000	263000000	36600000	7.19:1.00	43539	Aminotransferase OS=Klebsiella pneumoniae OX=573 GN=aspC PE=3 SV=1
95	140	tr|A0A7D9NJT2|A0A7D9NJT2_KLEPN	200	25	6	6		558000000	562000000	618000000	169000000	156000000	105000000	214000000	162000000	400000000	407000000	454000000	111000000	100000000	89800000	137000000	101000000	3.95:4.02:4.48:1.10:0.99:0.89:1.36:1.00	579000000	162000000	420000000	108000000	3.87:1.00	36466	DNA-directed RNA polymerase subunit alpha OS=Klebsiella pneumoniae OX=573 GN=rpoA PE=3 SV=1
96	347	tr|W9BDM2|W9BDM2_KLEPN	200	12	2	2	Carbamidomethylation; Oxidation (M)	75500000	90200000	92800000	463000000	446000000	208000000	548000000	174000000	72600000	87600000	89100000	435000000	411000000	205000000	520000000	169000000	0.43:0.52:0.53:2.57:2.43:1.21:3.07:1.00	86200000	368000000	83100000	348000000	0.24:1.00	34984	ATP-dependent 6-phosphofructokinase OS=Klebsiella pneumoniae OX=573 GN=pfkA PE=3 SV=1
97	314	tr|A0A081M7B9|A0A081M7B9_KLEPN	200	36	6	6	Carbamidomethylation	1250000000	1500000000	1540000000	182000000	123000000	63300000	178000000	35200000	1030000000	1230000000	1280000000	157000000	108000000	58800000	155000000	30000000	34.21:40.82:42.60:5.22:3.60:1.96:5.16:1.00	1430000000	117000000	1180000000	102000000	11.57:1.00	31469	Beta-lactamase OS=Klebsiella pneumoniae OX=573 GN=bla PE=3 SV=1
104	59	tr|R9VY43|R9VY43_KLEPN	200	5	1	1		199000	0	161000	88700000	84200000	145000000	62600000	80300000	199000	0	161000	88700000	84200000	145000000	62600000	80300000	0.02:0:0.02:1.11:1.05:1.80:0.78:1.00	180000	92100000	180000	92100000	0.02:1.00	60310	Acetolactate synthase OS=Klebsiella pneumoniae OX=573 GN=budB PE=3 SV=1
105	24	tr|W9BP75|W9BP75_KLEPN	200	29	9	6	Carbamidomethylation	6630000	9340000	7680000	20000000	57500000	35000000	41700000	41800000	5390000	7910000	6040000	16300000	38500000	29200000	26600000	30300000	0.18:0.26:0.20:0.54:1.27:0.97:0.88:1.00	7970000	39200000	6530000	28200000	0.23:1.00	60024	Fumarate hydratase class I OS=Klebsiella pneumoniae OX=573 GN=fumB2 PE=3 SV=1
106	47	tr|A0A0C7KAW2|A0A0C7KAW2_KLEPN	200	13	6	6		11700000	22300000	21200000	32800000	46100000	20500000	52100000	18700000	3640000	10100000	8290000	32800000	45900000	20400000	51900000	18700000	0.19:0.54:0.44:1.75:2.45:1.09:2.77:1.00	18400000	34100000	7340000	33900000	0.22:1.00	79962	Alpha-galactosidase OS=Klebsiella pneumoniae OX=573 GN=rafA PE=3 SV=1
119	188	tr|F1DFL4|F1DFL4_KLEPN	200	20	5	5	Oxidation (M)	718000000	848000000	920000000	69600000	52500000	254000000	34600000	144000000	610000000	699000000	782000000	63300000	47400000	214000000	23900000	119000000	5.12:5.88:6.57:0.53:0.40:1.80:0.20:1.00	829000000	133000000	697000000	115000000	6.06:1.00	45749	Isocitrate dehydrogenase [NADP] OS=Klebsiella pneumoniae OX=573 GN=icd_2 PE=4 SV=1
121	363	tr|A0A377UW09|A0A377UW09_KLEPN	200	32	6	6	Oxidation (M)	47900000	29800000	55300000	16100000	12800000	9300000	19800000	8710000	43900000	24000000	49500000	10100000	7500000	3530000	11000000	3900000	11.25:6.17:12.70:2.60:1.92:0.91:2.82:1.00	52200000	13400000	47000000	7230000	6.50:1.00	29331	DNA-binding ATP-dependent protease La OS=Klebsiella pneumoniae OX=573 GN=lon_2 PE=4 SV=1
126	79	tr|A0A377UT02|A0A377UT02_KLEPN	200	7	3	3		8530000	13300000	12700000	101000	61300	558000	653000	552000	8530000	13300000	12700000	101000	61300	558000	653000	552000	15.45:24.15:23.03:0.18:0.11:1.01:1.18:1.00	11500000	479000	11500000	479000	24.09:1.00	98206	Ribosomal RNA small subunit methyltransferase J OS=Klebsiella pneumoniae OX=573 GN=prlC PE=3 SV=1
127	211	tr|W9B3D4|W9B3D4_KLEPN	200	22	7	7	Carbamidomethylation	91500000	144000000	137000000	18400000	23000000	13600000	38000000	22500000	61500000	70800000	67200000	13700000	16300000	10100000	30500000	12200000	5.05:5.81:5.52:1.12:1.34:0.83:2.51:1.00	128000000	23100000	66500000	16600000	4.01:1.00	70398	RNA polymerase sigma factor RpoD OS=Klebsiella pneumoniae OX=573 GN=rpoD PE=3 SV=1
133	102	tr|A0A2P0BJ50|A0A2P0BJ50_KLEPN	200	28	9	9	Carbamidomethylation; Oxidation (M)	252000000	262000000	294000000	18000000	16600000	5820000	20500000	2030000	139000000	154000000	172000000	2320000	4060000	676000	2510000	507000	64.00:64.00:64.00:4.59:8.01:1.33:4.96:1.00	269000000	12700000	155000000	2080000	64.00:1.00	44274	Phosphopentomutase OS=Klebsiella pneumoniae OX=573 GN=deoB PE=3 SV=1
139	245	tr|W9BPX9|W9BPX9_KLEPN	200	19	4	4	Carbamidomethylation	136000000	144000000	171000000	42200000	32200000	32200000	44000000	19700000	131000000	142000000	164000000	42200000	32200000	32200000	44000000	19700000	6.63:7.19:8.31:2.14:1.64:1.63:2.24:1.00	151000000	34100000	146000000	34100000	4.28:1.00	42437	3-oxoacyl-ACP synthase OS=Klebsiella pneumoniae OX=573 GN=fabB PE=3 SV=1
150	154	tr|A0A377VBR2|A0A377VBR2_KLEPN	200	14	6	6	Carbamidomethylation	32500000	39900000	40400000	3600000	4600000	3280000	5020000	2720000	26000000	32900000	33600000	2870000	4010000	2940000	3920000	2420000	10.72:13.58:13.87:1.18:1.65:1.21:1.62:1.00	37600000	3840000	30800000	3230000	9.54:1.00	85464	Phosphoribosylformylglycinamidine synthase OS=Klebsiella pneumoniae OX=573 GN=purL_4 PE=4 SV=1
151	322	tr|A0A086IFT2|A0A086IFT2_KLEPN	200	17	3	3		44100000	40100000	45100000	13200000	14900000	6120000	9100000	4050000	44100000	40100000	45100000	13200000	14900000	6120000	9100000	4050000	10.89:9.91:11.13:3.27:3.67:1.51:2.25:1.00	43100000	9480000	43100000	9480000	4.55:1.00	43156	2-amino-3-ketobutyrate coenzyme A ligase OS=Klebsiella pneumoniae OX=573 GN=kbl PE=3 SV=1
166	74	tr|A0A0V9RR81|A0A0V9RR81_KLEPN	200	37	11	11	Carbamidomethylation; Oxidation (M)	1710000000	2760000000	2530000000	370000000	334000000	494000000	205000000	330000000	691000000	1140000000	940000000	222000000	214000000	206000000	121000000	125000000	5.54:9.12:7.53:1.78:1.72:1.65:0.97:1.00	2430000000	347000000	923000000	177000000	5.20:1.00	52051	Aspartate ammonia-lyase OS=Klebsiella pneumoniae OX=573 GN=aspA PE=3 SV=1
170	191	tr|W9BNH8|W9BNH8_KLEPN	200	33	8	8		150000000	170000000	166000000	2120000000	995000000	760000000	1320000000	1170000000	85800000	100000000	98800000	1790000000	770000000	680000000	1070000000	1040000000	0.08:0.10:0.10:1.73:0.74:0.65:1.03:1.00	162000000	1280000000	94800000	1070000000	0.09:1.00	42257	AcrA protein OS=Klebsiella pneumoniae OX=573 GN=acrA PE=3 SV=1
172	73	tr|A0A0C7KC88|A0A0C7KC88_KLEPN	200	9	3	1	Carbamidomethylation	8270000	11300000	14300000	218000	0	463000	0	264000	8270000	11300000	14300000	218000	0	463000	0	264000	31.35:42.65:54.28:0.83:0:1.75:0:1.00	11300000	315000	11300000	315000	35.83:1.00	59301	Phosphoenolpyruvate carboxykinase (ATP) OS=Klebsiella pneumoniae OX=573 GN=pckA PE=3 SV=1
175	437	tr|A0A0V9IFN2|A0A0V9IFN2_KLEPN	200	14	3	3	Carbamidomethylation	90200000	98700000	100000000	30200000	23200000	23300000	17800000	37700000	89800000	98400000	100000000	29300000	22900000	3150000	15500000	3750000	23.93:26.23:26.65:7.81:6.10:0.84:4.13:1.00	96400000	26400000	96100000	14900000	6.43:1.00	26878	Phosphoribosylaminoimidazole-succinocarboxamide synthase OS=Klebsiella pneumoniae OX=573 GN=purC PE=3 SV=1
180	421	tr|A0A377VBH0|A0A377VBH0_KLEPN	200	42	5	5	Carbamidomethylation; Oxidation (M)	68700000	106000000	86700000	642000000	470000000	143000000	521000000	147000000	44100000	70100000	57400000	591000000	429000000	104000000	381000000	104000000	0.42:0.67:0.55:5.67:4.12:1.00:3.65:1.00	87000000	386000000	57200000	322000000	0.18:1.00	29097	Methionine adenosyltransferase OS=Klebsiella pneumoniae OX=573 GN=metK_1 PE=3 SV=1
181	225	tr|W9BBE4|W9BBE4_KLEPN	200	41	5	5	Carbamidomethylation; Oxidation (M)	255000000	460000000	377000000	13800000	8020000	96500000	6650000	58500000	246000000	448000000	363000000	11400000	6130000	90600000	5830000	54200000	4.53:8.25:6.68:0.21:0.11:1.67:0.11:1.00	364000000	37800000	352000000	34700000	10.15:1.00	32426	Malate dehydrogenase OS=Klebsiella pneumoniae OX=573 GN=mdh PE=3 SV=1
182	260	tr|A0A2S6EGH5|A0A2S6EGH5_KLEPN	200	17	5	5		65400000	73900000	87600000	30300000	24400000	28800000	31800000	38700000	63400000	70400000	85200000	26100000	19500000	11600000	25100000	16300000	3.90:4.33:5.24:1.60:1.20:0.71:1.54:1.00	75700000	30800000	73000000	19700000	3.70:1.00	34921	ADP-L-glycero-D-manno-heptose-6-epimerase OS=Klebsiella pneumoniae OX=573 GN=hldD PE=3 SV=1
183	460	tr|D8L2S3|D8L2S3_KLEPN	200	9	3	3		9830000	13800000	13000000	2680000	2740000	3730000	1810000	771000	9830000	13800000	13000000	2680000	2740000	3730000	1810000	771000	12.75:17.95:16.89:3.48:3.55:4.84:2.35:1.00	12200000	2380000	12200000	2380000	5.14:1.00	56373	DUF262 domain-containing protein OS=Klebsiella pneumoniae OX=573 GN=pKP048_53 PE=4 SV=1
184	122	tr|A0A377V101|A0A377V101_KLEPN	200	6	2	2		12800000	16300000	18800000	3160000	2180000	7200000	126000	6270000	12800000	16300000	18800000	3160000	2180000	7200000	126000	6270000	2.04:2.59:3.00:0.50:0.35:1.15:0.02:1.00	16000000	3940000	16000000	3940000	4.05:1.00	76027	PutA and PutP / proline dehydrogenase transcriptional repressor OS=Klebsiella pneumoniae OX=573 GN=putA_3 PE=4 SV=1
187	136	tr|A0A330R2U5|A0A330R2U5_KLEPN	200	7	4	4		1990000	2940000	3340000	20700000	16000000	2360000	19400000	4030000	1520000	2260000	2660000	20700000	16000000	2360000	19400000	4010000	0.38:0.56:0.66:5.15:4.00:0.59:4.83:1.00	2770000	12500000	2160000	12500000	0.17:1.00	98583	Cation-transporting P-type ATPase OS=Klebsiella pneumoniae OX=573 GN=ctpF_1 PE=4 SV=1
189	348	tr|A0A377V1J8|A0A377V1J8_KLEPN	200	17	3	3	Carbamidomethylation; Oxidation (M)	35100000	68700000	56200000	25200000	28000000	698000	7880000	3320000	35100000	68700000	56200000	25200000	28000000	698000	7880000	3320000	10.58:20.68:16.93:7.59:8.43:0.21:2.37:1.00	53400000	13100000	53400000	13100000	4.08:1.00	32957	Succinate dehydrogenase flavoprotein subunit OS=Klebsiella pneumoniae OX=573 GN=sdhA_2 PE=4 SV=1
191	379	tr|A2V7R3|A2V7R3_KLEPN	200	37	6	6	Carbamidomethylation; Oxidation (M)	70500000	92800000	89600000	30400000	27100000	15500000	41800000	30300000	53900000	73900000	68600000	17300000	18800000	5390000	28300000	18100000	2.98:4.09:3.79:0.95:1.04:0.30:1.57:1.00	84300000	29400000	65500000	17600000	3.73:1.00	32778	Alpha-D-glucosyl-1-phosphate uridylyltransferase OS=Klebsiella pneumoniae OX=573 GN=galF PE=3 SV=1
192	226	tr|A0A377UZ02|A0A377UZ02_KLEPN	200	6	3	3	Carbamidomethylation	6180000	9090000	8560000	1960000	875000	948000	2390000	1730000	4040000	7270000	6450000	1750000	717000	948000	2190000	1730000	2.34:4.20:3.73:1.01:0.41:0.55:1.27:1.00	7950000	1830000	5920000	1640000	3.60:1.00	88816	Bifunctional aspartokinase/homoserine dehydrogenase OS=Klebsiella pneumoniae OX=573 GN=thrA PE=3 SV=1
195	326	tr|W9B6K3|W9B6K3_KLEPN	200	20	5	5	Carbamidomethylation	23100000	28000000	26300000	50400000	58400000	41000000	58700000	29100000	12300000	15800000	14600000	49000000	57000000	40800000	57600000	28700000	0.43:0.55:0.51:1.71:1.99:1.42:2.01:1.00	25800000	47700000	14200000	46600000	0.31:1.00	47258	FAD-dependent oxidoreductase OS=Klebsiella pneumoniae OX=573 GN=ndh PE=4 SV=1
202	223	tr|W9BAW3|W9BAW3_KLEPN	200	17	5	5	Carbamidomethylation	49200000	59500000	50600000	10700000	19300000	8920000	20500000	15100000	37100000	45500000	41000000	7510000	15400000	6190000	16300000	13200000	2.81:3.45:3.10:0.57:1.17:0.47:1.24:1.00	53100000	15000000	41200000	11800000	3.50:1.00	54230	AMP nucleosidase OS=Klebsiella pneumoniae OX=573 GN=amn PE=3 SV=1
206	39	tr|A0A2S6ELB0|A0A2S6ELB0_KLEPN	200	14	5	5		29500000	38500000	36600000	1730000	1150000	8210000	1250000	7610000	23900000	31800000	29300000	1390000	981000	7440000	1080000	6360000	3.76:5.00:4.61:0.22:0.15:1.17:0.17:1.00	34900000	4390000	28300000	3850000	7.35:1.00	64348	Periplasmic trehalase OS=Klebsiella pneumoniae OX=573 GN=treA_2 PE=3 SV=1
207	290	tr|A0A377UWG3|A0A377UWG3_KLEPN	200	37	5	5	Carbamidomethylation	138000000	187000000	148000000	21600000	20000000	12000000	27200000	6400000	134000000	180000000	144000000	20300000	17400000	10600000	24500000	5510000	24.28:32.79:26.10:3.69:3.16:1.92:4.45:1.00	158000000	17500000	153000000	15700000	9.70:1.00	22041	Purine nucleoside phosphorylase DeoD-type OS=Klebsiella pneumoniae OX=573 GN=deoD PE=3 SV=1
208	156	tr|A0A0C7KLM6|A0A0C7KLM6_KLEPN	200	26	6	6		45300000	65300000	56600000	22600000	24000000	34100000	27000000	21000000	43100000	61000000	52000000	8950000	7600000	25100000	10000000	15800000	2.72:3.85:3.29:0.57:0.48:1.58:0.63:1.00	55700000	25800000	52000000	13600000	3.84:1.00	54136	DUF853 domain-containing protein OS=Klebsiella pneumoniae OX=573 GN=yjgR PE=4 SV=1
210	396	tr|A0A378CNP9|A0A378CNP9_KLEPN	200	18	7	7	Carbamidomethylation	13800000	21900000	18000000	6310000	5610000	3270000	3700000	3280000	7360000	12900000	10600000	3400000	2140000	1550000	2250000	2780000	2.65:4.66:3.80:1.22:0.77:0.56:0.81:1.00	17900000	4430000	10300000	2420000	4.25:1.00	75715	Uncharacterized conserved protein OS=Klebsiella pneumoniae OX=573 GN=NCTC13443_07332 PE=4 SV=1
211	229	tr|A0A0C7KL25|A0A0C7KL25_KLEPN	200	21	5	5	Carbamidomethylation	8930000	11300000	13500000	34900000	39000000	39100000	40900000	31200000	6410000	8420000	11100000	33800000	37000000	38500000	39300000	30500000	0.21:0.28:0.37:1.11:1.21:1.26:1.29:1.00	11200000	37100000	8650000	35800000	0.24:1.00	49708	ATP-dependent RNA helicase RhlE OS=Klebsiella pneumoniae OX=573 GN=rhlE PE=3 SV=1
221	65	tr|A0A377VAY1|A0A377VAY1_KLEPN	200	19	7	7	Carbamidomethylation	54300000	84900000	80000000	12700000	9530000	19800000	9380000	20100000	34300000	52500000	52500000	8240000	5400000	16400000	5660000	15700000	2.19:3.35:3.35:0.53:0.34:1.04:0.36:1.00	73100000	15200000	46400000	11100000	4.17:1.00	76534	Alpha-1 4 glucan phosphorylase OS=Klebsiella pneumoniae OX=573 GN=malP_4 PE=3 SV=1
228	138	tr|A0A377UTC4|A0A377UTC4_KLEPN	200	29	6	6	Oxidation (M)	528000000	579000000	654000000	152000000	120000000	305000000	158000000	175000000	420000000	469000000	507000000	90200000	64400000	69100000	77200000	29700000	14.11:15.76:17.06:3.03:2.17:2.32:2.60:1.00	587000000	182000000	465000000	66200000	7.03:1.00	30739	Transaldolase OS=Klebsiella pneumoniae OX=573 GN=talB_1 PE=3 SV=1
231	185	tr|B6S769|B6S769_KLEPN	200	11	6	6	Carbamidomethylation	43700000	28900000	27900000	5490000	1980000	2740000	3330000	1010000	28500000	18700000	17800000	4380000	1950000	1620000	3250000	733000	38.89:25.46:24.34:5.98:2.66:2.21:4.43:1.00	33500000	3420000	21700000	2390000	9.08:1.00	90851	Fimbriae usher protein StcC OS=Klebsiella pneumoniae OX=573 GN=mrkC PE=3 SV=1
239	285	tr|A0A377VAL7|A0A377VAL7_KLEPN	200	22	5	5	Carbamidomethylation	28000000	35800000	37200000	10900000	11000000	8930000	15000000	6090000	22700000	29100000	29800000	3780000	4290000	5430000	4060000	2110000	10.76:13.77:14.09:1.79:2.03:2.57:1.92:1.00	33700000	10500000	27200000	4060000	6.70:1.00	40588	AMP nucleosidase OS=Klebsiella pneumoniae OX=573 GN=ygdH_1 PE=4 SV=1
242	20	tr|W9BHQ7|W9BHQ7_KLEPN	200	18	5	5	Carbamidomethylation; Oxidation (M)	55400000	81300000	68900000	13600000	7910000	8180000	14100000	5280000	44100000	64400000	55100000	12000000	6020000	6680000	10300000	4470000	9.85:14.39:12.32:2.67:1.35:1.49:2.29:1.00	68700000	10100000	54500000	7880000	6.92:1.00	57953	NarH protein OS=Klebsiella pneumoniae OX=573 GN=narH PE=4 SV=1
243	505	tr|W9BB63|W9BB63_KLEPN	200	24	4	4		290000000	313000000	331000000	45400000	47800000	26900000	39900000	40400000	290000000	312000000	331000000	45100000	47700000	26700000	39700000	40100000	7.22:7.78:8.24:1.13:1.19:0.67:0.99:1.00	311000000	40100000	311000000	39900000	7.79:1.00	23656	Catabolite activator protein OS=Klebsiella pneumoniae OX=573 GN=crp PE=4 SV=1
244	756	tr|W9BMS9|W9BMS9_KLEPN	200	6	1	1	Carbamidomethylation	10900000	14800000	15700000	35300	87800	140000	0	78100	10900000	14800000	15700000	35300	87800	140000	0	78100	64.00:64.00:64.00:0.45:1.12:1.79:0:1.00	13800000	85200	13800000	85200	64.00:1.00	43008	L-lactate dehydrogenase OS=Klebsiella pneumoniae OX=573 GN=lldD PE=3 SV=1
246	264	tr|A0A377VBB2|A0A377VBB2_KLEPN	200	7	2	2	Carbamidomethylation	9090000	10400000	10000000	2580000	2350000	983000	3300000	1150000	9090000	10400000	10000000	2580000	2350000	983000	3300000	1150000	7.91:9.01:8.72:2.24:2.04:0.85:2.87:1.00	9830000	2120000	9830000	2120000	4.65:1.00	43085	Transcription accessory protein OS=Klebsiella pneumoniae OX=573 GN=yhgF_3 PE=4 SV=1
253	450	tr|A0A0J4R532|A0A0J4R532_KLEPN	200	23	4	4		750000000	709000000	792000000	66500000	69700000	39100000	87100000	32000000	748000000	705000000	790000000	45100000	43800000	9990000	53900000	9020000	64.00:64.00:64.00:5.00:4.86:1.11:5.98:1.00	751000000	59200000	748000000	32700000	22.88:1.00	22238	50S ribosomal protein L3 OS=Klebsiella pneumoniae OX=573 GN=rplC PE=3 SV=1
254	48	tr|A0A332E639|A0A332E639_KLEPN	200	26	7	7	Carbamidomethylation	51000000	67800000	74600000	2190000	943000	15700000	3290000	11900000	31000000	38300000	43900000	1260000	357000	10600000	1300000	6870000	4.51:5.57:6.38:0.18:0.05:1.54:0.19:1.00	64500000	7840000	37700000	4690000	8.04:1.00	61403	Oligopeptide ABC transporter substrate-binding protein OppA OS=Klebsiella pneumoniae OX=573 GN=oppA_3 PE=3 SV=1
264	392	tr|A0A377UVJ7|A0A377UVJ7_KLEPN	200	5	3	3		1950000	1220000	2130000	512000	477000	726000	221000	455000	1950000	1220000	2130000	512000	477000	726000	221000	455000	4.28:2.68:4.69:1.12:1.05:1.59:0.48:1.00	1770000	579000	1770000	579000	3.05:1.00	106833	Cellulose synthase operon protein C OS=Klebsiella pneumoniae OX=573 GN=bcsC_2 PE=4 SV=1
266	207	tr|A0A377V2B1|A0A377V2B1_KLEPN	200	15	5	5	Carbamidomethylation	209000000	296000000	285000000	21900000	19600000	16600000	1250000	26700000	178000000	250000000	240000000	20200000	18700000	15800000	1250000	22700000	7.84:11.04:10.57:0.89:0.83:0.70:0.06:1.00	263000000	17600000	223000000	15700000	14.14:1.00	62712	Phosphoenolpyruvate synthase OS=Klebsiella pneumoniae OX=573 GN=ppsA_4 PE=4 SV=1
267	157	tr|A0A377V9Q9|A0A377V9Q9_KLEPN	200	36	8	8	Carbamidomethylation; Oxidation (M)	82200000	89200000	90200000	18600000	9470000	7890000	21800000	11900000	57700000	64900000	65100000	14200000	5980000	5110000	12700000	9740000	5.93:6.66:6.69:1.46:0.61:0.52:1.31:1.00	87200000	14100000	62600000	9730000	6.43:1.00	36158	Histidine--tRNA ligase OS=Klebsiella pneumoniae OX=573 GN=hisS_2 PE=3 SV=1
273	343	tr|A0A377UW98|A0A377UW98_KLEPN	200	31	6	6	Carbamidomethylation	16900000	40200000	19900000	131000000	128000000	77400000	135000000	91800000	15200000	36600000	18400000	123000000	117000000	71400000	121000000	78100000	0.20:0.47:0.24:1.57:1.49:0.92:1.56:1.00	25700000	113000000	23400000	102000000	0.23:1.00	43367	Glutamine synthetase OS=Klebsiella pneumoniae OX=573 GN=glnA PE=3 SV=1
282	385	tr|A0A0W8ALR5|A0A0W8ALR5_KLEPN	200	16	3	3	Carbamidomethylation	29500000	35100000	32600000	6230000	10800000	1970000	11100000	3530000	29500000	35100000	32600000	6230000	10800000	1970000	11100000	3530000	8.35:9.94:9.23:1.76:3.07:0.56:3.14:1.00	32400000	6980000	32400000	6980000	4.64:1.00	34260	DNA-binding transcriptional regulator OxyR OS=Klebsiella pneumoniae OX=573 GN=oxyR_5 PE=3 SV=1
293	415	tr|A0A377V3I6|A0A377V3I6_KLEPN	200	58	7	7	Carbamidomethylation	293000000	427000000	350000000	1560000000	1180000000	906000000	1360000000	919000000	288000000	419000000	341000000	1480000000	1110000000	893000000	1280000000	900000000	0.32:0.46:0.38:1.64:1.23:0.99:1.42:1.00	356000000	1180000000	349000000	1130000000	0.31:1.00	25585	Alcohol dehydrogenase OS=Klebsiella pneumoniae OX=573 GN=adhE_1 PE=4 SV=1
294	155	tr|W9BAR9|W9BAR9_KLEPN	200	21	4	4	Oxidation (M)	82300000	88400000	83400000	3600000	2980000	6310000	1680000	3300000	80000000	81900000	79500000	3430000	2920000	5650000	1650000	2900000	27.64:28.28:27.45:1.18:1.01:1.95:0.57:1.00	84700000	3890000	80500000	3590000	22.39:1.00	35831	D-galactose-binding periplasmic protein OS=Klebsiella pneumoniae OX=573 GN=mglB PE=3 SV=1
299	527	tr|A0A378CPS1|A0A378CPS1_KLEPN	200	49	7	7		43100000	54300000	54900000	24200000	23200000	17300000	23800000	13200000	37100000	44500000	45300000	8140000	10800000	8930000	10400000	6810000	5.45:6.53:6.66:1.19:1.58:1.31:1.53:1.00	50800000	20900000	42300000	9080000	4.66:1.00	31122	Dihydropteroate synthase OS=Klebsiella pneumoniae OX=573 GN=folP_4 PE=3 SV=1
299	562	tr|Q0QC96|Q0QC96_KLEPN	200	54	7	7		43100000	54300000	54900000	24200000	23200000	17300000	23800000	13200000	37100000	44500000	45300000	8140000	10800000	8930000	10400000	6810000	5.45:6.53:6.66:1.19:1.58:1.31:1.53:1.00	50800000	20900000	42300000	9080000	4.66:1.00	28470	Dihydropteroate synthase OS=Klebsiella pneumoniae OX=573 GN=sulII PE=3 SV=1
300	532	tr|A0A0C7KHQ3|A0A0C7KHQ3_KLEPN	200	51	7	7	Carbamidomethylation; Oxidation (M)	149000000	233000000	220000000	589000000	412000000	654000000	688000000	491000000	82000000	141000000	118000000	462000000	322000000	539000000	549000000	421000000	0.19:0.33:0.28:1.10:0.76:1.28:1.30:1.00	201000000	567000000	114000000	459000000	0.25:1.00	27039	Uridine phosphorylase OS=Klebsiella pneumoniae OX=573 GN=udp PE=3 SV=1
301	568	tr|A0A0V9IZM3|A0A0V9IZM3_KLEPN	200	29	4	4	Oxidation (M)	434000000	377000000	483000000	59000000	67500000	18900000	51000000	26300000	432000000	376000000	481000000	49400000	58000000	17100000	41500000	24100000	17.95:15.60:19.98:2.05:2.41:0.71:1.72:1.00	431000000	44600000	430000000	38000000	11.30:1.00	18844	50S ribosomal protein L6 OS=Klebsiella pneumoniae OX=573 GN=rplF PE=3 SV=1
322	324	tr|W9BN16|W9BN16_KLEPN	200	5	1	1	Carbamidomethylation	23100000	35300000	27900000	718000	526000	852000	561000	980000	23100000	35300000	27900000	718000	526000	852000	561000	980000	23.55:36.00:28.45:0.73:0.54:0.87:0.57:1.00	28700000	727000	28700000	727000	39.50:1.00	32411	3-hydroxy-5-phosphonooxypentane-2 4-dione thiolase OS=Klebsiella pneumoniae OX=573 GN=lsrF PE=3 SV=1
326	351	tr|W9B4E7|W9B4E7_KLEPN	200	6	2	2		352000	607000	123000	6250000	6830000	19700000	7010000	8430000	352000	607000	123000	6250000	6830000	19700000	7010000	8430000	0.04:0.07:0.02:0.74:0.81:2.34:0.83:1.00	361000	9650000	361000	9650000	0.04:1.00	68521	MalZ protein OS=Klebsiella pneumoniae OX=573 GN=malZ PE=4 SV=1
329	235	tr|A0A0W8AI61|A0A0W8AI61_KLEPN	200	20	6	6	Carbamidomethylation	74900000	78300000	88200000	36900000	30800000	37300000	31800000	19600000	61300000	56200000	70100000	24100000	22800000	17100000	21100000	9360000	6.56:6.00:7.49:2.58:2.43:1.83:2.25:1.00	80500000	31400000	62600000	18900000	3.31:1.00	48662	Glutathione reductase OS=Klebsiella pneumoniae OX=573 GN=gor PE=3 SV=1
339	96	tr|A0A333A6V4|A0A333A6V4_KLEPN	200	7	3	3		2730000	5740000	5380000	364000	407000	1590000	771000	1120000	2730000	5740000	5380000	364000	407000	1590000	771000	1120000	2.43:5.10:4.78:0.32:0.36:1.42:0.69:1.00	4610000	912000	4610000	912000	5.06:1.00	77047	Dipeptidyl carboxypeptidase Dcp OS=Klebsiella pneumoniae OX=573 GN=dcp PE=3 SV=1
348	313	tr|A0A0C7KJ17|A0A0C7KJ17_KLEPN	200	33	8	8	Carbamidomethylation	28100000	38800000	35500000	65500000	57000000	57300000	50100000	43300000	10300000	15900000	14400000	50200000	49100000	51400000	40400000	39300000	0.26:0.40:0.37:1.28:1.25:1.31:1.03:1.00	34100000	54700000	13500000	46100000	0.29:1.00	39445	D-alanine--D-alanine ligase OS=Klebsiella pneumoniae OX=573 GN=ddlA PE=3 SV=1
349	500	tr|G7RUX9|G7RUX9_KLEPN	200	41	4	4		1250000000	1360000000	1440000000	121000000	117000000	332000000	137000000	343000000	1250000000	1350000000	1440000000	120000000	114000000	301000000	133000000	287000000	4.37:4.71:5.00:0.42:0.40:1.05:0.46:1.00	1350000000	210000000	1350000000	191000000	7.05:1.00	21506	Heat-shock protein Hsp20 OS=Klebsiella pneumoniae OX=573 GN=hsp10 PE=3 SV=1
350	728	tr|A0A0C7K8C7|A0A0C7K8C7_KLEPN	200	25	3	3	Carbamidomethylation	91500000	113000000	121000000	10500000	6380000	54900000	11200000	13700000	91500000	113000000	121000000	10500000	6380000	54900000	11200000	13700000	6.69:8.23:8.88:0.77:0.47:4.02:0.82:1.00	108000000	20600000	108000000	20600000	5.26:1.00	27644	ABC transporter arginine-binding protein 2 OS=Klebsiella pneumoniae OX=573 GN=artI PE=3 SV=1
355	328	tr|A0A377UW71|A0A377UW71_KLEPN	200	24	4	4	Carbamidomethylation	241000000	273000000	267000000	39300000	39900000	23800000	23400000	39000000	235000000	268000000	263000000	34400000	34700000	23200000	22600000	37000000	6.35:7.24:7.11:0.93:0.94:0.63:0.61:1.00	260000000	33100000	255000000	30400000	8.38:1.00	26165	Succinate--CoA ligase [ADP-forming] subunit alpha OS=Klebsiella pneumoniae OX=573 GN=sucD PE=3 SV=1
356	540	tr|W9BD32|W9BD32_KLEPN	200	28	4	4	Carbamidomethylation	53900000	65800000	68000000	1070000	1140000	7330000	2460000	949000	46200000	56600000	60400000	518000	738000	5960000	2040000	626000	64.00:64.00:64.00:0.83:1.18:9.52:3.26:1.00	62600000	2610000	54400000	2000000	27.24:1.00	33316	Inosose dehydratase OS=Klebsiella pneumoniae OX=573 GN=iolE PE=3 SV=1
361	769	tr|A0A0J2G7H2|A0A0J2G7H2_KLEPN	200	22	2	2	Carbamidomethylation	53100000	70700000	70700000	15700000	13500000	27000000	21700000	5720000	53100000	70700000	70700000	15700000	13500000	27000000	21700000	5720000	9.28:12.36:12.37:2.75:2.36:4.71:3.80:1.00	64800000	16700000	64800000	16700000	3.88:1.00	25955	Uridylate kinase OS=Klebsiella pneumoniae OX=573 GN=pyrH PE=3 SV=1
363	292	tr|A0A081M4I7|A0A081M4I7_KLEPN	200	24	5	5	Oxidation (M)	207000000	181000000	249000000	43800000	31300000	38300000	49800000	28900000	204000000	179000000	246000000	42200000	29800000	38200000	48000000	28800000	7.06:6.20:8.54:1.46:1.03:1.33:1.66:1.00	212000000	38700000	209000000	37400000	5.59:1.00	45912	Tol-Pal system protein TolB OS=Klebsiella pneumoniae OX=573 GN=dpp5 PE=3 SV=1
373	877	tr|A0A060VDR5|A0A060VDR5_KLEPN	200	10	5	5		204000000	255000000	264000000	52400000	66400000	13400000	59400000	23600000	177000000	215000000	220000000	31600000	45800000	11300000	42700000	20000000	8.87:10.72:10.97:1.58:2.29:0.57:2.13:1.00	241000000	43700000	204000000	30300000	6.72:1.00	77178	Carbon starvation protein OS=Klebsiella pneumoniae OX=573 GN=yjiY PE=3 SV=1
378	606	tr|A0A377VF60|A0A377VF60_KLEPN	200	16	2	2	Carbamidomethylation	787000	713000	1140000	70300000	104000000	15300000	114000000	29700000	787000	713000	1140000	70300000	104000000	15300000	114000000	29700000	0.03:0.02:0.04:2.36:3.51:0.51:3.84:1.00	881000	66800000	881000	66800000	0.02:1.00	24232	Polymyxin resistance protein ArnA_DH OS=Klebsiella pneumoniae OX=573 GN=arnA_1 PE=4 SV=1
379	256	tr|A0A2S6EGN0|A0A2S6EGN0_KLEPN	200	5	2	2		4830000	5860000	6020000	1120000	372000	49900	580000	219000	4830000	5860000	6020000	1120000	372000	49900	580000	219000	22.01:26.71:27.48:5.09:1.70:0.23:2.64:1.00	5570000	670000	5570000	670000	8.31:1.00	85488	Biotin sulfoxide reductase OS=Klebsiella pneumoniae OX=573 GN=torZ PE=3 SV=1
382	467	tr|A0A0C7K772|A0A0C7K772_KLEPN	200	6	2	2		870000	1620000	807000	5570000	7140000	4020000	4990000	2180000	870000	1620000	807000	5570000	7140000	4020000	4990000	2180000	0.40:0.75:0.37:2.55:3.27:1.84:2.29:1.00	1100000	4780000	1100000	4780000	0.23:1.00	50472	L-seryl-tRNA(Sec) selenium transferase OS=Klebsiella pneumoniae OX=573 GN=selA PE=3 SV=1
383	430	tr|A0A377V3Z7|A0A377V3Z7_KLEPN	200	26	5	5	Carbamidomethylation	18900000	23400000	28200000	4350000	2970000	10500000	1580000	7870000	16700000	19200000	24600000	4080000	2390000	6910000	1530000	5160000	3.23:3.72:4.77:0.79:0.46:1.34:0.30:1.00	23500000	6000000	20200000	4200000	4.80:1.00	37381	D-amino acid dehydrogenase small subunit OS=Klebsiella pneumoniae OX=573 GN=soxB PE=4 SV=1
384	259	tr|W9BJK5|W9BJK5_KLEPN	200	14	3	3	Carbamidomethylation	6270000	10300000	7750000	1750000	960000	459000	485000	935000	6270000	10300000	7750000	1750000	960000	459000	485000	935000	6.71:11.00:8.29:1.87:1.03:0.49:0.52:1.00	8200000	1050000	8200000	1050000	7.83:1.00	45637	UDP-N-acetyl-D-mannosamine dehydrogenase OS=Klebsiella pneumoniae OX=573 GN=wecC PE=3 SV=1
386	32	tr|A0A2S6EBX0|A0A2S6EBX0_KLEPN	200	10	3	3	Carbamidomethylation	7370000	13400000	15500000	3040000	1980000	3430000	2160000	1910000	7370000	13400000	15500000	3040000	1980000	3430000	2160000	1910000	3.86:7.02:8.13:1.59:1.04:1.80:1.13:1.00	12100000	2640000	12100000	2640000	4.58:1.00	70724	2' 3'-cyclic-nucleotide 2'-phosphodiesterase/3'-nucleotidase OS=Klebsiella pneumoniae OX=573 GN=cpdB PE=3 SV=1
388	112	tr|A0A377UWM7|A0A377UWM7_KLEPN	200	21	5	5		44800000	66600000	80700000	29800000	4480000	3080000	28300000	4100000	36800000	57400000	65400000	24000000	3810000	2990000	22000000	3510000	10.48:16.34:18.61:6.83:1.08:0.85:6.25:1.00	64000000	14700000	53200000	11300000	4.73:1.00	44978	Succinate-semialdehyde dehydrogenase OS=Klebsiella pneumoniae OX=573 GN=gabD1 PE=3 SV=1
389	134	tr|A0A2Z2IJ77|A0A2Z2IJ77_KLEPN	200	8	3	3		9400000	9740000	10600000	3160000	1500000	3500000	1530000	4910000	9400000	9740000	10600000	3160000	1500000	3500000	1530000	4910000	1.91:1.98:2.16:0.64:0.31:0.71:0.31:1.00	9920000	2990000	9920000	2990000	3.31:1.00	56456	Dipeptide-binding ABC transporter periplasmic substrate-binding component OS=Klebsiella pneumoniae OX=573 GN=gsiB_1 PE=4 SV=1
390	119	tr|W9BP34|W9BP34_KLEPN	200	15	5	5		8160000	16200000	11000000	5870000	1620000	4340000	3400000	2620000	7520000	14200000	9880000	5340000	1480000	4140000	2980000	2490000	3.02:5.73:3.97:2.15:0.59:1.67:1.20:1.00	13900000	3820000	12700000	3510000	3.61:1.00	59646	MppA protein OS=Klebsiella pneumoniae OX=573 GN=mppA PE=4 SV=1
394	236	tr|W9BDS0|W9BDS0_KLEPN	200	24	6	6	Carbamidomethylation	9570000	13100000	15100000	62800000	30800000	48000000	63000000	38900000	6070000	8380000	9920000	47400000	18800000	44800000	48300000	32500000	0.19:0.26:0.31:1.46:0.58:1.38:1.49:1.00	12700000	48700000	8120000	38400000	0.21:1.00	48432	Aspartokinase OS=Klebsiella pneumoniae OX=573 GN=lysC PE=3 SV=1
395	393	tr|A0A0W8ASS1|A0A0W8ASS1_KLEPN	200	16	4	4		4770000	8380000	7270000	22500000	18900000	9200000	27900000	12700000	3680000	6080000	5710000	22400000	18900000	9190000	27800000	12700000	0.29:0.48:0.45:1.76:1.48:0.72:2.19:1.00	6810000	18200000	5150000	18200000	0.28:1.00	40723	MacA protein OS=Klebsiella pneumoniae OX=573 GN=macA_2 PE=3 SV=1
401	115	tr|A0A060VK56|A0A060VK56_KLEPN	200	24	7	7	Carbamidomethylation	16200000	25600000	20400000	842000	715000	9890000	612000	1420000	10500000	16400000	13700000	303000	76400	6680000	194000	493000	21.29:33.32:27.89:0.61:0.16:13.56:0.39:1.00	20700000	4490000	13500000	3240000	4.18:1.00	56125	Galactarate dehydratase (L-threo-forming) OS=Klebsiella pneumoniae OX=573 GN=garD_1 PE=3 SV=1
404	519	tr|A0A377V126|A0A377V126_KLEPN	200	18	5	5	Oxidation (M)	40200000	54300000	51700000	231000000	190000000	117000000	151000000	150000000	33700000	44900000	43900000	202000000	170000000	102000000	133000000	137000000	0.25:0.33:0.32:1.48:1.24:0.75:0.97:1.00	48900000	169000000	40800000	149000000	0.27:1.00	49166	EIICB-Glc OS=Klebsiella pneumoniae OX=573 GN=ptsG_5 PE=4 SV=1
410	406	tr|A0A081IQD2|A0A081IQD2_KLEPN	200	10	2	2	Carbamidomethylation	7810000	6970000	8170000	949000	1220000	2240000	385000	866000	7810000	6970000	8170000	949000	1220000	2240000	385000	866000	9.02:8.06:9.43:1.10:1.41:2.59:0.44:1.00	7650000	1340000	7650000	1340000	5.70:1.00	41012	Iron uptake system component EfeO OS=Klebsiella pneumoniae OX=573 GN=efeO PE=3 SV=1
415	240	tr|A0A0S3DBU0|A0A0S3DBU0_KLEPN	200	18	3	3		64700000	92800000	85600000	7030000	2700000	16600000	6260000	4180000	64700000	92800000	85600000	7030000	2700000	16600000	6260000	4180000	15.47:22.19:20.46:1.68:0.64:3.98:1.50:1.00	81000000	7360000	81000000	7360000	11.01:1.00	28941	Cystine ABC transporter OS=Klebsiella pneumoniae OX=573 GN=fliY_5 PE=3 SV=1
420	1758	tr|A0A377V1X5|A0A377V1X5_KLEPN	200	40	4	4	Carbamidomethylation; Oxidation (M)	87200000	101000000	107000000	17300000	6520000	15500000	16500000	6290000	86600000	100000000	106000000	16500000	6040000	14400000	16000000	6250000	13.86:16.05:16.91:2.64:0.97:2.30:2.55:1.00	98200000	12400000	97500000	11800000	8.25:1.00	14238	Enoyl-[acyl-carrier-protein] reductase [NADH] FabI OS=Klebsiella pneumoniae OX=573 GN=fabI PE=3 SV=1
422	580	tr|A0A377UXY4|A0A377UXY4_KLEPN	200	33	6	6	Carbamidomethylation	19600000	23100000	24000000	4330000	3850000	2240000	5960000	3470000	14500000	18400000	18100000	3280000	2690000	1740000	5030000	2760000	5.26:6.66:6.56:1.19:0.97:0.63:1.82:1.00	22200000	4220000	17000000	3350000	5.07:1.00	32972	Na(+)-translocating NADH-quinone reductase subunit F OS=Klebsiella pneumoniae OX=573 GN=nqrF_2 PE=4 SV=1
424	945	tr|W9BQ76|W9BQ76_KLEPN	200	15	4	4	Oxidation (M)	5250000	5440000	7080000	29400000	54400000	7170000	29900000	11700000	4280000	4680000	6050000	24200000	46800000	6290000	26900000	10500000	0.41:0.44:0.57:2.29:4.44:0.60:2.55:1.00	5920000	26500000	5000000	22900000	0.22:1.00	35730	CobW/P47K family protein OS=Klebsiella pneumoniae OX=573 GN=yjiA_1 PE=3 SV=1
425	232	tr|W9BEJ6|W9BEJ6_KLEPN	200	28	5	5		16300000	25800000	23800000	4190000	2540000	7380000	3310000	5950000	12900000	21900000	20100000	2520000	1690000	4240000	2400000	4020000	3.20:5.45:4.99:0.63:0.42:1.05:0.60:1.00	21900000	5080000	18300000	2970000	6.15:1.00	36155	Aldo/keto reductase OS=Klebsiella pneumoniae OX=573 GN=yajO PE=4 SV=1
426	548	tr|A0A060VJ35|A0A060VJ35_KLEPN	200	14	2	2	Carbamidomethylation	41100000	72900000	53100000	4340000	12500000	14000000	1970000	6260000	41100000	72900000	53100000	4340000	12500000	14000000	1970000	6260000	6.57:11.64:8.47:0.69:2.00:2.24:0.32:1.00	55700000	8520000	55700000	8520000	6.54:1.00	36768	Inositol 2-dehydrogenase OS=Klebsiella pneumoniae OX=573 GN=iolG PE=3 SV=1
435	807	tr|A0A377UWE0|A0A377UWE0_KLEPN	200	6	2	2		3130000	4690000	4380000	10300000	5960000	2890000	7750000	5600000	926000	2250000	1310000	9340000	5450000	1350000	6130000	4730000	0.20:0.47:0.28:1.97:1.15:0.29:1.30:1.00	4090000	6700000	1520000	5600000	0.27:1.00	38340	Excinuclease ABC subunit B OS=Klebsiella pneumoniae OX=573 GN=uvrB_1 PE=4 SV=1
441	466	tr|A0A0W8AHF9|A0A0W8AHF9_KLEPN	200	20	4	4	Carbamidomethylation	111000000	169000000	157000000	48900000	34300000	35900000	51100000	33100000	108000000	162000000	153000000	47100000	33400000	32700000	48100000	32000000	3.38:5.05:4.79:1.47:1.04:1.02:1.50:1.00	145000000	40700000	141000000	38700000	3.65:1.00	37227	L-threonine 3-dehydrogenase OS=Klebsiella pneumoniae OX=573 GN=tdh_2 PE=3 SV=1
446	201	tr|A0A377UTZ1|A0A377UTZ1_KLEPN	200	17	3	3		69500000	76000000	72900000	10500000	4960000	8410000	11300000	7440000	69500000	76000000	72900000	10500000	4960000	8410000	11300000	7440000	9.35:10.22:9.80:1.41:0.67:1.13:1.52:1.00	72800000	8530000	72800000	8530000	8.54:1.00	36561	Phosphate-binding protein PstS OS=Klebsiella pneumoniae OX=573 GN=pstS PE=3 SV=1
472	528	tr|A0A377V9P5|A0A377V9P5_KLEPN	200	19	3	3		3530000	4100000	4750000	14500000	24600000	5670000	20800000	9820000	3530000	4100000	4750000	14500000	24600000	5670000	20800000	9820000	0.36:0.42:0.48:1.48:2.50:0.58:2.12:1.00	4120000	15100000	4120000	15100000	0.27:1.00	32945	GTP-binding protein EngA OS=Klebsiella pneumoniae OX=573 GN=engA_2 PE=3 SV=1
475	845	tr|W9BNP7|W9BNP7_KLEPN	200	28	5	5	Oxidation (M)	37100000	43400000	40300000	9710000	10800000	3800000	13800000	1990000	35000000	40400000	37500000	6370000	7160000	1330000	8450000	239000	64.00:64.00:64.00:26.66:29.97:5.58:35.38:1.00	40300000	8040000	37600000	4730000	7.96:1.00	25854	Negative modulator of initiation of replication OS=Klebsiella pneumoniae OX=573 GN=seqA PE=3 SV=1
476	1042	tr|A0A086IIX3|A0A086IIX3_KLEPN	200	17	2	2		55800000	57600000	52200000	8260000	6810000	177000	6800000	245000	55800000	57600000	52200000	8260000	6810000	177000	6800000	245000	64.00:64.00:64.00:33.64:27.73:0.72:27.69:1.00	55200000	4460000	55200000	4460000	12.38:1.00	18863	Peptidoglycan-associated protein OS=Klebsiella pneumoniae OX=573 GN=pal PE=3 SV=1
478	703	tr|A0A377VCH0|A0A377VCH0_KLEPN	200	29	5	5		176000000	199000000	201000000	50800000	67900000	46500000	72700000	32900000	166000000	187000000	194000000	28100000	41700000	22400000	47000000	1850000	64.00:64.00:64.00:15.19:22.55:12.15:25.41:1.00	192000000	54200000	182000000	28200000	6.46:1.00	23162	Stringent starvation protein A OS=Klebsiella pneumoniae OX=573 GN=sspA PE=3 SV=1
481	230	tr|A0A377V1U8|A0A377V1U8_KLEPN	200	19	7	7		27300000	55400000	39000000	4590000	3900000	6140000	6850000	6940000	23500000	47600000	31000000	3450000	2950000	3880000	5090000	3720000	6.30:12.79:8.31:0.93:0.79:1.04:1.37:1.00	41000000	5760000	34000000	3870000	8.78:1.00	56954	Catalase OS=Klebsiella pneumoniae OX=573 GN=katE_2 PE=3 SV=1
488	526	tr|A0A0C7KCP6|A0A0C7KCP6_KLEPN	200	6	1	1		1000000	1450000	1300000	11100000	17500000	13300000	9660000	11700000	1000000	1450000	1300000	11100000	17500000	13300000	9660000	11700000	0.09:0.12:0.11:0.95:1.50:1.14:0.83:1.00	1250000	12600000	1250000	12600000	0.10:1.00	34508	DUF535 domain-containing protein OS=Klebsiella pneumoniae OX=573 GN=B4U61_08410 PE=4 SV=1
493	289	tr|A0A377UX72|A0A377UX72_KLEPN	200	30	6	6		64400000	85000000	93300000	15400000	10500000	15400000	20800000	11600000	56900000	69700000	64000000	10100000	6430000	11300000	12400000	7700000	7.39:9.05:8.31:1.31:0.84:1.47:1.61:1.00	83700000	15300000	63600000	9790000	6.49:1.00	37809	Xaa-Pro dipeptidase PepQ OS=Klebsiella pneumoniae OX=573 GN=pepQ_2 PE=3 SV=1
506	416	tr|A0A0S2VAD8|A0A0S2VAD8_KLEPN	200	31	4	4		11200000	10100000	14100000	2610000000	1810000000	16100000	3690000000	23900000	9920000	9200000	13000000	2610000000	1810000000	16100000	3690000000	23900000	0.42:0.39:0.55:64.00:64.00:0.67:64.00:1.00	11800000	1630000000	10800000	1630000000	0.02:1.00	22208	YfdX family protein OS=Klebsiella pneumoniae OX=573 GN=yfdX PE=4 SV=1
512	928	tr|W9B2C4|W9B2C4_KLEPN	200	38	4	4	Oxidation (M)	124000000	144000000	153000000	26900000	13200000	4540000	32600000	23600000	115000000	135000000	146000000	26100000	13200000	3150000	29700000	23600000	4.86:5.72:6.20:1.11:0.56:0.13:1.26:1.00	141000000	21500000	132000000	19100000	6.89:1.00	23926	ABC transporter OS=Klebsiella pneumoniae OX=573 GN=mlaC PE=4 SV=1
514	366	tr|W9B710|W9B710_KLEPN	200	14	3	3	Carbamidomethylation	7530000	13900000	12600000	3520000	755000	3320000	3340000	2360000	7530000	13900000	12600000	3520000	755000	3320000	3340000	2360000	3.20:5.89:5.36:1.49:0.32:1.41:1.42:1.00	11300000	2680000	11300000	2680000	4.24:1.00	49347	UPF0229 protein AM447_01225 OS=Klebsiella pneumoniae OX=573 GN=B4U61_24635 PE=3 SV=1
522	297	tr|A0A377V7X2|A0A377V7X2_KLEPN	200	36	4	4	Carbamidomethylation; Oxidation (M)	141000000	171000000	179000000	25800000	35900000	10300000	14400000	13200000	141000000	170000000	178000000	23900000	35200000	9980000	12700000	13000000	10.88:13.13:13.77:1.84:2.72:0.77:0.98:1.00	164000000	19900000	163000000	18900000	8.62:1.00	21042	Phosphoglycerate kinase OS=Klebsiella pneumoniae OX=573 GN=pgk_2 PE=3 SV=1
526	547	tr|A0A383KT08|A0A383KT08_KLEPN	200	9	4	4		4500000	5810000	5580000	919000	620000	1720000	682000	1350000	3460000	4920000	4550000	919000	620000	1620000	670000	1030000	3.34:4.76:4.40:0.89:0.60:1.57:0.65:1.00	5290000	1110000	4310000	973000	4.43:1.00	86900	Ag(+)-translocating P-type ATPase SilP OS=Klebsiella pneumoniae OX=573 GN=silP PE=3 SV=1
531	795	tr|A0A377V4K9|A0A377V4K9_KLEPN	200	9	2	2	Carbamidomethylation	3010000	5000000	5440000	29400000	29600000	3690000	27900000	13700000	3010000	5000000	5440000	29400000	29600000	3690000	27900000	13700000	0.22:0.37:0.40:2.16:2.17:0.27:2.04:1.00	4480000	20800000	4480000	20800000	0.22:1.00	40580	Cyclopropane-fatty-acyl-phospholipid synthase OS=Klebsiella pneumoniae OX=573 GN=cfa_3 PE=3 SV=1
532	265	tr|A0A377V0V1|A0A377V0V1_KLEPN	200	9	3	3	Carbamidomethylation	5100000	6640000	6720000	3340000	3030000	53200	2770000	281000	5100000	6640000	6720000	3340000	3030000	53200	2770000	281000	18.17:23.64:23.93:11.88:10.78:0.19:9.87:1.00	6160000	2100000	6160000	2100000	2.93:1.00	52463	UDP-sugar hydrolase OS=Klebsiella pneumoniae OX=573 GN=ushA_1 PE=3 SV=1
533	436	tr|A0A0C7K6D5|A0A0C7K6D5_KLEPN	200	12	5	5	Carbamidomethylation	7510000	10100000	8730000	2460000	876000	1130000	3600000	1560000	5710000	7590000	6750000	1910000	574000	743000	2030000	1220000	4.67:6.21:5.52:1.56:0.47:0.61:1.66:1.00	8800000	1980000	6680000	1300000	5.16:1.00	77026	Lead cadmium zinc and mercury transporting ATPase OS=Klebsiella pneumoniae OX=573 GN=zntA PE=3 SV=1
535	141	tr|A0A377UYH1|A0A377UYH1_KLEPN	200	18	4	4	Carbamidomethylation	32600000	36600000	22800000	3640000	5230000	11400000	18400	11000000	29700000	33400000	19600000	2960000	4430000	9830000	18400	9370000	3.17:3.56:2.09:0.32:0.47:1.05:0.02:1.00	30700000	6740000	27500000	5560000	4.95:1.00	46996	PutA and PutP / proline dehydrogenase transcriptional repressor OS=Klebsiella pneumoniae OX=573 GN=putA_1 PE=4 SV=1
538	631	tr|A0A377UY22|A0A377UY22_KLEPN	200	13	2	2	Carbamidomethylation; Oxidation (M)	31400000	37600000	42600000	11600000	9160000	8190000	4520000	17500000	27400000	32500000	37700000	9940000	7910000	7350000	3870000	16000000	1.71:2.03:2.35:0.62:0.49:0.46:0.24:1.00	37200000	10200000	32500000	9020000	3.61:1.00	31875	Succinate dehydrogenase flavoprotein subunit OS=Klebsiella pneumoniae OX=573 GN=sdhA_1 PE=4 SV=1
544	493	tr|A0A0W8AVW2|A0A0W8AVW2_KLEPN	200	4	1	1		2540000	2840000	2270000	751000	400000	220000	789000	320000	2540000	2840000	2270000	751000	400000	220000	789000	320000	7.95:8.88:7.11:2.35:1.25:0.69:2.47:1.00	2550000	496000	2550000	496000	5.15:1.00	37279	GMP reductase OS=Klebsiella pneumoniae OX=573 GN=guaC PE=3 SV=1
547	1060	tr|A0A377V6Y1|A0A377V6Y1_KLEPN	200	10	2	2		44200000	50700000	39600000	971000	759000	976000	1030000	757000	44200000	50700000	39600000	971000	759000	976000	1030000	757000	58.40:64.00:52.28:1.28:1.00:1.29:1.36:1.00	44800000	906000	44800000	906000	49.47:1.00	28141	Uncharacterized protein OS=Klebsiella pneumoniae OX=573 GN=NCTC13443_04872 PE=4 SV=1
555	860	tr|A0A081IF33|A0A081IF33_KLEPN	200	12	2	2		11400000	15500000	15500000	535000	568000	3070000	4410000	2630000	11400000	15500000	15500000	535000	568000	3070000	4410000	2630000	4.35:5.90:5.90:0.20:0.22:1.17:1.68:1.00	14200000	3720000	14200000	3720000	3.81:1.00	39222	Uroporphyrinogen decarboxylase OS=Klebsiella pneumoniae OX=573 GN=hemE PE=3 SV=1
564	1245	tr|A0A0S3D6Y9|A0A0S3D6Y9_KLEPN	200	5	1	1		1060000	1810000	1610000	287000	441000	298000	340000	180000	1060000	1810000	1610000	287000	441000	298000	340000	180000	5.90:10.05:8.97:1.60:2.45:1.66:1.89:1.00	1490000	309000	1490000	309000	4.83:1.00	44978	XylR family transcriptional regulator OS=Klebsiella pneumoniae OX=573 GN=ypdC_1 PE=4 SV=1
566	1249	tr|W9BP12|W9BP12_KLEPN	200	32	4	4	Carbamidomethylation; Oxidation (M)	789000000	892000000	861000000	99600000	180000000	181000000	141000000	105000000	755000000	845000000	828000000	91300000	173000000	169000000	130000000	98200000	7.68:8.60:8.43:0.93:1.76:1.72:1.33:1.00	847000000	141000000	809000000	132000000	6.11:1.00	27006	Acid phosphatase OS=Klebsiella pneumoniae OX=573 GN=phoN PE=3 SV=1
572	750	tr|A0A377UYP7|A0A377UYP7_KLEPN	200	22	5	4	Oxidation (M)	20400000	29700000	27600000	335000000	229000000	113000000	292000000	336000000	15800000	23900000	22100000	334000000	228000000	113000000	292000000	335000000	0.05:0.07:0.07:1.00:0.68:0.34:0.87:1.00	25900000	261000000	20600000	260000000	0.08:1.00	37446	RND efflux system OS=Klebsiella pneumoniae OX=573 GN=acrB_4 PE=4 SV=1
576	696	tr|A0A0W8ATA8|A0A0W8ATA8_KLEPN	200	16	4	4		45100000	58100000	49100000	17100000	14000000	3900000	14800000	4880000	42300000	54500000	47200000	12700000	10700000	2840000	10800000	3980000	10.63:13.71:11.88:3.19:2.69:0.71:2.71:1.00	50800000	11000000	48000000	8260000	5.81:1.00	33963	DUF1471 domain-containing protein OS=Klebsiella pneumoniae OX=573 GN=ydgH PE=4 SV=1
579	715	tr|A0A0W8AP04|A0A0W8AP04_KLEPN	200	22	4	4		14300000	22000000	22700000	163000000	157000000	151000000	132000000	54500000	11000000	17300000	17900000	163000000	156000000	151000000	132000000	54500000	0.20:0.32:0.33:2.98:2.86:2.77:2.42:1.00	19700000	131000000	15400000	131000000	0.12:1.00	33843	Phosphofructokinase OS=Klebsiella pneumoniae OX=573 GN=lacC PE=3 SV=1
585	991	tr|A0A377V136|A0A377V136_KLEPN	200	4	1	1		1450000	860000	1770000	69300	35800	34800	19900	48700	1450000	860000	1770000	69300	35800	34800	19900	48700	29.68:17.66:36.36:1.42:0.73:0.71:0.41:1.00	1360000	41700	1360000	41700	32.62:1.00	55952	Putative TonB-dependent receptor OS=Klebsiella pneumoniae OX=573 GN=iutA_1 PE=4 SV=1
589	879	tr|A0A377UY57|A0A377UY57_KLEPN	200	15	2	2		25000000	31800000	28600000	63900000	113000000	136000000	109000000	88500000	25000000	31800000	28600000	63900000	113000000	136000000	109000000	88500000	0.28:0.36:0.32:0.72:1.27:1.54:1.23:1.00	28500000	102000000	28500000	102000000	0.28:1.00	23612	Galactokinase OS=Klebsiella pneumoniae OX=573 GN=galK_2 PE=4 SV=1
590	1244	tr|A0A377UTB6|A0A377UTB6_KLEPN	200	25	2	2		269000000	407000000	233000000	1870000	3900000	1860000	17900000	91900000	269000000	407000000	233000000	1870000	3900000	1860000	17900000	91900000	2.93:4.43:2.54:0.02:0.04:0.02:0.19:1.00	306000000	23900000	306000000	23900000	12.83:1.00	17167	30S ribosomal protein S6 OS=Klebsiella pneumoniae OX=573 GN=rpsF PE=3 SV=1
603	708	tr|A0A377UX60|A0A377UX60_KLEPN	200	35	3	3		14500000	21500000	18200000	6330000	3550000	4400000	5870000	3500000	14500000	21500000	18200000	6330000	3550000	4400000	5870000	3500000	4.15:6.15:5.22:1.81:1.01:1.26:1.68:1.00	18100000	5410000	18100000	5410000	3.34:1.00	22869	Cysteine--tRNA ligase OS=Klebsiella pneumoniae OX=573 GN=cysS_3 PE=4 SV=1
607	818	tr|A0A377VBE0|A0A377VBE0_KLEPN	200	11	2	2	Carbamidomethylation	45900000	54600000	58400000	9700000	7920000	4080000	7300000	2200000	45900000	54600000	58400000	9700000	7920000	4080000	7300000	2200000	20.81:24.78:26.49:4.40:3.59:1.85:3.31:1.00	53000000	6240000	53000000	6240000	8.49:1.00	27161	Glycine cleavage system T protein OS=Klebsiella pneumoniae OX=573 GN=gcvT_1 PE=3 SV=1
608	286	tr|A0A0E1GY42|A0A0E1GY42_KLEPN	200	26	5	5	Carbamidomethylation	54400000	57500000	81100000	36600000	24300000	9470000	24900000	9680000	44200000	40600000	64800000	29100000	19200000	6100000	16300000	5820000	7.60:6.98:11.13:5.01:3.29:1.05:2.80:1.00	64300000	21100000	49900000	15300000	3.25:1.00	45543	Pectinesterase OS=Klebsiella pneumoniae OX=573 GN=ybhC PE=4 SV=1
609	511	tr|D2D9B3|D2D9B3_KLEPN	200	8	1	1	Carbamidomethylation	22500000	26700000	26100000	1900000	3580000	3360000	4140000	4540000	22500000	26700000	26100000	1900000	3580000	3360000	4140000	4540000	4.96:5.88:5.76:0.42:0.79:0.74:0.91:1.00	25100000	3500000	25100000	3500000	7.17:1.00	31674	Alpha/beta hydrolase OS=Klebsiella pneumoniae OX=573 GN=KF3.70-22 PE=4 SV=1
613	373	tr|A0A0C7K7J6|A0A0C7K7J6_KLEPN	200	25	6	6	Carbamidomethylation	8580000	7020000	16600000	34100000	37400000	11400000	37600000	26000000	5130000	3500000	7540000	29500000	31200000	10000000	32100000	20100000	0.26:0.17:0.38:1.47:1.55:0.50:1.60:1.00	10700000	29400000	5390000	24600000	0.22:1.00	41364	UDP-4-amino-4-deoxy-L-arabinose--oxoglutarate aminotransferase OS=Klebsiella pneumoniae OX=573 GN=arnB_1 PE=3 SV=1
621	1040	tr|A0A2X3C807|A0A2X3C807_KLEPN	200	45	5	5		106000000	128000000	134000000	41200000	42900000	32100000	19800000	43900000	101000000	122000000	127000000	36800000	35300000	28700000	15600000	39800000	2.53:3.07:3.19:0.92:0.89:0.72:0.39:1.00	123000000	36000000	117000000	31300000	3.73:1.00	21833	Glycerol kinase OS=Klebsiella pneumoniae OX=573 GN=glpK_2 PE=4 SV=1
626	1034	tr|A0A377UTT0|A0A377UTT0_KLEPN	200	21	6	6		31000000	31700000	33700000	7960000	5840000	1580000	11900000	4140000	24300000	24200000	25700000	4310000	2450000	538000	4260000	871000	27.91:27.77:29.51:4.95:2.81:0.62:4.89:1.00	32100000	6480000	24700000	2550000	9.70:1.00	32557	Stability/partitioning protein OS=Klebsiella pneumoniae OX=573 GN=parM_1 PE=4 SV=1
627	1811	tr|A0A0J2FPY5|A0A0J2FPY5_KLEPN	200	16	2	2	Oxidation (M)	239000000	199000000	270000000	2560000	3800000	975000	2980000	734000	231000000	195000000	263000000	2410000	3660000	975000	2860000	727000	64.00:64.00:64.00:3.32:5.03:1.34:3.93:1.00	236000000	2230000	230000000	2130000	64.00:1.00	14856	30S ribosomal protein S9 OS=Klebsiella pneumoniae OX=573 GN=rpsI PE=3 SV=1
628	451	tr|W9B1W8|W9B1W8_KLEPN	200	20	5	5	Carbamidomethylation	13500000	19100000	20300000	2980000	8510000	1490000	3440000	4200000	13000000	17800000	19300000	2710000	8460000	1050000	3010000	4100000	3.17:4.34:4.69:0.66:2.06:0.26:0.73:1.00	17700000	4230000	16700000	3870000	4.32:1.00	53005	Glycogen synthase OS=Klebsiella pneumoniae OX=573 GN=glgA PE=3 SV=1
641	713	tr|A0A0V9SPI3|A0A0V9SPI3_KLEPN	200	36	4	4		837000000	875000000	834000000	130000000	117000000	167000000	187000000	125000000	743000000	847000000	739000000	81300000	70200000	128000000	126000000	78300000	9.49:10.82:9.44:1.04:0.90:1.64:1.60:1.00	849000000	146000000	776000000	96800000	8.02:1.00	20763	Alkyl hydroperoxide reductase C OS=Klebsiella pneumoniae OX=573 GN=ahpC PE=3 SV=1
643	632	tr|A0A086IQL0|A0A086IQL0_KLEPN	200	16	3	3		7430000	10300000	9470000	3430000	1470000	3900000	780000	4570000	7430000	10300000	9470000	3430000	1470000	3900000	780000	4570000	1.63:2.26:2.07:0.75:0.32:0.85:0.17:1.00	9080000	3050000	9080000	3050000	2.97:1.00	38328	Putative receptor OS=Klebsiella pneumoniae OX=573 GN=yncE_1 PE=4 SV=1
652	901	tr|A0A0W8A8X3|A0A0W8A8X3_KLEPN	200	31	4	4		28900000	32300000	41900000	279000000	245000000	239000000	367000000	151000000	27200000	28400000	38100000	256000000	218000000	227000000	350000000	134000000	0.20:0.21:0.28:1.92:1.63:1.69:2.62:1.00	34400000	256000000	31200000	237000000	0.13:1.00	28038	MipA/OmpV family protein OS=Klebsiella pneumoniae OX=573 GN=mipA PE=3 SV=1
653	931	tr|A0A377UZH3|A0A377UZH3_KLEPN	200	9	4	4	Oxidation (M)	135000000	180000000	168000000	32900000	24200000	9080000	66800000	13400000	128000000	169000000	162000000	26800000	20200000	6270000	54400000	7730000	16.54:21.90:20.92:3.47:2.61:0.81:7.03:1.00	161000000	29600000	153000000	23300000	6.56:1.00	51916	Cytochrome d terminal oxidase polypeptide subunit I OS=Klebsiella pneumoniae OX=573 GN=cydA_1 PE=3 SV=1
656	650	tr|A0A377UU89|A0A377UU89_KLEPN	200	36	5	5	Oxidation (M)	163000000	162000000	207000000	47800000	34800000	74200000	16000000	23400000	142000000	144000000	179000000	43100000	30600000	68500000	13600000	21300000	6.63:6.76:8.40:2.02:1.43:3.21:0.64:1.00	177000000	39300000	155000000	35400000	4.38:1.00	20420	Ribose ABC transport system OS=Klebsiella pneumoniae OX=573 GN=rbsB_2 PE=4 SV=1
657	869	tr|A0A377V5U8|A0A377V5U8_KLEPN	200	16	3	3	Carbamidomethylation	23500000	36300000	26300000	45900	0	921000	339000	892000	23500000	36300000	26300000	45900	0	921000	339000	892000	26.36:40.66:29.48:0.05:0:1.03:0.38:1.00	28700000	551000	28700000	551000	52.07:1.00	27414	Ethanolamine ammonia-lyase heavy subunit OS=Klebsiella pneumoniae OX=573 GN=eutB_3 PE=4 SV=1
665	844	tr|A0A377UYD0|A0A377UYD0_KLEPN	200	20	4	4	Oxidation (M)	49300000	81100000	59900000	643000000	168000000	128000000	497000000	261000000	36400000	61300000	47700000	623000000	159000000	125000000	483000000	253000000	0.14:0.24:0.19:2.46:0.63:0.50:1.91:1.00	63400000	339000000	48500000	329000000	0.15:1.00	33120	RND efflux system OS=Klebsiella pneumoniae OX=573 GN=acrB_6 PE=4 SV=1
666	417	tr|A0A2S6EB87|A0A2S6EB87_KLEPN	200	12	3	3		2440000	3640000	2850000	14700000	16800000	7890000	14100000	7760000	2440000	3640000	2850000	14700000	16800000	7890000	14100000	7760000	0.31:0.47:0.37:1.89:2.17:1.02:1.82:1.00	3340000	12300000	3340000	12300000	0.27:1.00	38967	Alanine racemase OS=Klebsiella pneumoniae OX=573 GN=alr PE=3 SV=1
671	1165	tr|Q79PA8|Q79PA8_KLEPN	200	7	1	1	Carbamidomethylation; Oxidation (M)	154000000	141000000	183000000	9780000	13300000	27300000	13900000	17000000	124000000	118000000	155000000	7160000	10200000	25600000	11800000	15900000	7.81:7.39:9.74:0.45:0.64:1.61:0.74:1.00	159000000	16200000	132000000	14100000	9.37:1.00	25663	Chloramphenicol acetyltransferase OS=Klebsiella pneumoniae OX=573 GN=catA1 PE=3 SV=1
673	554	tr|A0A060VM21|A0A060VM21_KLEPN	200	14	2	2	Carbamidomethylation	4600000	8060000	4900000	1830000	928000	948000	1460000	137000	4600000	8060000	4900000	1830000	928000	948000	1460000	137000	33.48:58.66:35.70:13.30:6.76:6.90:10.65:1.00	5920000	1080000	5920000	1080000	5.50:1.00	31283	Glutamate racemase OS=Klebsiella pneumoniae OX=573 GN=murI PE=3 SV=1
681	1224	tr|A0A378ATZ2|A0A378ATZ2_KLEPN	200	25	3	3		14700000	17400000	17500000	2300000	2520000	1780000	2890000	1370000	14700000	17400000	17500000	2300000	2520000	1780000	2890000	1370000	10.70:12.72:12.74:1.68:1.84:1.30:2.11:1.00	16500000	2270000	16500000	2270000	7.28:1.00	27572	Na(+)-translocating NADH-quinone reductase subunit C OS=Klebsiella pneumoniae OX=573 GN=nqrC PE=3 SV=1
691	646	tr|A0A377V8U9|A0A377V8U9_KLEPN	200	12	2	2		79600000	72200000	79200000	6390	121000	70200	34700	18200	79600000	72200000	79200000	6390	121000	70200	34700	18200	64.00:64.00:64.00:0.35:6.63:3.85:1.90:1.00	77000000	62600	77000000	62600	64.00:1.00	18785	Transcription elongation factor GreA OS=Klebsiella pneumoniae OX=573 GN=greA PE=3 SV=1
694	224	tr|A0A377UTF9|A0A377UTF9_KLEPN	200	6	1	1		93100	143000	197000	2340000	2860000	18400000	973000	1340000	93100	143000	197000	2340000	2860000	18400000	973000	1340000	0.07:0.11:0.15:1.75:2.13:13.72:0.73:1.00	144000	5180000	144000	5180000	0.03:1.00	42068	Thioredoxin-like protein OS=Klebsiella pneumoniae OX=573 GN=NCTC13443_01223 PE=4 SV=1
702	717	tr|A0A081IJX2|A0A081IJX2_KLEPN	200	20	2	2		33500000	37000000	47700000	11800000	10400000	8800000	16300000	4710000	33500000	37000000	47700000	11800000	10400000	8800000	16300000	4710000	7.11:7.85:10.11:2.51:2.21:1.87:3.46:1.00	39400000	10400000	39400000	10400000	3.79:1.00	18954	E3 ubiquitin--protein ligase OS=Klebsiella pneumoniae OX=573 GN=BANRA_02945 PE=4 SV=1
704	1277	tr|A0A377V0F1|A0A377V0F1_KLEPN	200	3	1	1		1340000	2440000	1890000	6840000	8840000	3910000	8920000	3860000	1340000	2440000	1890000	6840000	8840000	3910000	8920000	3860000	0.35:0.63:0.49:1.77:2.29:1.01:2.31:1.00	1890000	6470000	1890000	6470000	0.29:1.00	91881	Potassium efflux system KefA protein / Small-conductance mechanosensitive channel OS=Klebsiella pneumoniae OX=573 GN=kefA_3 PE=3 SV=1
712	920	tr|A0A0J2G4S5|A0A0J2G4S5_KLEPN	200	28	3	3		36500000	64300000	55600000	19400000	25100000	13200000	11800000	9610000	36500000	64300000	55600000	19400000	25100000	13200000	11800000	9610000	3.79:6.69:5.78:2.02:2.62:1.38:1.22:1.00	52100000	16000000	52100000	16000000	3.26:1.00	19721	Inorganic pyrophosphatase OS=Klebsiella pneumoniae OX=573 GN=ppa_2 PE=3 SV=1
714	868	tr|A0A2S6EJ81|A0A2S6EJ81_KLEPN	200	3	1	1		306000	353000	605000	75000	76500	47700	0	71300	306000	353000	605000	75000	76500	47700	0	71300	4.30:4.96:8.49:1.05:1.07:0.67:0:1.00	422000	67600	422000	67600	6.24:1.00	82264	TonB-dependent receptor OS=Klebsiella pneumoniae OX=573 GN=fepA_2 PE=3 SV=1
716	722	tr|A0A0W8ABW7|A0A0W8ABW7_KLEPN	200	40	5	5	Carbamidomethylation; Oxidation (M)	184000000	169000000	200000000	14300000	17400000	19000000	14300000	11400000	155000000	133000000	166000000	12000000	14000000	2610000	10700000	9710000	15.97:13.66:17.10:1.23:1.44:0.27:1.10:1.00	185000000	15600000	151000000	9800000	15.43:1.00	19454	S-ribosylhomocysteine lyase OS=Klebsiella pneumoniae OX=573 GN=luxS PE=3 SV=1
717	810	tr|A0A0J4R176|A0A0J4R176_KLEPN	200	21	3	3		280000000	316000000	283000000	4460000	6480000	932000	4460000	860000	184000000	222000000	171000000	4350000	6350000	932000	4460000	860000	64.00:64.00:64.00:5.06:7.38:1.08:5.18:1.00	293000000	4010000	192000000	3890000	49.35:1.00	11767	30S ribosomal protein S10 OS=Klebsiella pneumoniae OX=573 GN=rpsJ PE=3 SV=1
719	954	tr|A0A377VCA8|A0A377VCA8_KLEPN	200	26	3	3		14500000	24500000	17600000	6000000	3470000	6250000	3070000	2600000	13400000	20100000	16000000	6000000	3330000	4490000	3030000	2520000	5.34:8.00:6.35:2.38:1.32:1.79:1.20:1.00	18900000	4280000	16500000	3870000	4.26:1.00	19653	Argininosuccinate synthase OS=Klebsiella pneumoniae OX=573 GN=argG_2 PE=3 SV=1
736	1007	tr|A0A0W8AP02|A0A0W8AP02_KLEPN	200	7	1	1		2100000	1880000	2820000	8650000	9620000	9500000	7300000	8690000	2100000	1880000	2820000	8650000	9620000	9500000	7300000	8690000	0.24:0.22:0.32:0.99:1.11:1.09:0.84:1.00	2270000	8750000	2270000	8750000	0.26:1.00	31183	Probable endonuclease 4 OS=Klebsiella pneumoniae OX=573 GN=nfo PE=3 SV=1
738	645	tr|A0A377VD19|A0A377VD19_KLEPN	200	12	2	2		14700000	20600000	19100000	3220000	4460000	1110000	2080000	2330000	14700000	20600000	19100000	3220000	4460000	1110000	2080000	2330000	6.30:8.86:8.19:1.38:1.91:0.48:0.89:1.00	18100000	2650000	18100000	2650000	6.85:1.00	28320	Putative dehydrogenase OS=Klebsiella pneumoniae OX=573 GN=yhhX PE=4 SV=1
758	623	tr|G9G264|G9G264_KLEPN	200	10	2	2		2570000	3660000	2900000	1030000	184000	941000	1130000	412000	2570000	3660000	2900000	1030000	184000	941000	1130000	412000	6.23:8.88:7.04:2.51:0.45:2.28:2.73:1.00	3040000	794000	3040000	794000	3.83:1.00	38265	DNA replication protein (RepFIB/RepB/RepA2) OS=Klebsiella pneumoniae OX=573 GN=repB_1_1 PE=4 SV=1
772	671	tr|A0A377UXB8|A0A377UXB8_KLEPN	200	20	3	3	Carbamidomethylation	87500000	116000000	118000000	10500000	12000000	12000000	4690000	10500000	87500000	116000000	118000000	10500000	12000000	12000000	4690000	10500000	8.29:10.97:11.15:1.00:1.13:1.14:0.44:1.00	107000000	9950000	107000000	9950000	10.74:1.00	32835	Glucose-1-phosphatase OS=Klebsiella pneumoniae OX=573 GN=agp_3 PE=4 SV=1
773	300	tr|A0A0C7KEW5|A0A0C7KEW5_KLEPN	200	4	1	1		1020000	1630000	1150000	36200	330000	447000	0	119000	1020000	1630000	1150000	36200	330000	447000	0	119000	8.53:13.64:9.65:0.30:2.77:3.75:0:1.00	1260000	233000	1260000	233000	5.42:1.00	43593	Gfo/Idh/MocA family oxidoreductase OS=Klebsiella pneumoniae OX=573 GN=ycjS_1 PE=4 SV=1
779	361	tr|A0A377UTQ4|A0A377UTQ4_KLEPN	200	5	1	1		1570000	2540000	2490000	712000	919000	0	584000	418000	1570000	2540000	2490000	712000	919000	0	584000	418000	3.76:6.08:5.94:1.70:2.20:0:1.40:1.00	2200000	658000	2200000	658000	3.34:1.00	45901	Formate dehydrogenase-H OS=Klebsiella pneumoniae OX=573 GN=fdhF_2 PE=4 SV=1
785	888	tr|A0A377V7P5|A0A377V7P5_KLEPN	200	14	3	3		36700000	41000000	40400000	19800000	15300000	7420000	13900000	2810000	36700000	41000000	40400000	19800000	15300000	7420000	13900000	2810000	13.09:14.60:14.39:7.07:5.45:2.65:4.96:1.00	39400000	11900000	39400000	11900000	3.32:1.00	29931	Multidrug resistance secretion protein OS=Klebsiella pneumoniae OX=573 GN=NCTC13443_05862 PE=4 SV=1
788	478	tr|A0A0W8ANW5|A0A0W8ANW5_KLEPN	200	20	3	3		7520000	9200000	11300000	350000	2550000	4480000	2100000	2910000	7520000	9200000	11300000	350000	2550000	4480000	2100000	2910000	2.58:3.16:3.90:0.12:0.88:1.54:0.72:1.00	9360000	3020000	9360000	3020000	3.10:1.00	28377	Bifunctional hydroxymethylpyrimidine kinase/phosphomethylpyrimidine kinase OS=Klebsiella pneumoniae OX=573 GN=thiD PE=4 SV=1
791	758	tr|W9BNU2|W9BNU2_KLEPN	200	8	1	1		5090000	6470000	5430000	433000	162000	2650000	325000	758000	5090000	6470000	5430000	433000	162000	2650000	325000	758000	6.70:8.53:7.17:0.57:0.21:3.50:0.43:1.00	5660000	867000	5660000	867000	6.54:1.00	26677	ABC transporter arginine-binding protein 1 OS=Klebsiella pneumoniae OX=573 GN=artJ PE=3 SV=1
797	321	tr|W9BHC2|W9BHC2_KLEPN	200	20	4	4	Carbamidomethylation	9320000	8440000	12100000	55000	147000	3200000	0	925000	8810000	8420000	10800000	37400	147000	3190000	0	886000	9.94:9.51:12.17:0.04:0.17:3.60:0:1.00	9960000	1790000	9340000	1770000	5.27:1.00	38732	Alanine racemase OS=Klebsiella pneumoniae OX=573 GN=dadB PE=3 SV=1
798	533	tr|A0A0W8ATZ8|A0A0W8ATZ8_KLEPN	200	7	2	2		12000000	18600000	18000000	12000000	10900000	6540000	10600000	4790000	10200000	11400000	12000000	4110000	2660000	5060000	2270000	2430000	4.17:4.67:4.95:1.69:1.09:2.08:0.93:1.00	16200000	8960000	11200000	3310000	3.38:1.00	31177	Sulfurtransferase OS=Klebsiella pneumoniae OX=573 GN=sseA PE=4 SV=1
800	930	tr|W9BJN1|W9BJN1_KLEPN	200	5	1	1		57000000	77100000	71100000	59700	114000	0	131000	12400	57000000	77100000	71100000	59700	114000	0	131000	12400	64.00:64.00:64.00:4.83:9.18:0:10.62:1.00	68400000	79200	68400000	79200	64.00:1.00	27237	Fumarate reductase iron-sulfur subunit OS=Klebsiella pneumoniae OX=573 GN=frdB PE=3 SV=1
801	1178	tr|A0A377VDB9|A0A377VDB9_KLEPN	200	8	2	2	Carbamidomethylation	387000	1760000	1070000	3760000	4330000	4270000	5230000	3450000	387000	1760000	1070000	3760000	4330000	4270000	5230000	3450000	0.11:0.51:0.31:1.09:1.25:1.23:1.51:1.00	1280000	4210000	1280000	4210000	0.30:1.00	44491	Xaa-Pro aminopeptidase OS=Klebsiella pneumoniae OX=573 GN=pepP_1 PE=4 SV=1
807	775	tr|A0A060VHH6|A0A060VHH6_KLEPN	200	11	1	1		1090000	1770000	2810000	353000	1000000	116000	58800	890000	1090000	1770000	2810000	353000	1000000	116000	58800	890000	1.23:1.99:3.16:0.40:1.12:0.13:0.07:1.00	1890000	483000	1890000	483000	3.91:1.00	24278	DUF3313 domain-containing protein OS=Klebsiella pneumoniae OX=573 GN=B5L96_29790 PE=4 SV=1
815	1273	tr|A0A094Y6I2|A0A094Y6I2_KLEPN	200	7	2	2	Oxidation (M)	10400000	10400000	10600000	2760000	2530000	465000	2430000	608000	5850000	7120000	7050000	404000	144000	0	762000	60700	64.00:64.00:64.00:6.66:2.38:0:12.56:1.00	10500000	1830000	6680000	343000	19.48:1.00	23433	3 4-dihydroxy-2-butanone 4-phosphate synthase OS=Klebsiella pneumoniae OX=573 GN=ribB PE=3 SV=1
818	1150	tr|A0A0W8AMC3|A0A0W8AMC3_KLEPN	200	28	3	3		51000000	52700000	65900000	8920000	6000000	16300000	8800000	2010000	51000000	52700000	65900000	8920000	6000000	16300000	8800000	2010000	25.40:26.27:32.85:4.44:2.99:8.13:4.39:1.00	56500000	8960000	56500000	8960000	6.31:1.00	22945	Thiol:disulfide interchange protein OS=Klebsiella pneumoniae OX=573 GN=dsbA_1 PE=3 SV=1
823	952	tr|A0A0V9IE43|A0A0V9IE43_KLEPN	200	38	4	4	Carbamidomethylation	155000000	190000000	172000000	55900000	38600000	58300000	36200000	29400000	149000000	187000000	167000000	54300000	37100000	55100000	34900000	28100000	5.29:6.66:5.95:1.93:1.32:1.96:1.24:1.00	172000000	43700000	168000000	41900000	4.01:1.00	22229	2-dehydro-3-deoxy-phosphogluconate aldolase OS=Klebsiella pneumoniae OX=573 GN=eda PE=3 SV=1
828	1079	tr|A0A0C7KEU4|A0A0C7KEU4_KLEPN	200	7	1	1		4510000	7830000	6210000	1450000	873000	618000	2580000	782000	4510000	7830000	6210000	1450000	873000	618000	2580000	782000	5.77:10.01:7.94:1.85:1.12:0.79:3.30:1.00	6180000	1270000	6180000	1270000	4.88:1.00	25639	Pyridoxine/pyridoxamine 5'-phosphate oxidase OS=Klebsiella pneumoniae OX=573 GN=pdxH PE=3 SV=1
830	1001	tr|A0A377V305|A0A377V305_KLEPN	200	46	5	5		61500000	81400000	75400000	26700000	27300000	12600000	22600000	15900000	55500000	69900000	65900000	25300000	26100000	12400000	21200000	15800000	3.52:4.43:4.18:1.61:1.65:0.78:1.35:1.00	72800000	21100000	63800000	20200000	3.16:1.00	19544	L-serine ammonia-lyase OS=Klebsiella pneumoniae OX=573 GN=sdaA_1 PE=3 SV=1
840	970	tr|A0A377UTD7|A0A377UTD7_KLEPN	200	15	3	3	Carbamidomethylation	29200000	57100000	37500000	3570000	2150000	500000	3840000	1790000	29200000	57100000	37500000	3570000	2150000	500000	3840000	1790000	16.32:31.90:20.93:1.99:1.20:0.28:2.14:1.00	41300000	2430000	41300000	2430000	16.99:1.00	32142	Chaperone protein DnaJ OS=Klebsiella pneumoniae OX=573 GN=dnaJ_1 PE=3 SV=1
855	277	tr|A0A0C7KB50|A0A0C7KB50_KLEPN	200	6	2	2		1570000	2860000	2820000	56900	393000	797000	172000	1510000	1570000	2860000	2820000	56900	393000	797000	172000	1510000	1.04:1.89:1.86:0.04:0.26:0.53:0.11:1.00	2420000	839000	2420000	839000	2.88:1.00	62054	Glutathione hydrolase proenzyme OS=Klebsiella pneumoniae OX=573 GN=ggt PE=3 SV=1
856	726	tr|A0A0W8AW11|A0A0W8AW11_KLEPN	200	31	4	4		61400000	62600000	58000000	2340000	775000	12000000	3070000	6840000	59400000	62500000	53000000	2340000	766000	11900000	3070000	6490000	9.15:9.62:8.16:0.36:0.12:1.83:0.47:1.00	60700000	5080000	58300000	4960000	11.75:1.00	21314	Molecular chaperone OsmY OS=Klebsiella pneumoniae OX=573 GN=osmY PE=4 SV=1
865	957	tr|A0A377UZU1|A0A377UZU1_KLEPN	200	11	1	1		194000000	209000000	184000000	39300000	15500000	11500000	52900000	14000000	194000000	209000000	184000000	39300000	15500000	11500000	52900000	14000000	13.91:14.95:13.18:2.81:1.11:0.82:3.79:1.00	196000000	26700000	196000000	26700000	7.32:1.00	13170	Non-specific DNA-binding protein Dps / Iron-binding ferritin-like antioxidant protein / ferroxidase OS=Klebsiella pneumoniae OX=573 GN=dps PE=3 SV=1
869	835	tr|A0A377V9E6|A0A377V9E6_KLEPN	200	4	1	1		4280000	8880000	5690000	36700	0	1060000	0	1050000	4280000	8880000	5690000	36700	0	1060000	0	1050000	4.09:8.49:5.44:0.04:0:1.01:0:1.00	6280000	714000	6280000	714000	8.80:1.00	44491	Acetaldehyde dehydrogenase OS=Klebsiella pneumoniae OX=573 GN=adhE_4 PE=4 SV=1
872	390	tr|W9BQ47|W9BQ47_KLEPN	200	23	4	4		31200000	47500000	41800000	6750000	2540000	20700000	1700000	9500000	30400000	46000000	40800000	6290000	2520000	20300000	1510000	9240000	3.29:4.97:4.42:0.68:0.27:2.20:0.16:1.00	40200000	9870000	39100000	9610000	4.06:1.00	36064	Thiamine-binding periplasmic protein OS=Klebsiella pneumoniae OX=573 GN=tbpA PE=3 SV=1
882	427	tr|A0A0W8AQ67|A0A0W8AQ67_KLEPN	200	8	2	2		12200000	14800000	14500000	1890000	2320000	4390000	3380000	4860000	12200000	14800000	14500000	1890000	2320000	4390000	3380000	4860000	2.50:3.03:2.99:0.39:0.48:0.90:0.70:1.00	13800000	3370000	13800000	3370000	4.10:1.00	36014	Macrolide export protein MacA OS=Klebsiella pneumoniae OX=573 GN=macA_1 PE=4 SV=1
900	1208	tr|A0A0W8ADM4|A0A0W8ADM4_KLEPN	200	13	1	1		70500000	107000000	93800000	27000000	27500000	18300000	19400000	7750000	70500000	107000000	93800000	27000000	27500000	18300000	19400000	7750000	9.10:13.76:12.11:3.49:3.55:2.37:2.50:1.00	90300000	20000000	90300000	20000000	4.51:1.00	20872	Phosphoheptose isomerase OS=Klebsiella pneumoniae OX=573 GN=gmhA PE=3 SV=1
909	575	tr|A0A0W8AR39|A0A0W8AR39_KLEPN	200	5	1	1		1440000	2160000	2450000	1080000	1410000	59100	579000	26000	1440000	2160000	2450000	1080000	1410000	59100	579000	26000	55.50:64.00:64.00:41.46:54.40:2.27:22.28:1.00	2020000	631000	2020000	631000	3.20:1.00	44770	Mannonate dehydratase OS=Klebsiella pneumoniae OX=573 GN=uxuA_2 PE=3 SV=1
918	1281	tr|A0A377VD90|A0A377VD90_KLEPN	200	24	2	2	Carbamidomethylation	1960000	3850000	3320000	19600000	41200000	10900000	40100000	20300000	1960000	3850000	3320000	19600000	41200000	10900000	40100000	20300000	0.10:0.19:0.16:0.97:2.03:0.53:1.97:1.00	3040000	26400000	3040000	26400000	0.12:1.00	21360	Polymyxin resistance protein ArnA_DH OS=Klebsiella pneumoniae OX=573 GN=arnA_2 PE=4 SV=1
928	636	tr|A0A377V986|A0A377V986_KLEPN	200	13	3	3	Carbamidomethylation	69500000	89200000	90700000	31400000	22900000	37100000	15600000	15600000	69500000	89200000	90700000	31400000	22900000	37100000	15600000	15600000	4.45:5.71:5.80:2.01:1.46:2.37:1.00:1.00	83100000	24500000	83100000	24500000	3.39:1.00	32327	Glucokinase OS=Klebsiella pneumoniae OX=573 GN=glk PE=3 SV=1
950	557	tr|A0A170LTV0|A0A170LTV0_KLEPN	200	4	1	1		1900000	3560000	2500000	304000	659000	606000	1970000	147000	1900000	3560000	2500000	304000	659000	606000	1970000	147000	12.93:24.22:17.01:2.07:4.49:4.13:13.40:1.00	2650000	737000	2650000	737000	3.60:1.00	35765	NADH oxidoreductase OS=Klebsiella pneumoniae OX=573 GN=hcr PE=4 SV=1
956	958	tr|A0A2Z2IQB2|A0A2Z2IQB2_KLEPN	200	28	3	3	Oxidation (M)	20700000	21300000	26100000	99100000	48000000	204000000	75900000	87300000	20400000	21200000	25600000	97400000	46300000	196000000	74000000	86500000	0.24:0.24:0.30:1.13:0.54:2.27:0.86:1.00	22800000	103000000	22500000	100000000	0.22:1.00	31440	Cytidine deaminase OS=Klebsiella pneumoniae OX=573 GN=cdd PE=3 SV=1
967	2369	tr|A0A377V0J4|A0A377V0J4_KLEPN	200	4	1	1		7010000	6670000	9070000	4970000	3000000	1160000	2890000	0	7010000	6670000	9070000	4970000	3000000	1160000	2890000	0	64.00:64.00:64.00:64.00:64.00:64.00:64.00:-	7580000	3010000	7580000	3010000	2.52:1.00	34712	N5-carboxyaminoimidazole ribonucleotide synthase OS=Klebsiella pneumoniae OX=573 GN=purK PE=3 SV=1
997	1321	tr|A0A377USJ3|A0A377USJ3_KLEPN	200	13	2	2		140000000	151000000	144000000	459000	723000	99700	258000	192000	139000000	150000000	143000000	165000	436000	9260	95300	54700	64.00:64.00:64.00:3.02:7.97:0.17:1.74:1.00	145000000	351000	144000000	152000	64.00:1.00	11270	ATP synthase subunit B OS=Klebsiella pneumoniae OX=573 GN=atpF PE=3 SV=1
998	578	tr|A0A081INU2|A0A081INU2_KLEPN	200	16	4	4		1310000	1420000	1500000	4750000	3570000	6220000	8200000	2940000	1190000	1420000	1310000	4050000	2990000	5940000	6570000	2690000	0.44:0.53:0.48:1.50:1.11:2.21:2.44:1.00	1460000	5140000	1300000	4450000	0.29:1.00	43829	2-octaprenyl-3-methyl-6-methoxy-1 4-benzoquinol hydroxylase OS=Klebsiella pneumoniae OX=573 GN=ubiF_1 PE=3 SV=1
999	614	tr|A0A0J2GHR6|A0A0J2GHR6_KLEPN	200	5	1	1		519000	846000	455000	2470000	3340000	241000	3420000	2140000	519000	846000	455000	2470000	3340000	241000	3420000	2140000	0.24:0.39:0.21:1.15:1.56:0.11:1.59:1.00	607000	2320000	607000	2320000	0.26:1.00	52336	DNA-binding transcriptional regulator NtrC OS=Klebsiella pneumoniae OX=573 GN=ntrC PE=4 SV=1
1006	1013	tr|A0A0E1GQF4|A0A0E1GQF4_KLEPN	200	11	2	2		4450000	6050000	6130000	1240000	868000	1030000	1150000	933000	4450000	6050000	6130000	1240000	868000	1030000	1150000	933000	4.77:6.48:6.57:1.33:0.93:1.11:1.23:1.00	5540000	1050000	5540000	1050000	5.30:1.00	32756	6-deoxy-6-sulfogluconolactonase OS=Klebsiella pneumoniae OX=573 GN=BANRA_01257 PE=4 SV=1
1023	902	tr|A0A2S6EET5|A0A2S6EET5_KLEPN	200	10	2	2	Carbamidomethylation	12000000	16100000	17500000	4210000	2270000	10000000	3650000	691000	12000000	16100000	17500000	4210000	2270000	10000000	3650000	691000	17.35:23.27:25.33:6.10:3.28:14.48:5.28:1.00	15200000	4160000	15200000	4160000	3.65:1.00	44005	2-oxoglutarate reductase OS=Klebsiella pneumoniae OX=573 GN=serA_4 PE=3 SV=1
1024	1111	tr|A0A377V067|A0A377V067_KLEPN	200	24	3	3	Carbamidomethylation	37200000	51100000	57000000	17800000	14700000	13000000	12200000	9840000	37200000	51100000	57000000	17800000	14700000	13000000	12200000	9840000	3.79:5.19:5.79:1.80:1.49:1.32:1.24:1.00	48400000	13500000	48400000	13500000	3.59:1.00	22142	Diaminobutyrate--2-oxoglutarate aminotransferase OS=Klebsiella pneumoniae OX=573 GN=dat_1 PE=4 SV=1
1042	1317	tr|A0A377V6L0|A0A377V6L0_KLEPN	200	13	2	2	Carbamidomethylation	42100000	51700000	52700000	108000	6160000	1260000	9010000	1760000	42100000	51700000	52700000	108000	6160000	1260000	9010000	1760000	23.94:29.39:29.93:0.06:3.50:0.72:5.12:1.00	48800000	3820000	48800000	3820000	12.78:1.00	21503	RNA chaperone ProQ OS=Klebsiella pneumoniae OX=573 GN=proQ PE=3 SV=1
1044	472	tr|A0A377TTG4|A0A377TTG4_KLEPN	200	19	2	2	Carbamidomethylation	2200000	4040000	3670000	167000	6150	768000	0	23200	2200000	4040000	3670000	167000	6150	768000	0	23200	64.00:64.00:64.00:7.20:0.27:33.14:0:1.00	3300000	365000	3300000	365000	9.06:1.00	26034	ABC transporter periplasmic spermidine putrescine-binding protein PotD OS=Klebsiella pneumoniae OX=573 GN=NCTC13443_04179 PE=4 SV=1
1045	480	tr|A0A333AMW9|A0A333AMW9_KLEPN	200	20	3	3	Carbamidomethylation	2890000	3400000	3600000	33900	230000	1980000	0	1520000	2890000	3400000	3600000	33900	230000	1980000	0	1520000	1.90:2.23:2.37:0.02:0.15:1.30:0:1.00	3300000	1260000	3300000	1260000	2.62:1.00	36674	ABC transporter substrate-binding protein OS=Klebsiella pneumoniae OX=573 GN=xylF_3 PE=4 SV=1
1046	617	tr|W9B8G1|W9B8G1_KLEPN	200	14	3	3		16400000	18500000	19600000	5480000	4330000	7400000	3540000	5060000	16400000	18500000	19600000	5480000	4330000	7400000	3540000	5060000	3.24:3.66:3.87:1.08:0.86:1.46:0.70:1.00	18200000	5160000	18200000	5160000	3.52:1.00	33984	Hydroxymethylpyrimidine ABC transporter substrate-binding protein OS=Klebsiella pneumoniae OX=573 GN=BANRA_00084 PE=4 SV=1
1048	751	tr|A0A332BN43|A0A332BN43_KLEPN	200	20	3	3		15800000	19700000	19200000	216000	54800	5960000	256000	3440000	15800000	19700000	19200000	216000	54800	5960000	256000	3440000	4.59:5.73:5.58:0.06:0.02:1.73:0.07:1.00	18200000	2440000	18200000	2440000	7.45:1.00	32902	ABC transporter substrate-binding protein OS=Klebsiella pneumoniae OX=573 GN=opuBC PE=4 SV=1
1049	1082	tr|A0A377V4C7|A0A377V4C7_KLEPN	200	25	3	3		899000000	1030000000	1140000000	9740000	6950000	14900000	11800000	4200000	899000000	1030000000	1140000000	9740000	6950000	14900000	11800000	4200000	64.00:64.00:64.00:2.32:1.65:3.55:2.82:1.00	1020000000	9530000	1020000000	9530000	64.00:1.00	16713	Superoxide dismutase OS=Klebsiella pneumoniae OX=573 GN=sodB PE=3 SV=1
1052	1768	tr|A0A0J4XEJ2|A0A0J4XEJ2_KLEPN	200	11	1	1	Carbamidomethylation	26100000	57900000	46100000	8120000	15600000	9630000	17500000	8490000	26100000	57900000	46100000	8120000	15600000	9630000	17500000	8490000	3.08:6.82:5.43:0.96:1.83:1.14:2.06:1.00	43400000	11900000	43400000	11900000	3.65:1.00	33087	Formate dehydrogenase iron-sulfur subunit OS=Klebsiella pneumoniae OX=573 GN=fdxH PE=4 SV=1
1064	1645	tr|W9B331|W9B331_KLEPN	200	7	1	1		6410000	8370000	8190000	82200	110000	0	0	0	6410000	8370000	8190000	82200	110000	0	0	0	64.00:64.00:64.00:64.00:64.00:-:-:-	7660000	96100	7660000	96100	64.00:1.00	19696	ABC transporter periplasmic substrate-binding protein OS=Klebsiella pneumoniae OX=573 GN=yrbD PE=4 SV=1
1071	1634	tr|A0A0W8ARF7|A0A0W8ARF7_KLEPN	200	28	2	2		13300000	25300000	19600000	5410000	5150000	785000	5650000	5130000	13300000	25300000	19600000	5410000	5150000	785000	5650000	5130000	2.59:4.93:3.82:1.05:1.00:0.15:1.10:1.00	19400000	4430000	19400000	4430000	4.37:1.00	10310	Cell division topological specificity factor OS=Klebsiella pneumoniae OX=573 GN=minE PE=3 SV=1
1076	988	tr|A0A377V617|A0A377V617_KLEPN	200	37	3	3		21200000	13800000	27000000	374000000	341000000	429000000	324000000	308000000	21200000	13800000	27000000	374000000	341000000	429000000	324000000	308000000	0.07:0.04:0.09:1.21:1.11:1.39:1.05:1.00	24200000	355000000	24200000	355000000	0.07:1.00	20086	Fructose-specific phosphocarrier protein HPr OS=Klebsiella pneumoniae OX=573 GN=fruB_3 PE=4 SV=1
1089	1458	tr|A0A0C7K9F3|A0A0C7K9F3_KLEPN	200	14	3	3		9680000	10900000	12700000	724000	600000	1830000	1610000	1830000	9680000	10900000	12700000	724000	600000	1830000	1610000	1830000	5.29:5.95:6.95:0.40:0.33:1.00:0.88:1.00	11100000	1560000	11100000	1560000	7.13:1.00	33703	GNAT family N-acetyltransferase OS=Klebsiella pneumoniae OX=573 GN=BANRA_01449 PE=4 SV=1
1105	1417	tr|A0A377V1I1|A0A377V1I1_KLEPN	200	16	2	2	Carbamidomethylation	10900000	11000000	11000000	2380000	2070000	1490000	5940000	4300000	10900000	11000000	11000000	2380000	2070000	1490000	5940000	4300000	2.52:2.56:2.56:0.55:0.48:0.35:1.38:1.00	11000000	4240000	11000000	4240000	2.58:1.00	22755	Predicted ATP-binding protein involved in virulence OS=Klebsiella pneumoniae OX=573 GN=NCTC13443_03204 PE=4 SV=1
1119	692	tr|A0A0W8AT22|A0A0W8AT22_KLEPN	200	24	3	3		23200000	23400000	28600000	6910000	7010000	11400000	7460000	4860000	23200000	23400000	28600000	6910000	7010000	11400000	7460000	4860000	4.77:4.81:5.89:1.42:1.44:2.35:1.53:1.00	25100000	7540000	25100000	7540000	3.33:1.00	22558	Outer-membrane lipoprotein carrier protein OS=Klebsiella pneumoniae OX=573 GN=lolA PE=3 SV=1
1122	1176	tr|A0A0W8ATT9|A0A0W8ATT9_KLEPN	200	66	5	5		107000000	122000000	131000000	30900000	17600000	53200000	33000000	39900000	89100000	106000000	110000000	24500000	10200000	47600000	25200000	33100000	2.69:3.20:3.33:0.74:0.31:1.43:0.76:1.00	120000000	34900000	102000000	28100000	3.62:1.00	13316	Arsenate reductase OS=Klebsiella pneumoniae OX=573 GN=arsC PE=3 SV=1
1131	1077	tr|A0A0J2GM84|A0A0J2GM84_KLEPN	200	14	2	2		4300000	4510000	5250000	1420000	482000	159000	634000	247000	4300000	4510000	5250000	1420000	482000	159000	634000	247000	17.41:18.29:21.25:5.74:1.95:0.64:2.57:1.00	4690000	588000	4690000	588000	7.97:1.00	29993	ExuR protein OS=Klebsiella pneumoniae OX=573 GN=pdhR_1 PE=4 SV=1
1133	1521	tr|A0A0W8AR73|A0A0W8AR73_KLEPN	200	19	2	2		305000	723000	261000	4600000	4770000	943000	5220000	1650000	305000	723000	261000	4600000	4770000	943000	5220000	1650000	0.18:0.44:0.16:2.79:2.89:0.57:3.17:1.00	429000	3440000	429000	3440000	0.12:1.00	17953	Cold shock domain-containing protein OS=Klebsiella pneumoniae OX=573 GN=B4U61_14235 PE=4 SV=1
1146	1033	tr|A0A377V2F7|A0A377V2F7_KLEPN	200	26	4	4	Carbamidomethylation	10900000	15600000	18000000	3150000	2500000	4590000	2690000	6080000	10600000	15400000	17900000	3110000	2480000	4570000	2680000	5970000	1.78:2.57:2.99:0.52:0.42:0.76:0.45:1.00	14800000	3800000	14600000	3760000	3.88:1.00	30769	Phenylacetaldehyde dehydrogenase OS=Klebsiella pneumoniae OX=573 GN=feaB_3 PE=3 SV=1
1154	999	tr|A0A377VA51|A0A377VA51_KLEPN	200	15	2	2		1740000	1650000	2400000	860000	1000000	104000	870000	35700	1740000	1650000	2400000	860000	1000000	104000	870000	35700	48.82:46.29:64.00:24.09:28.12:2.92:24.37:1.00	1930000	690000	1930000	690000	2.80:1.00	27003	Cell shape protein MreC OS=Klebsiella pneumoniae OX=573 GN=NCTC13443_06733 PE=3 SV=1
1155	1194	tr|A0A377V8I1|A0A377V8I1_KLEPN	200	14	1	1		2840000	2110000	3520000	58500000	66100000	60100000	46600000	59900000	2840000	2110000	3520000	58500000	66100000	60100000	46600000	59900000	0.05:0.04:0.06:0.98:1.10:1.00:0.78:1.00	2820000	58300000	2820000	58300000	0.05:1.00	20412	Fructose-specific phosphocarrier protein HPr OS=Klebsiella pneumoniae OX=573 GN=fruB_2 PE=4 SV=1
1160	1008	tr|A0A2Z6H229|A0A2Z6H229_KLEPN	200	8	1	1		834000	1610000	1970000	381000	0	402000	281000	313000	834000	1610000	1970000	381000	0	402000	281000	313000	2.66:5.14:6.29:1.22:0:1.29:0.90:1.00	1470000	344000	1470000	344000	4.27:1.00	26479	Nitrate reductase molybdenum cofactor assembly chaperone OS=Klebsiella pneumoniae OX=573 GN=narJ_2 PE=4 SV=1
1180	1259	tr|B6S768|B6S768_KLEPN	200	14	2	2		30400000	25800000	18500000	6290000	1460000	2270000	554000	1800000	30400000	25800000	18500000	6290000	1460000	2270000	554000	1800000	16.91:14.38:10.28:3.50:0.81:1.26:0.31:1.00	24900000	2470000	24900000	2470000	10.06:1.00	25161	Molecular chaperone OS=Klebsiella pneumoniae OX=573 GN=mrkB PE=3 SV=1
1202	1405	tr|A0A377V9S1|A0A377V9S1_KLEPN	200	17	3	3	Carbamidomethylation; Oxidation (M)	14100000	17100000	14900000	6160000	2860000	1110000	1550000	1930000	14100000	17100000	14900000	6160000	2860000	1110000	1550000	1930000	7.33:8.88:7.73:3.20:1.49:0.57:0.80:1.00	15400000	2750000	15400000	2750000	5.59:1.00	27146	Urease accessory protein UreG OS=Klebsiella pneumoniae OX=573 GN=ureG PE=3 SV=1
1210	1438	tr|W9BJ03|W9BJ03_KLEPN	200	29	2	2		54500000	58300000	56700000	3210000	6410000	4380000	8520000	4090000	54500000	58300000	56700000	3210000	6410000	4380000	8520000	4090000	13.34:14.27:13.87:0.78:1.57:1.07:2.08:1.00	56500000	5320000	56500000	5320000	10.62:1.00	10905	PTS sugar transporter subunit IIB OS=Klebsiella pneumoniae OX=573 GN=gmuB_4 PE=4 SV=1
1216	1045	tr|A0A377V6H7|A0A377V6H7_KLEPN	200	13	2	2		16600000	21000000	21400000	1290000	3590000	2750000	6040000	3630000	16600000	21000000	21400000	1290000	3590000	2750000	6040000	3630000	4.56:5.78:5.89:0.36:0.99:0.76:1.66:1.00	19600000	3480000	19600000	3480000	5.64:1.00	30191	Phosphomannomutase dehydrogenase OS=Klebsiella pneumoniae OX=573 GN=manB_1 PE=4 SV=1
1233	1271	tr|A0A377V1C9|A0A377V1C9_KLEPN	200	19	3	3	Carbamidomethylation	186000	651000	472000	2960000	2480000	1080000	3730000	1280000	186000	651000	472000	2960000	2480000	1080000	3730000	1280000	0.14:0.51:0.37:2.31:1.94:0.85:2.91:1.00	516000	2310000	516000	2310000	0.22:1.00	29417	GAF domain/diguanylate cyclase OS=Klebsiella pneumoniae OX=573 GN=yeaP_2 PE=4 SV=1
1235	689	tr|A0A377VA25|A0A377VA25_KLEPN	200	19	3	3	Carbamidomethylation	3930000	4780000	4670000	1670000	1300000	1530000	1040000	788000	3930000	4780000	4670000	1670000	1300000	1530000	1040000	788000	4.99:6.06:5.93:2.12:1.65:1.94:1.32:1.00	4460000	1270000	4460000	1270000	3.52:1.00	27301	Putative ABC-type amino acid transport/signal transduction systems periplasmic component OS=Klebsiella pneumoniae OX=573 GN=pheC PE=4 SV=1
1248	2146	tr|A0A377V6R8|A0A377V6R8_KLEPN	200	27	2	2		1980000	2730000	3620000	48000000	26300000	4510000	31000000	9310000	1980000	2730000	3620000	48000000	26300000	4510000	31000000	9310000	0.21:0.29:0.39:5.15:2.82:0.48:3.33:1.00	2860000	23800000	2860000	23800000	0.12:1.00	11948	Aspartyl-tRNA synthetase OS=Klebsiella pneumoniae OX=573 GN=aspS_2 PE=4 SV=1
1255	1805	tr|A0A377UWR3|A0A377UWR3_KLEPN	200	31	3	3		334000000	477000000	352000000	138000000	121000000	136000000	113000000	89700000	334000000	477000000	352000000	138000000	121000000	136000000	113000000	89700000	3.72:5.31:3.92:1.54:1.35:1.52:1.26:1.00	387000000	120000000	387000000	120000000	3.24:1.00	16849	Thioredoxin peroxidase OS=Klebsiella pneumoniae OX=573 GN=tsaA_2 PE=4 SV=1
1267	1518	tr|A0A377UVT8|A0A377UVT8_KLEPN	200	35	3	3	Carbamidomethylation	24200000	27700000	29800000	217000000	176000000	167000000	247000000	162000000	24200000	27700000	29800000	217000000	176000000	167000000	247000000	162000000	0.15:0.17:0.18:1.34:1.09:1.03:1.53:1.00	27300000	194000000	27300000	194000000	0.14:1.00	20925	Phosphoglyceromutase OS=Klebsiella pneumoniae OX=573 GN=yibO_2 PE=4 SV=1
1283	1911	tr|M9V370|M9V370_KLEPN	200	12	2	2		4000000	5150000	4910000	2010000	2450000	187000	1950000	456000	4000000	5150000	4910000	2010000	2450000	187000	1950000	456000	8.77:11.29:10.76:4.41:5.38:0.41:4.27:1.00	4890000	1690000	4890000	1690000	2.89:1.00	30568	Beta-lactamase OS=Klebsiella pneumoniae OX=573 GN=blaOXA-9 PE=3 SV=1
1284	1973	tr|A0A377UWJ8|A0A377UWJ8_KLEPN	200	9	2	2		3410000	5570000	6400000	567000	126000	431000	2300000	539000	3410000	5570000	6400000	567000	126000	431000	2300000	539000	6.33:10.33:11.88:1.05:0.23:0.80:4.26:1.00	5130000	1120000	5130000	1120000	4.58:1.00	54940	Putative family 1 glycoside hydrolase OS=Klebsiella pneumoniae OX=573 GN=bglA_1 PE=3 SV=1
1349	995	tr|A0A0W8AVN0|A0A0W8AVN0_KLEPN	200	46	4	4	Carbamidomethylation	13800000	19000000	27500000	3570000	3910000	3480000	4350000	7900000	12000000	16000000	24800000	3570000	3910000	3460000	3950000	7210000	1.67:2.22:3.44:0.49:0.54:0.48:0.55:1.00	20100000	4900000	17600000	4530000	3.89:1.00	20090	Apo-citrate lyase phosphoribosyl-dephospho-CoA transferase OS=Klebsiella pneumoniae OX=573 GN=citX PE=4 SV=1
1379	1738	tr|A0A377UR14|A0A377UR14_KLEPN	200	42	3	3		70300000	93700000	82700000	12500000	9650000	43100000	15100000	39700000	70300000	93700000	82700000	12500000	9650000	43100000	15100000	39700000	1.77:2.36:2.08:0.31:0.24:1.09:0.38:1.00	82300000	24000000	82300000	24000000	3.43:1.00	12621	PTS system protein OS=Klebsiella pneumoniae OX=573 GN=mtlA_4 PE=4 SV=1
1385	949	tr|A0A060VM00|A0A060VM00_KLEPN	200	3	1	1		5360000	5480000	5600000	116000	45300	0	45700	0	5360000	5480000	5600000	116000	45300	0	45700	0	64.00:64.00:64.00:64.00:64.00:-:64.00:-	5480000	68900	5480000	68900	64.00:1.00	37736	DNA-binding transcriptional regulator CytR OS=Klebsiella pneumoniae OX=573 GN=cytR_2 PE=4 SV=1
1389	1406	tr|W9BF60|W9BF60_KLEPN	200	29	3	3		44500000	49600000	52500000	2620000	11500000	14700000	5950000	17300000	44500000	49600000	52500000	2620000	11500000	14700000	5950000	17300000	2.56:2.86:3.02:0.15:0.66:0.85:0.34:1.00	48800000	12100000	48800000	12100000	4.04:1.00	18761	Protein of uncharacterized function (DUF1451) OS=Klebsiella pneumoniae OX=573 GN=ybeL PE=4 SV=1
1397	553	tr|A0A377V0M8|A0A377V0M8_KLEPN	200	5	1	1		1120000	1100000	1850000	33800	29200	760000	0	918000	1120000	1100000	1850000	33800	29200	760000	0	918000	1.22:1.19:2.02:0.04:0.03:0.83:0:1.00	1350000	435000	1350000	435000	3.11:1.00	31031	4-aminobutyraldehyde dehydrogenase OS=Klebsiella pneumoniae OX=573 GN=prr_2 PE=3 SV=1
1410	1560	tr|A0A2S6EE06|A0A2S6EE06_KLEPN	200	25	2	2	Carbamidomethylation	1980000	1670000	2180000	25600000	13000000	15000000	25000000	15700000	1980000	1670000	2180000	25600000	13000000	15000000	25000000	15700000	0.13:0.11:0.14:1.63:0.83:0.95:1.59:1.00	1940000	18900000	1940000	18900000	0.10:1.00	11258	Uncharacterized protein OS=Klebsiella pneumoniae OX=573 GN=DDJ63_29770 PE=4 SV=1
1434	2992	tr|W9BQE4|W9BQE4_KLEPN	200	16	1	1		4480000	8010000	3320000	14700	0	0	0	0	4480000	8010000	3320000	14700	0	0	0	0	64.00:64.00:64.00:64.00:-:-:-:-	5270000	14700	5270000	14700	64.00:1.00	17132	Aspartate carbamoyltransferase regulatory chain OS=Klebsiella pneumoniae OX=573 GN=pyrI PE=3 SV=1
1452	1306	tr|A0A0C7KM41|A0A0C7KM41_KLEPN	200	17	3	3	Carbamidomethylation	1750000	1810000	2100000	176000	272000	264000	184000	905000	1750000	1810000	2100000	176000	272000	264000	184000	905000	1.93:2.00:2.32:0.19:0.30:0.29:0.20:1.00	1890000	540000	1890000	540000	3.49:1.00	36543	Putative dehydrogenase NAD(P)-binding starvation-sensing protein OS=Klebsiella pneumoniae OX=573 GN=gutB PE=3 SV=1
1454	1743	tr|A0A377UV99|A0A377UV99_KLEPN	200	45	3	3	Carbamidomethylation	11300000	17500000	8720000	1990000	1810000	1010000	3490000	1370000	11300000	17500000	8720000	1990000	1810000	1010000	3490000	1370000	8.26:12.77:6.36:1.45:1.32:0.73:2.55:1.00	12500000	2330000	12500000	2330000	5.37:1.00	16399	Carbamoyl phosphate synthase small subunit OS=Klebsiella pneumoniae OX=573 GN=carA_1 PE=4 SV=1
1456	3569	tr|W9BN22|W9BN22_KLEPN	200	17	1	1		15700000	20700000	16900000	4850000	5560000	1260000	7920000	1190000	15700000	20700000	16900000	4850000	5560000	1260000	7920000	1190000	13.24:17.47:14.28:4.09:4.69:1.06:6.67:1.00	17800000	4160000	17800000	4160000	4.28:1.00	8500	30S ribosomal protein S21 OS=Klebsiella pneumoniae OX=573 GN=rpsU PE=3 SV=1
1463	1961	tr|A0A081M588|A0A081M588_KLEPN	200	43	2	2	Carbamidomethylation	15200000	26500000	19300000	87600000	56800000	57700000	55900000	82600000	15200000	26500000	19300000	87600000	56800000	57700000	55900000	82600000	0.18:0.32:0.23:1.06:0.69:0.70:0.68:1.00	20300000	68100000	20300000	68100000	0.30:1.00	10620	DUF406 domain-containing protein OS=Klebsiella pneumoniae OX=573 GN=yiiS_2 PE=3 SV=1
1470	2945	tr|A0A0W8AWR9|A0A0W8AWR9_KLEPN	200	18	1	1		38700000	43400000	27300000	722000	3140000	8740000	3620000	1020000	38700000	43400000	27300000	722000	3140000	8740000	3620000	1020000	37.86:42.43:26.66:0.71:3.07:8.54:3.53:1.00	36500000	3460000	36500000	3460000	10.53:1.00	10759	Ribosomal subunit interface protein OS=Klebsiella pneumoniae OX=573 GN=yhbH PE=4 SV=1
1503	1114	tr|A0A0J4UP44|A0A0J4UP44_KLEPN	200	16	2	2		7120000	9730000	9690000	1540000	2210000	2540000	4410000	2170000	7120000	9730000	9690000	1540000	2210000	2540000	4410000	2170000	3.28:4.48:4.46:0.71:1.02:1.17:2.03:1.00	8850000	2580000	8850000	2580000	3.44:1.00	24095	Amidohydrolase OS=Klebsiella pneumoniae OX=573 GN=ycaC_1 PE=4 SV=1
1504	1234	tr|A0A332ZGW2|A0A332ZGW2_KLEPN	200	8	1	1	Carbamidomethylation	3410000	5720000	4460000	0	462000	1600000	229000	434000	3410000	5720000	4460000	0	462000	1600000	229000	434000	7.87:13.18:10.28:0:1.06:3.68:0.53:1.00	4530000	681000	4530000	681000	6.66:1.00	30615	Inosose isomerase OS=Klebsiella pneumoniae OX=573 GN=iolI PE=4 SV=1
1507	994	tr|W9BF83|W9BF83_KLEPN	200	32	5	5	Carbamidomethylation	3310000	14300000	7160000	46900000	31900000	21200000	26300000	14700000	2350000	10500000	5570000	44100000	30100000	20800000	23900000	14200000	0.17:0.74:0.39:3.11:2.12:1.46:1.69:1.00	8470000	28200000	6130000	26600000	0.23:1.00	27014	GTP cyclohydrolase 1 type 2 OS=Klebsiella pneumoniae OX=573 GN=ybgI PE=3 SV=1
1512	2377	tr|A0A377V8L8|A0A377V8L8_KLEPN	200	16	3	3		11100000	15100000	14200000	2930000	3450000	1820000	5680000	3970000	10800000	14900000	13800000	2790000	3380000	1550000	5630000	3470000	3.10:4.28:3.97:0.80:0.97:0.45:1.62:1.00	13500000	3570000	13100000	3370000	3.90:1.00	17509	Ribonucleotide reductase of class Ia OS=Klebsiella pneumoniae OX=573 GN=nrdA_3 PE=3 SV=1
1530	1322	tr|A0A377V3H3|A0A377V3H3_KLEPN	200	20	3	3	Carbamidomethylation	11800000	13500000	14600000	3590000	1300000	1920000	2090000	1710000	11800000	13500000	14600000	3590000	1300000	1920000	2090000	1710000	6.87:7.90:8.52:2.10:0.76:1.13:1.22:1.00	13300000	2380000	13300000	2380000	5.59:1.00	30725	4-hydroxythreonine-4-phosphate dehydrogenase OS=Klebsiella pneumoniae OX=573 GN=pdxA2 PE=4 SV=1
1532	1414	tr|A0A377VD33|A0A377VD33_KLEPN	200	24	2	2		5660000	6560000	6600000	0	0	1540000	62500	1080000	5660000	6560000	6600000	0	0	1540000	62500	1080000	5.26:6.10:6.13:0:0:1.43:0.06:1.00	6270000	1280000	6270000	1280000	4.92:1.00	21344	High-affinity branched-chain amino acid transporter periplasmic binding component OS=Klebsiella pneumoniae OX=573 GN=livJ_2 PE=3 SV=1
1534	1661	tr|A0A377UY56|A0A377UY56_KLEPN	200	8	2	2		13300000	19700000	20200000	5620000	2620000	2670000	2010000	2480000	13300000	19700000	20200000	5620000	2620000	2670000	2010000	2480000	5.34:7.94:8.14:2.27:1.06:1.07:0.81:1.00	17700000	3080000	17700000	3080000	5.75:1.00	55481	Cytochrome O ubiquinol oxidase subunit I OS=Klebsiella pneumoniae OX=573 GN=cyoB_1 PE=3 SV=1
1559	839	tr|A0A377UUV8|A0A377UUV8_KLEPN	200	25	3	3		21300000	25000000	30100000	5840000	1340000	5360000	5210000	10900000	21300000	25000000	30100000	5840000	1340000	5360000	5210000	10900000	1.96:2.30:2.77:0.54:0.12:0.49:0.48:1.00	25500000	5720000	25500000	5720000	4.45:1.00	26958	Putative dienelactone hydrolase OS=Klebsiella pneumoniae OX=573 GN=ysgA PE=4 SV=1
1564	1853	tr|A0A7D9NL08|A0A7D9NL08_KLEPN	200	14	4	4		19400000	23400000	22800000	12100000	8500000	1430000	8340000	2140000	18500000	23100000	21900000	9790000	6800000	1250000	7820000	1850000	10.00:12.49:11.82:5.29:3.67:0.67:4.22:1.00	21800000	6530000	21200000	5520000	3.84:1.00	48581	Protein translocase subunit SecY OS=Klebsiella pneumoniae OX=573 GN=secY PE=3 SV=1
1577	1018	tr|A0A0C7KKY8|A0A0C7KKY8_KLEPN	200	26	2	2		8530000	13700000	15100000	1430000	81800	5550000	4400000	2500000	8530000	13700000	15100000	1430000	81800	5550000	4400000	2500000	3.42:5.48:6.04:0.57:0.03:2.22:1.76:1.00	12400000	3320000	12400000	3320000	3.75:1.00	24528	Peptidase E OS=Klebsiella pneumoniae OX=573 GN=pepE PE=3 SV=1
1582	1370	tr|A0A377UXC8|A0A377UXC8_KLEPN	200	10	1	1		5720000	6490000	5130000	308000	326000	320000	752000	174000	5720000	6490000	5130000	308000	326000	320000	752000	174000	32.94:37.39:29.55:1.78:1.88:1.84:4.33:1.00	5780000	376000	5780000	376000	15.37:1.00	16330	Plasmid stable inheritance protein OS=Klebsiella pneumoniae OX=573 GN=NCTC13443_01076 PE=4 SV=1
1603	1898	tr|A0A377V129|A0A377V129_KLEPN	200	15	1	1		2780000	4040000	3950000	1340000	2010000	481000	334000	275000	2780000	4040000	3950000	1340000	2010000	481000	334000	275000	10.12:14.69:14.34:4.88:7.29:1.75:1.21:1.00	3590000	888000	3590000	888000	4.05:1.00	19631	Glucans biosynthesis glucosyltransferase H OS=Klebsiella pneumoniae OX=573 GN=mdoH_4 PE=4 SV=1
1606	2317	tr|W9BDU0|W9BDU0_KLEPN	200	35	2	2	Carbamidomethylation	12100000	10800000	14400000	1140000	1520000	3070000	1000000	1270000	12100000	10800000	14400000	1140000	1520000	3070000	1000000	1270000	9.53:8.50:11.39:0.90:1.20:2.42:0.79:1.00	12400000	1600000	12400000	1600000	7.77:1.00	10125	PTS mannose transporter subunit IIA OS=Klebsiella pneumoniae OX=573 GN=B4U61_03330 PE=4 SV=1
1626	1712	tr|A0A377V8V9|A0A377V8V9_KLEPN	200	37	2	2		4860000	3830000	4650000	494000	145000	757000	658000	723000	4860000	3830000	4650000	494000	145000	757000	658000	723000	6.72:5.30:6.44:0.68:0.20:1.05:0.91:1.00	4450000	656000	4450000	656000	6.78:1.00	16469	Glycine dehydrogenase OS=Klebsiella pneumoniae OX=573 GN=gcvP_5 PE=4 SV=1
1630	1989	tr|A0A377UT20|A0A377UT20_KLEPN	200	54	2	2	Carbamidomethylation	19500000	24100000	20200000	1140000	3440000	5320000	2960000	5340000	19500000	24100000	20200000	1140000	3440000	5320000	2960000	5340000	3.66:4.52:3.79:0.21:0.64:1.00:0.55:1.00	21600000	3960000	21600000	3960000	5.45:1.00	10260	ATP synthase F(1) sector subunit delta OS=Klebsiella pneumoniae OX=573 GN=atpH_2 PE=4 SV=1
1638	1054	tr|A0A0W8AT53|A0A0W8AT53_KLEPN	200	27	3	3	Carbamidomethylation	27100000	27700000	32200000	5370000	3340000	5240000	5720000	2620000	27100000	27700000	32200000	5370000	3340000	5240000	5720000	2620000	10.33:10.55:12.27:2.05:1.27:2.00:2.18:1.00	29000000	4460000	29000000	4460000	6.50:1.00	23410	BlaGOB-9_1_AY647246 OS=Klebsiella pneumoniae OX=573 GN=ycbL PE=4 SV=1
1643	2106	tr|A0A2X3E9H1|A0A2X3E9H1_KLEPN	200	27	2	2	Carbamidomethylation	111000000	118000000	134000000	16900000	12500000	15800000	15600000	12100000	111000000	118000000	134000000	16900000	12500000	15800000	15600000	12100000	9.22:9.76:11.11:1.40:1.03:1.31:1.29:1.00	121000000	14600000	121000000	14600000	8.31:1.00	9816	YaeH OS=Klebsiella pneumoniae OX=573 GN=NCTC13443_01798 PE=4 SV=1
1644	2112	tr|A0A2Z2ISC3|A0A2Z2ISC3_KLEPN	200	11	1	1	Carbamidomethylation	610000	841000	678000	0	0	89200	882000	109000	610000	841000	678000	0	0	89200	882000	109000	5.58:7.69:6.21:0:0:0.82:8.07:1.00	710000	360000	710000	360000	1.97:1.00	20632	Aminodeoxychorismate synthase component 2 OS=Klebsiella pneumoniae OX=573 GN=pabA PE=4 SV=1
1677	487	tr|A0A377UX68|A0A377UX68_KLEPN	200	11	2	2		1940000	2320000	4470000	424000	280000	932000	1490000	842000	1940000	2320000	4470000	424000	280000	932000	1490000	842000	2.30:2.75:5.32:0.50:0.33:1.11:1.77:1.00	3740000	1160000	3740000	1160000	3.23:1.00	39631	Alpha-L-arabinofuranosidase II OS=Klebsiella pneumoniae OX=573 GN=NCTC13443_01709 PE=3 SV=1
1709	1940	tr|Q0ZBA2|Q0ZBA2_KLEPN	200	49	2	2	Carbamidomethylation; Oxidation (M)	226000000	359000000	349000000	43800000	51000000	15400000	56300000	12200000	225000000	357000000	347000000	42800000	50300000	15300000	55100000	12200000	18.40:29.28:28.42:3.51:4.12:1.26:4.51:1.00	311000000	35800000	310000000	35200000	8.79:1.00	7742	50S ribosomal protein L31 OS=Klebsiella pneumoniae OX=573 GN=rpmE PE=3 SV=1
1710	955	tr|A0A0C7K997|A0A0C7K997_KLEPN	200	13	2	2		23600000	32000000	29600000	992000	1440000	10800000	6100000	7770000	23600000	32000000	29600000	992000	1440000	10800000	6100000	7770000	3.04:4.11:3.80:0.13:0.19:1.39:0.78:1.00	28400000	5420000	28400000	5420000	5.24:1.00	36733	Phosphoribosylformylglycinamidine cyclo-ligase OS=Klebsiella pneumoniae OX=573 GN=purM PE=3 SV=1
1718	405	tr|A0A377UTA1|A0A377UTA1_KLEPN	200	13	2	2	Carbamidomethylation	3450000	4190000	4950000	14800	15000	852000	0	780000	3450000	4190000	4950000	14800	15000	852000	0	780000	4.43:5.37:6.34:0.02:0.02:1.09:0:1.00	4200000	548000	4200000	548000	7.66:1.00	31471	Periplasmic dipeptide transport protein OS=Klebsiella pneumoniae OX=573 GN=dppA_2 PE=4 SV=1
1728	1352	tr|A0A0C7KAX4|A0A0C7KAX4_KLEPN	200	13	2	2		1280000	3750000	5070000	13000000	9140000	8120000	16800000	11900000	1280000	3750000	5070000	13000000	9140000	8120000	16800000	11900000	0.11:0.32:0.43:1.09:0.77:0.68:1.41:1.00	3370000	11800000	3370000	11800000	0.29:1.00	25151	6-N-hydroxylaminopurine resistance protein OS=Klebsiella pneumoniae OX=573 GN=yiiM PE=4 SV=1
1753	2417	tr|A0A0W8AUA2|A0A0W8AUA2_KLEPN	200	55	3	3	Carbamidomethylation	8120000	4370000	8870000	38600000	34800000	13000000	28000000	21000000	8120000	4370000	8870000	38600000	34800000	13000000	28000000	21000000	0.39:0.21:0.42:1.84:1.66:0.62:1.33:1.00	7120000	27100000	7120000	27100000	0.26:1.00	12342	2Fe-2S ferredoxin OS=Klebsiella pneumoniae OX=573 GN=fdx PE=3 SV=1
1760	1167	tr|A0A377UV91|A0A377UV91_KLEPN	200	25	2	2	Carbamidomethylation	762000	1090000	2000000	6220000	19100000	26400000	15400000	7640000	762000	1090000	2000000	6220000	19100000	26400000	15400000	7640000	0.10:0.14:0.26:0.81:2.50:3.45:2.02:1.00	1280000	15300000	1280000	15300000	0.08:1.00	15690	Fructokinase OS=Klebsiella pneumoniae OX=573 GN=frlD PE=4 SV=1
1792	3045	tr|A0A377V9X4|A0A377V9X4_KLEPN	200	24	1	1		391000000	454000000	431000000	4210000	5690000	571000	4130000	618000	391000000	454000000	431000000	4210000	5690000	571000	4130000	618000	64.00:64.00:64.00:6.81:9.21:0.92:6.67:1.00	426000000	3040000	426000000	3040000	64.00:1.00	5924	Pyruvate formate-lyase OS=Klebsiella pneumoniae OX=573 GN=grcA_2 PE=4 SV=1
1800	1009	tr|A0A377V4B7|A0A377V4B7_KLEPN	200	9	1	1		592000	725000	812000	0	0	270000	0	312000	592000	725000	812000	0	0	270000	0	312000	1.90:2.32:2.60:0:0:0.87:0:1.00	710000	291000	710000	291000	2.44:1.00	26196	LysR family transcriptional regulator YdcI OS=Klebsiella pneumoniae OX=573 GN=gbpR_1 PE=4 SV=1
1844	2811	tr|A0A377V7V1|A0A377V7V1_KLEPN	200	12	1	1	Carbamidomethylation	7050000	8380000	5780000	991000	815000	434000	675000	687000	7050000	8380000	5780000	991000	815000	434000	675000	687000	10.26:12.20:8.41:1.44:1.19:0.63:0.98:1.00	7070000	721000	7070000	721000	9.81:1.00	14665	Glycine cleavage system aminomethyltransferase T OS=Klebsiella pneumoniae OX=573 GN=gcvT_2 PE=4 SV=1
1847	3046	tr|A0A377UY81|A0A377UY81_KLEPN	200	39	2	2	Carbamidomethylation	92600000	75800000	118000000	9670000	7060000	7990000	29200000	4360000	92600000	75800000	118000000	9670000	7060000	7990000	29200000	4360000	21.22:17.37:26.96:2.22:1.62:1.83:6.70:1.00	95300000	11700000	95300000	11700000	8.14:1.00	8641	Osmotically inducible lipoprotein E OS=Klebsiella pneumoniae OX=573 GN=NCTC13443_03316 PE=4 SV=1
1859	1963	tr|A0A0W8AW40|A0A0W8AW40_KLEPN	200	13	1	1	Carbamidomethylation	6140000	9140000	8170000	1450000	483000	487000	1860000	3210000	6140000	9140000	8170000	1450000	483000	487000	1860000	3210000	1.91:2.85:2.54:0.45:0.15:0.15:0.58:1.00	7820000	1500000	7820000	1500000	5.22:1.00	17154	Protein CreA OS=Klebsiella pneumoniae OX=573 GN=creA PE=4 SV=1
1873	1420	tr|A0A2S6EAV6|A0A2S6EAV6_KLEPN	200	14	2	2	Carbamidomethylation	15700000	16200000	15800000	2840000	1780000	1680000	852000	3300000	15700000	16200000	15800000	2840000	1780000	1680000	852000	3300000	4.76:4.92:4.78:0.86:0.54:0.51:0.26:1.00	15900000	2350000	15900000	2350000	6.76:1.00	20299	Pfpi family intracellular protease OS=Klebsiella pneumoniae OX=573 GN=yhbO_1 PE=3 SV=1
1893	2850	tr|A0A0J4XKT7|A0A0J4XKT7_KLEPN	200	24	1	1		180000000	250000000	139000000	1760000	1940000	1920000	2170000	663000	180000000	250000000	139000000	1760000	1940000	1920000	2170000	663000	64.00:64.00:64.00:2.66:2.93:2.89:3.27:1.00	190000000	1750000	190000000	1750000	64.00:1.00	7243	50S ribosomal protein L29 OS=Klebsiella pneumoniae OX=573 GN=rpmC PE=3 SV=1
1930	2198	tr|A0A377UW96|A0A377UW96_KLEPN	200	13	1	1	Carbamidomethylation	254000	408000	403000	0	0	298000	0	0	254000	408000	403000	0	0	298000	0	0	64.00:64.00:64.00:-:-:64.00:-:-	355000	298000	355000	298000	1.19:1.00	18681	5-keto-2-deoxygluconokinase OS=Klebsiella pneumoniae OX=573 GN=iolC PE=4 SV=1
2037	1658	tr|A0A377V7S5|A0A377V7S5_KLEPN	200	20	2	2		8750000	13400000	13700000	1270000	239000	2050000	731000	2470000	8750000	13400000	13700000	1270000	239000	2050000	731000	2470000	3.55:5.44:5.54:0.52:0.10:0.83:0.30:1.00	11900000	1400000	11900000	1400000	8.55:1.00	20282	Putative non-heme chloroperoxidase OS=Klebsiella pneumoniae OX=573 GN=cpo_2 PE=4 SV=1
2039	1905	tr|A0A377UU81|A0A377UU81_KLEPN	200	20	2	2		7750000	9040000	10400000	527000	501000	797000	894000	122000	7750000	9040000	10400000	527000	501000	797000	894000	122000	63.43:64.00:64.00:4.31:4.10:6.52:7.32:1.00	9050000	587000	9050000	587000	15.43:1.00	14054	Na(+)-translocating NADH-quinone reductase subunit F OS=Klebsiella pneumoniae OX=573 GN=nqrF_1 PE=4 SV=1
2041	2326	tr|A0A377UY34|A0A377UY34_KLEPN	200	42	2	2		7520000	8250000	9030000	350000	313000	3110000	956000	940000	7520000	8250000	9030000	350000	313000	3110000	956000	940000	8.00:8.77:9.61:0.37:0.33:3.31:1.02:1.00	8270000	1130000	8270000	1130000	7.29:1.00	9479	Peptidase PmbA OS=Klebsiella pneumoniae OX=573 GN=pmbA_3 PE=4 SV=1
2054	1785	tr|W9BCT1|W9BCT1_KLEPN	200	29	2	2		13000000	14700000	18400000	4340000	4470000	3170000	5220000	151000	13000000	14700000	18400000	4340000	4470000	3170000	5220000	151000	64.00:64.00:64.00:28.71:29.56:20.95:34.56:1.00	15400000	3470000	15400000	3470000	4.43:1.00	16035	Flavodoxin OS=Klebsiella pneumoniae OX=573 GN=yqcA PE=4 SV=1
2085	2905	tr|A0A377UXN1|A0A377UXN1_KLEPN	200	38	2	2		44600000	50900000	52100000	1290000	828000	215000	686000	330000	44600000	50900000	52100000	1290000	828000	215000	686000	330000	64.00:64.00:64.00:3.89:2.51:0.65:2.08:1.00	49200000	669000	49200000	669000	64.00:1.00	7712	HtrA protease/chaperone protein OS=Klebsiella pneumoniae OX=573 GN=degP_2 PE=4 SV=1
2110	2124	tr|A0A377UT84|A0A377UT84_KLEPN	200	27	1	1		582000	831000	1790000	4170000	5070000	6560000	7670000	11400000	582000	831000	1790000	4170000	5070000	6560000	7670000	11400000	0.05:0.07:0.16:0.36:0.44:0.57:0.67:1.00	1070000	6980000	1070000	6980000	0.15:1.00	9932	2-deoxy-D-ribose 5-phosphate aldolase OS=Klebsiella pneumoniae OX=573 GN=deoC_2 PE=4 SV=1
2220	4384	tr|A0A377V0W6|A0A377V0W6_KLEPN	200	12	1	1	Carbamidomethylation	5170000	6830000	6320000	764000	443000	863000	729000	559000	5170000	6830000	6320000	764000	443000	863000	729000	559000	9.25:12.22:11.30:1.37:0.79:1.54:1.30:1.00	6110000	671000	6110000	671000	9.10:1.00	10400	Aldo/keto reductase OS=Klebsiella pneumoniae OX=573 GN=ydhF_1 PE=4 SV=1
2308	2867	tr|A0A377UTJ1|A0A377UTJ1_KLEPN	200	28	4	4	Carbamidomethylation	28100000	42300000	57400000	7470000	4110000	7130000	6750000	8450000	28000000	41900000	57200000	7020000	4110000	6400000	6150000	7560000	3.70:5.54:7.56:0.93:0.54:0.85:0.81:1.00	42600000	6910000	42400000	6250000	6.78:1.00	18071	Maltoporin OS=Klebsiella pneumoniae OX=573 GN=lamB_2 PE=3 SV=1
2342	4229	tr|A0A377V5Q2|A0A377V5Q2_KLEPN	200	22	1	1		37100000	40300000	41900000	762000	743000	631000	88100	1540000	37100000	40300000	41900000	762000	743000	631000	88100	1540000	24.11:26.22:27.23:0.50:0.48:0.41:0.06:1.00	39800000	752000	39800000	752000	52.84:1.00	6723	Phosphoenolpyruvate synthase OS=Klebsiella pneumoniae OX=573 GN=ppsA_3 PE=4 SV=1
2401	4434	tr|C4T9E3|C4T9E3_KLEPN	200	13	1	1		412000	395000	483000	2280000	2070000	504000	1540000	629000	412000	395000	483000	2280000	2070000	504000	1540000	629000	0.66:0.63:0.77:3.63:3.29:0.80:2.45:1.00	430000	1400000	430000	1400000	0.31:1.00	17965	Dihydrofolate reductase OS=Klebsiella pneumoniae OX=573 GN=folA PE=3 SV=1
2405	2171	tr|A0A377UWU2|A0A377UWU2_KLEPN	200	17	2	2		12600000	20600000	19200000	3200000	4090000	6450000	2700000	4630000	12600000	20600000	19200000	3200000	4090000	6450000	2700000	4630000	2.73:4.45:4.14:0.69:0.88:1.39:0.58:1.00	17500000	4210000	17500000	4210000	4.15:1.00	24206	Inosine-uridine preferring nucleoside hydrolase OS=Klebsiella pneumoniae OX=573 GN=rihC_2 PE=4 SV=1
2483	7579	tr|A0A377V074|A0A377V074_KLEPN	200	33	2	2		32900000	53700000	47100000	19800000	21200000	8470000	9320000	8580000	32900000	53700000	47100000	19800000	21200000	8470000	9320000	8580000	3.84:6.26:5.49:2.31:2.48:0.99:1.09:1.00	44600000	15100000	44600000	15100000	2.95:1.00	9865	Proton-translocating NAD(P)(+) transhydrogenase OS=Klebsiella pneumoniae OX=573 GN=pntB_4 PE=4 SV=1
2554	3775	tr|A0A377V6N8|A0A377V6N8_KLEPN	200	14	1	1	Carbamidomethylation	560000	982000	645000	11300000	10700000	4900000	3290000	3890000	560000	982000	645000	11300000	10700000	4900000	3290000	3890000	0.14:0.25:0.17:2.90:2.74:1.26:0.85:1.00	739000	6800000	739000	6800000	0.11:1.00	15613	Phosphogluconate dehydratase OS=Klebsiella pneumoniae OX=573 GN=NCTC13443_04782 PE=4 SV=1
2574	2582	tr|A0A377VA21|A0A377VA21_KLEPN	200	16	2	2	Carbamidomethylation	5950000	7070000	8190000	109000	0	2760000	2960000	2080000	5950000	7070000	8190000	109000	0	2760000	2960000	2080000	2.85:3.39:3.93:0.05:0:1.32:1.42:1.00	7070000	1980000	7070000	1980000	3.57:1.00	21534	3' 5'-cyclic-nucleotide phosphodiesterase OS=Klebsiella pneumoniae OX=573 GN=cpdA_2 PE=4 SV=1
2577	2710	tr|W9BD93|W9BD93_KLEPN	200	43	3	3		71300000	91700000	95600000	11300000	8090000	38000000	12600000	6360000	64400000	72900000	80400000	7520000	5870000	15800000	7760000	3530000	18.21:20.63:22.76:2.13:1.66:4.46:2.20:1.00	86200000	15300000	72600000	8090000	8.97:1.00	9090	30S ribosomal protein S16 OS=Klebsiella pneumoniae OX=573 GN=rpsP PE=3 SV=1
2597	6335	tr|W9BBH2|W9BBH2_KLEPN	200	9	1	1		4400000	4820000	5370000	701000	659000	230000	1070000	312000	4400000	4820000	5370000	701000	659000	230000	1070000	312000	14.10:15.46:17.21:2.25:2.11:0.74:3.44:1.00	4860000	620000	4860000	620000	7.85:1.00	21661	Lipopolysaccharide export system protein LptC OS=Klebsiella pneumoniae OX=573 GN=yrbK PE=3 SV=1
2598	6661	tr|A0A0J4UQN0|A0A0J4UQN0_KLEPN	200	22	1	1		4830000	1860000	2990000	19500000	29500000	1730000	13900000	4630000	4830000	1860000	2990000	19500000	29500000	1730000	13900000	4630000	1.04:0.40:0.65:4.20:6.38:0.37:3.00:1.00	3230000	13800000	3230000	13800000	0.23:1.00	9785	UPF0250 protein AM386_26500 OS=Klebsiella pneumoniae OX=573 GN=ybeD PE=3 SV=1
2599	6743	tr|A0A377V785|A0A377V785_KLEPN	200	10	1	1	Carbamidomethylation	1350000	1280000	1990000	140000	0	320000	210000	314000	1350000	1280000	1990000	140000	0	320000	210000	314000	4.29:4.06:6.34:0.45:0:1.02:0.67:1.00	1540000	246000	1540000	246000	6.25:1.00	24294	Alpha-amylase OS=Klebsiella pneumoniae OX=573 GN=NCTC13443_04932 PE=4 SV=1
2606	1841	tr|A0A377V7Y2|A0A377V7Y2_KLEPN	200	11	1	1		34700000	51600000	30100000	966000	1020000	16800	1750000	0	34700000	51600000	30100000	966000	1020000	16800	1750000	0	64.00:64.00:64.00:64.00:64.00:64.00:64.00:-	38800000	939000	38800000	939000	41.33:1.00	11538	S-adenosylmethionine synthetase OS=Klebsiella pneumoniae OX=573 GN=metK_2 PE=4 SV=1
2612	2601	tr|A0A333FQ81|A0A333FQ81_KLEPN	200	15	2	2		2990000	3030000	3430000	206000	137000	44600	317000	117000	2990000	3030000	3430000	206000	137000	44600	317000	117000	25.67:26.03:29.47:1.77:1.18:0.38:2.72:1.00	3150000	175000	3150000	175000	18.05:1.00	20812	Phosphatase OS=Klebsiella pneumoniae OX=573 GN=yhaX PE=4 SV=1
2698	4696	tr|A0A377UXB6|A0A377UXB6_KLEPN	200	50	2	2		80600000	52800000	78300000	41000000	13500000	20500000	18900000	13500000	80600000	52800000	78300000	41000000	13500000	20500000	18900000	13500000	5.99:3.92:5.81:3.05:1.01:1.52:1.41:1.00	70500000	21500000	70500000	21500000	3.28:1.00	5868	NAD(P)H:quinone oxidoreductase type IV OS=Klebsiella pneumoniae OX=573 GN=wrbA_1 PE=4 SV=1
2713	6303	tr|A0A377W5D5|A0A377W5D5_KLEPN	200	40	3	3		31900000	37100000	22500000	19400000	6140000	15800000	14800000	16400000	31300000	35900000	21700000	14400000	4020000	5170000	11500000	7060000	4.43:5.08:3.08:2.04:0.57:0.73:1.63:1.00	30500000	14500000	29600000	8440000	3.51:1.00	7998	Protein ydjA OS=Klebsiella pneumoniae OX=573 GN=ydjA_1 PE=4 SV=1
2719	7615	tr|W9B6G1|W9B6G1_KLEPN	200	19	1	1		14000000	9490000	13100000	1550000	996000	786000	872000	2120000	14000000	9490000	13100000	1550000	996000	786000	872000	2120000	6.63:4.48:6.17:0.73:0.47:0.37:0.41:1.00	12200000	1270000	12200000	1270000	9.64:1.00	14763	Acidic protein msyB OS=Klebsiella pneumoniae OX=573 GN=msyB PE=4 SV=1
2728	1821	tr|A0A333FYG2|A0A333FYG2_KLEPN	200	14	1	1		1470000	1290000	1510000	71600	26700	310000	324000	180000	1470000	1290000	1510000	71600	26700	310000	324000	180000	8.18:7.16:8.39:0.40:0.15:1.72:1.80:1.00	1420000	182000	1420000	182000	7.80:1.00	12465	Peptidoglycan synthetase OS=Klebsiella pneumoniae OX=573 GN=mrcA_2 PE=4 SV=1
2739	2999	tr|A0A377UUF4|A0A377UUF4_KLEPN	200	33	1	1		2180000	2410000	4400000	8340000	16400000	10800000	12100000	14600000	2180000	2410000	4400000	8340000	16400000	10800000	12100000	14600000	0.15:0.17:0.30:0.57:1.12:0.74:0.83:1.00	3000000	12400000	3000000	12400000	0.24:1.00	8801	Peptidyl-prolyl cis-trans isomerase OS=Klebsiella pneumoniae OX=573 GN=fklB_2 PE=3 SV=1
2756	7580	tr|A0A377UXG9|A0A377UXG9_KLEPN	200	43	2	2		142000000	154000000	160000000	3590000	4360000	2460000	1710000	2600000	142000000	154000000	160000000	3590000	4360000	2460000	1710000	2600000	54.65:59.34:61.56:1.38:1.68:0.95:0.66:1.00	152000000	2950000	152000000	2950000	51.50:1.00	7795	Translation elongation factor P OS=Klebsiella pneumoniae OX=573 GN=efp_2 PE=4 SV=1
2778	6794	tr|A0A377V0Z4|A0A377V0Z4_KLEPN	200	62	2	2		353000000	409000000	435000000	29600000	15200000	96800000	30200000	54400000	353000000	409000000	435000000	29600000	15200000	96800000	30200000	54400000	6.48:7.52:8.00:0.54:0.28:1.78:0.55:1.00	399000000	45200000	399000000	45200000	8.82:1.00	6823	Exported protein OS=Klebsiella pneumoniae OX=573 GN=NCTC13443_02231 PE=4 SV=1
2891	3379	tr|A0A0C7KF83|A0A0C7KF83_KLEPN	200	24	1	1		2660000	2080000	3450000	12000000	15400000	4990000	13100000	7380000	2660000	2080000	3450000	12000000	15400000	4990000	13100000	7380000	0.36:0.28:0.47:1.63:2.09:0.68:1.77:1.00	2730000	10600000	2730000	10600000	0.26:1.00	12852	DUF469 domain-containing protein OS=Klebsiella pneumoniae OX=573 GN=DDJ63_26985 PE=4 SV=1
2935	1954	tr|A0A0W8AT49|A0A0W8AT49_KLEPN	200	68	3	3		13200000	16100000	16400000	5150000	2230000	5380000	5880000	2860000	13200000	16100000	16400000	5150000	2230000	5380000	5880000	2860000	4.61:5.61:5.72:1.80:0.78:1.88:2.05:1.00	15200000	4300000	15200000	4300000	3.54:1.00	8562	YccJ family protein OS=Klebsiella pneumoniae OX=573 GN=yccJ PE=4 SV=1
3082	3041	tr|A0A377V393|A0A377V393_KLEPN	200	75	3	3		42100000	38400000	45900000	12100000	8290000	10100000	11700000	6080000	42100000	38400000	45900000	12100000	8290000	10100000	11700000	6080000	6.93:6.31:7.55:1.99:1.36:1.66:1.92:1.00	42100000	9730000	42100000	9730000	4.33:1.00	8583	DNA-binding transcriptional regulator PhoP OS=Klebsiella pneumoniae OX=573 GN=phoP_2 PE=4 SV=1
3085	3491	tr|A0A377VC58|A0A377VC58_KLEPN	200	32	1	1		1870000	2360000	2320000	168000	104000	117000	267000	29400	1870000	2360000	2320000	168000	104000	117000	267000	29400	63.65:64.00:64.00:5.73:3.55:4.00:9.10:1.00	2190000	137000	2190000	137000	15.91:1.00	8848	Phosphoribosylformylglycinamidine synthase OS=Klebsiella pneumoniae OX=573 GN=purL_1 PE=4 SV=1
3091	4382	tr|A0A377V9A4|A0A377V9A4_KLEPN	200	21	2	2		3500000	4460000	4360000	2430000	2390000	1090000	2400000	818000	3000000	3550000	3790000	1220000	1100000	542000	1200000	429000	6.99:8.26:8.82:2.83:2.57:1.26:2.79:1.00	4110000	1830000	3440000	898000	3.84:1.00	11186	DNA ligase OS=Klebsiella pneumoniae OX=573 GN=ligA_4 PE=4 SV=1
3128	9037	tr|A0A377V1Y9|A0A377V1Y9_KLEPN	200	5	1	1		85500000	115000000	66800000	10400000	6450000	2110000	12600000	3340000	85500000	115000000	66800000	10400000	6450000	2110000	12600000	3340000	25.61:34.48:20.02:3.11:1.93:0.63:3.78:1.00	89200000	7040000	89200000	7040000	12.66:1.00	31058	Cytochrome d ubiquinol oxidase subunit II OS=Klebsiella pneumoniae OX=573 GN=cydB_1 PE=3 SV=1
3144	3892	tr|A0A377UQX2|A0A377UQX2_KLEPN	200	30	1	1	Carbamidomethylation	2620000	2910000	4820000	0	0	0	0	288000	2620000	2910000	4820000	0	0	0	0	288000	9.11:10.10:16.73:0:0:0:0:1.00	3450000	288000	3450000	288000	11.98:1.00	12227	Periplasmic dipeptide transport protein OS=Klebsiella pneumoniae OX=573 GN=dppA_3 PE=4 SV=1
3381	5064	tr|A0A377V665|A0A377V665_KLEPN	200	27	1	1		23200000	28700000	19500000	3080000	2950000	1150000	3750000	1840000	23200000	28700000	19500000	3080000	2950000	1150000	3750000	1840000	12.56:15.57:10.59:1.67:1.60:0.62:2.03:1.00	23800000	2570000	23800000	2570000	9.26:1.00	6823	Histidyl-tRNA synthetase OS=Klebsiella pneumoniae OX=573 GN=hisS_1 PE=3 SV=1
3395	6361	tr|A0A0J2JU13|A0A0J2JU13_KLEPN	200	14	1	1		49200000	67100000	26700000	7800000	10400000	4290000	7270000	2700000	49200000	67100000	26700000	7800000	10400000	4290000	7270000	2700000	18.26:24.89:9.89:2.89:3.87:1.59:2.70:1.00	47700000	6500000	47700000	6500000	7.33:1.00	9006	50S ribosomal protein L28 OS=Klebsiella pneumoniae OX=573 GN=rpmB PE=3 SV=1
3511	7583	tr|A0A377V9P2|A0A377V9P2_KLEPN	200	15	1	1		4710000	5060000	6440000	57800	142000	2760000	2040000	1270000	4710000	5060000	6440000	57800	142000	2760000	2040000	1270000	3.70:3.97:5.06:0.05:0.11:2.17:1.60:1.00	5400000	1260000	5400000	1260000	4.30:1.00	10311	3' 5'-cyclic-nucleotide phosphodiesterase OS=Klebsiella pneumoniae OX=573 GN=cpdA_3 PE=4 SV=1
3913	9629	tr|A0A377XCT1|A0A377XCT1_KLEPN	200	17	1	1		2480000	3800000	2390000	540000	465000	119000	403000	190000	2480000	3800000	2390000	540000	465000	119000	403000	190000	13.04:20.01:12.55:2.84:2.45:0.63:2.12:1.00	2890000	351000	2890000	351000	8.22:1.00	8049	Holliday junction DNA helicase RuvA OS=Klebsiella pneumoniae OX=573 GN=ruvA_2 PE=4 SV=1
625	1014	tr|W9B421|W9B421_KLEPN	156.54	16	3	3	Carbamidomethylation	14300000	19000000	19400000	1850000	5750000	7450000	8070000	5040000	14300000	19000000	19400000	1850000	5750000	7450000	8070000	5040000	2.84:3.77:3.85:0.37:1.14:1.48:1.60:1.00	17500000	6320000	17500000	6320000	2.78:1.00	37400	HTH-type transcriptional regulator AscG OS=Klebsiella pneumoniae OX=573 GN=ascG_1 PE=4 SV=1
890	866	tr|W9BN05|W9BN05_KLEPN	156.54	11	2	2		9580000	12400000	13400000	57100000	34900000	33700000	32300000	26800000	9580000	12400000	13400000	57100000	34900000	33700000	32300000	26800000	0.36:0.46:0.50:2.13:1.30:1.26:1.21:1.00	11800000	36900000	11800000	36900000	0.32:1.00	37028	LLM class flavin-dependent oxidoreductase OS=Klebsiella pneumoniae OX=573 GN=limB_2 PE=4 SV=1
575	628	tr|A0A2Z2IMN3|A0A2Z2IMN3_KLEPN	153.53	8	2	2	Carbamidomethylation	7450000	7850000	8800000	3160000	2270000	1330000	4500000	1810000	7450000	7850000	8800000	3160000	2270000	1330000	4500000	1810000	4.11:4.34:4.86:1.75:1.25:0.74:2.48:1.00	8030000	2610000	8030000	2610000	3.07:1.00	37262	CRISPR-associated protein OS=Klebsiella pneumoniae OX=573 GN=cas7e PE=4 SV=1
650	959	tr|W9BFC3|W9BFC3_KLEPN	153.53	16	3	3		3630000	4840000	4810000	1820000	2860000	288000	1240000	974000	3630000	4840000	4810000	1820000	2860000	288000	1240000	974000	3.73:4.97:4.94:1.87:2.94:0.30:1.27:1.00	4430000	1480000	4430000	1480000	3.00:1.00	40235	tRNA uridine(34) hydroxylase OS=Klebsiella pneumoniae OX=573 GN=moeZ PE=3 SV=1
1407	1081	tr|A0A377V852|A0A377V852_KLEPN	153.53	44	4	4	Carbamidomethylation	24300000	26600000	32200000	7220000	8300000	15200000	11900000	15600000	23200000	25900000	29600000	4420000	6610000	10800000	9700000	11000000	2.10:2.35:2.69:0.40:0.60:0.98:0.88:1.00	27700000	11600000	26200000	8520000	3.08:1.00	18699	Glutathione peroxidase OS=Klebsiella pneumoniae OX=573 GN=bsaA_2 PE=3 SV=1
1440	1507	tr|A0A086IPZ8|A0A086IPZ8_KLEPN	153.53	23	3	3	Carbamidomethylation	26900000	39100000	40200000	8400000	6190000	13500000	11700000	17700000	26900000	39100000	40200000	8400000	6190000	13500000	11700000	17700000	1.52:2.21:2.27:0.47:0.35:0.76:0.66:1.00	35400000	11500000	35400000	11500000	3.08:1.00	33884	Pyrimidine-specific ribonucleoside hydrolase RihA OS=Klebsiella pneumoniae OX=573 GN=rihA PE=3 SV=1
1820	1630	tr|A0A0W8ASG5|A0A0W8ASG5_KLEPN	153.53	38	2	2		30400000	26600000	41400000	5100000	17800000	11100000	11400000	7990000	30400000	26600000	41400000	5100000	17800000	11100000	11400000	7990000	3.81:3.33:5.19:0.64:2.23:1.39:1.43:1.00	32800000	10700000	32800000	10700000	3.07:1.00	14868	Regulator of nucleoside diphosphate kinase OS=Klebsiella pneumoniae OX=573 GN=rnk PE=3 SV=1
1185	1148	tr|A0A0V9RUE1|A0A0V9RUE1_KLEPN	151.76	35	3	3		231000000	295000000	285000000	110000000	106000000	94700000	53200000	78100000	231000000	295000000	285000000	110000000	106000000	94700000	53200000	78100000	2.97:3.78:3.65:1.40:1.35:1.21:0.68:1.00	270000000	88300000	270000000	88300000	3.06:1.00	15526	Nucleoside diphosphate kinase OS=Klebsiella pneumoniae OX=573 GN=ndk PE=3 SV=1
157	320	tr|A0A378CM31|A0A378CM31_KLEPN	150.51	19	3	3		34400000	45000000	34000000	15200000	15600000	1950000	18900000	2680000	34400000	45000000	34000000	15200000	15600000	1950000	18900000	2680000	12.83:16.77:12.68:5.68:5.82:0.73:7.05:1.00	41200000	11800000	41200000	11800000	3.48:1.00	30978	Beta-lactamase OS=Klebsiella pneumoniae OX=573 GN=bla_9 PE=3 SV=1
157	280	tr|Q7B899|Q7B899_KLEPN	150.51	19	3	3		34400000	45000000	34000000	15200000	15600000	1950000	18900000	2680000	34400000	45000000	34000000	15200000	15600000	1950000	18900000	2680000	12.83:16.77:12.68:5.68:5.82:0.73:7.05:1.00	41200000	11800000	41200000	11800000	3.48:1.00	31515	Beta-lactamase OS=Klebsiella pneumoniae OX=573 GN=bla PE=3 SV=1
1323	1697	tr|A0A377UWE9|A0A377UWE9_KLEPN	150.51	27	2	2		81900000	89700000	68700000	16100000	15700000	6840000	13900000	7660000	81900000	89700000	68700000	16100000	15700000	6840000	13900000	7660000	10.70:11.71:8.97:2.10:2.05:0.89:1.82:1.00	80100000	12100000	80100000	12100000	6.63:1.00	15433	ATP synthase epsilon chain OS=Klebsiella pneumoniae OX=573 GN=atpC PE=3 SV=1
2298	1735	tr|A0A2Z2ITH7|A0A2Z2ITH7_KLEPN	150.51	8	1	1		4700000	6750000	6960000	26000000	31700000	5600000	26000000	4380000	4700000	6750000	6960000	26000000	31700000	5600000	26000000	4380000	1.07:1.54:1.59:5.95:7.23:1.28:5.93:1.00	6140000	18700000	6140000	18700000	0.33:1.00	28288	Enhanced serine sensitivity protein SseB OS=Klebsiella pneumoniae OX=573 GN=sseB PE=4 SV=1
209	304	tr|W9B3N9|W9B3N9_KLEPN	149.55	25	5	5	Carbamidomethylation; Oxidation (M)	960000000	998000000	1190000000	377000000	619000000	138000000	632000000	123000000	948000000	983000000	1170000000	342000000	555000000	119000000	572000000	113000000	8.38:8.69:10.36:3.03:4.91:1.05:5.06:1.00	1050000000	378000000	1030000000	340000000	3.04:1.00	39142	Fructose-bisphosphate aldolase OS=Klebsiella pneumoniae OX=573 GN=fbaA PE=3 SV=1
2642	2183	tr|W9BE58|W9BE58_KLEPN	149.55	10	1	1		1830000	2160000	2200000	25500	77300	329000	293000	685000	1830000	2160000	2200000	25500	77300	329000	293000	685000	2.67:3.16:3.20:0.04:0.11:0.48:0.43:1.00	2060000	282000	2060000	282000	7.31:1.00	20457	Protein ytfJ OS=Klebsiella pneumoniae OX=573 GN=ytfJ PE=4 SV=1
398	690	tr|A0A0W8AQS0|A0A0W8AQS0_KLEPN	148.75	27	4	4	Carbamidomethylation	10400000	16700000	16400000	49500000	46400000	25400000	46200000	32900000	9200000	14900000	14800000	48900000	45800000	24700000	44700000	31700000	0.29:0.47:0.47:1.54:1.44:0.78:1.41:1.00	14500000	40100000	13000000	39200000	0.33:1.00	36294	Aspartate-semialdehyde dehydrogenase OS=Klebsiella pneumoniae OX=573 GN=usg PE=4 SV=1
1839	2085	tr|Q0ZBA3|Q0ZBA3_KLEPN	148.75	15	1	1		3180000	3750000	2680000	504000	496000	288000	1000000	133000	3180000	3750000	2680000	504000	496000	288000	1000000	133000	23.98:28.25:20.17:3.80:3.74:2.17:7.56:1.00	3200000	485000	3200000	485000	6.61:1.00	12109	Met repressor OS=Klebsiella pneumoniae OX=573 GN=metJ PE=3 SV=1
1963	974	tr|A0A0C7KEA2|A0A0C7KEA2_KLEPN	148.75	16	2	2		3630000	3580000	3450000	1300000	636000	1470000	1250000	1210000	3630000	3580000	3450000	1300000	636000	1470000	1250000	1210000	2.99:2.95:2.85:1.07:0.52:1.21:1.03:1.00	3550000	1280000	3550000	1280000	2.78:1.00	29139	Amidohydrolase OS=Klebsiella pneumoniae OX=573 GN=ramA PE=3 SV=1
138	921	tr|A0A378CQ47|A0A378CQ47_KLEPN	147.5	4	2	2	Carbamidomethylation	3190000	4220000	4740000	1230000	1380000	177000	811000	437000	3190000	4220000	4740000	1230000	1380000	177000	811000	437000	7.30:9.65:10.85:2.82:3.15:0.41:1.86:1.00	4050000	887000	4050000	887000	4.56:1.00	96259	Putative DNA helicase OS=Klebsiella pneumoniae OX=573 GN=NCTC13443_07333 PE=4 SV=1
174	139	tr|W9BCI8|W9BCI8_KLEPN	147.5	24	5	5	Carbamidomethylation	32400000	52500000	41300000	13500000	23900000	11400000	12400000	11500000	31300000	49800000	39800000	12400000	21700000	10500000	11400000	10700000	2.91:4.63:3.70:1.16:2.02:0.98:1.06:1.00	42100000	15000000	40300000	13600000	2.96:1.00	53783	Uronate isomerase OS=Klebsiella pneumoniae OX=573 GN=uxaC PE=3 SV=1
2000	1472	tr|A0A377UUA2|A0A377UUA2_KLEPN	147.5	31	2	2		718000	792000	931000	2140000	2770000	4650000	845000	1840000	718000	792000	931000	2140000	2770000	4650000	845000	1840000	0.39:0.43:0.51:1.16:1.51:2.53:0.46:1.00	814000	2450000	814000	2450000	0.33:1.00	16899	4-hydroxy-2-ketovalerate aldolase OS=Klebsiella pneumoniae OX=573 GN=NCTC13443_01240 PE=4 SV=1
2072	5255	tr|A0A086IWJ6|A0A086IWJ6_KLEPN	147.5	5	1	1		241000	518000	289000	64500	158000	22800	17800	30800	241000	518000	289000	64500	158000	22800	17800	30800	7.83:16.83:9.40:2.10:5.15:0.74:0.58:1.00	349000	58900	349000	58900	5.93:1.00	47000	Hexuronate transporter OS=Klebsiella pneumoniae OX=573 GN=exuT_2 PE=4 SV=1
606	615	tr|W9B3N5|W9B3N5_KLEPN	145.07	27	5	5		99200000	89100000	104000000	26600000	25600000	35600000	24000000	49900000	92400000	82500000	96100000	24300000	23700000	34300000	21000000	48100000	1.92:1.72:2.00:0.50:0.49:0.71:0.44:1.00	97400000	32300000	90300000	30300000	2.98:1.00	26847	M48 family metallopeptidase OS=Klebsiella pneumoniae OX=573 GN=yggG_1 PE=3 SV=1
2063	2663	tr|A0A377V489|A0A377V489_KLEPN	145.07	12	1	1		8530000	13300000	11900000	342000	0	1480000	897000	1860000	8530000	13300000	11900000	342000	0	1480000	897000	1860000	4.59:7.13:6.38:0.18:0:0.80:0.48:1.00	11200000	1140000	11200000	1140000	9.81:1.00	19237	4-aminobutyraldehyde dehydrogenase OS=Klebsiella pneumoniae OX=573 GN=prr_1 PE=4 SV=1
1391	3282	tr|A0A377V6U9|A0A377V6U9_KLEPN	144.49	6	1	1	Carbamidomethylation	3710000	5210000	4140000	1690000	1020000	951000	1640000	994000	3710000	5210000	4140000	1690000	1020000	951000	1640000	994000	3.74:5.24:4.17:1.70:1.03:0.96:1.65:1.00	4360000	1260000	4360000	1260000	3.46:1.00	20898	Cell division inhibitor OS=Klebsiella pneumoniae OX=573 GN=NCTC13443_05376 PE=4 SV=1
261	160	tr|W9B3B5|W9B3B5_KLEPN	143.98	17	3	3		59300000	80300000	70100000	22700000	7830000	43200000	19400000	24500000	59300000	80300000	70100000	22700000	7830000	43200000	19400000	24500000	2.42:3.28:2.86:0.93:0.32:1.76:0.79:1.00	69900000	23500000	69900000	23500000	2.97:1.00	38327	DhaK2 protein OS=Klebsiella pneumoniae OX=573 GN=dhaK2 PE=4 SV=1
1715	2988	tr|A0A377V6L9|A0A377V6L9_KLEPN	143.98	23	2	2		1120000	1860000	1390000	2010000	3670000	6350000	1240000	11200000	1120000	1860000	1390000	2010000	3670000	6350000	1240000	11200000	0.10:0.17:0.12:0.18:0.33:0.57:0.11:1.00	1450000	4930000	1450000	4930000	0.30:1.00	18287	Phosphogluconate dehydratase OS=Klebsiella pneumoniae OX=573 GN=ilvD_2 PE=3 SV=1
416	523	tr|A0A377UTX9|A0A377UTX9_KLEPN	142.92	15	3	3		12300000	6240000	16400000	41700000	59300000	17300000	31500000	22800000	12300000	6240000	16400000	41700000	59300000	17300000	31500000	22800000	0.54:0.27:0.72:1.83:2.60:0.76:1.38:1.00	11700000	34600000	11700000	34600000	0.34:1.00	41085	Maltose/maltodextrin transport ATP-binding protein MalK OS=Klebsiella pneumoniae OX=573 GN=malK_1 PE=4 SV=1
2366	3042	tr|A0A377V1R4|A0A377V1R4_KLEPN	142.56	46	2	2		8610000	9120000	9620000	635000	1030000	65100	537000	424000	8610000	9120000	9620000	635000	1030000	65100	537000	424000	20.31:21.50:22.69:1.50:2.42:0.15:1.27:1.00	9120000	557000	9120000	557000	16.37:1.00	7608	Exoribonuclease II OS=Klebsiella pneumoniae OX=573 GN=rnb_1 PE=4 SV=1
2106	2742	tr|A0A377V8K9|A0A377V8K9_KLEPN	142.39	28	1	1	Carbamidomethylation	3530000	3150000	3800000	1470000	1400000	570000	1930000	536000	3530000	3150000	3800000	1470000	1400000	570000	1930000	536000	6.59:5.87:7.08:2.75:2.62:1.06:3.60:1.00	3490000	1180000	3490000	1180000	2.95:1.00	6491	C-terminal domain of CinA type S OS=Klebsiella pneumoniae OX=573 GN=ygaD_3 PE=4 SV=1
1357	937	tr|A0A377V8G4|A0A377V8G4_KLEPN	142.22	6	1	1		672000	1010000	952000	497000	349000	160000	276000	205000	672000	1010000	952000	497000	349000	160000	276000	205000	3.28:4.91:4.64:2.42:1.70:0.78:1.34:1.00	877000	297000	877000	297000	2.95:1.00	30369	Amino-acid acetyltransferase OS=Klebsiella pneumoniae OX=573 GN=argA_2 PE=3 SV=1
2758	7874	tr|A0A377TN58|A0A377TN58_KLEPN	141.91	47	2	2		6260000	8770000	9640000	11900000	10400000	8130000	11300000	3710000	418000	4700000	2260000	10200000	8720000	6540000	8690000	2090000	0.20:2.25:1.08:4.87:4.18:3.14:4.17:1.00	8220000	9070000	2460000	7240000	0.34:1.00	5775	4-hydroxy-3-methylbut-2-enyl diphosphate reductase OS=Klebsiella pneumoniae OX=573 GN=ispH_2 PE=4 SV=1
482	429	tr|A0A377UY51|A0A377UY51_KLEPN	140.51	13	3	3		4120000	8460000	6730000	23900000	20800000	19200000	11800000	18700000	4120000	8460000	6730000	23900000	20800000	19200000	11800000	18700000	0.22:0.45:0.36:1.28:1.11:1.02:0.63:1.00	6520000	18900000	6520000	18900000	0.35:1.00	48628	Protease OS=Klebsiella pneumoniae OX=573 GN=sppA_3 PE=4 SV=1
525	586	tr|A0A2X3GT96|A0A2X3GT96_KLEPN	140.51	33	6	6	Carbamidomethylation; Oxidation (M)	200000000	259000000	240000000	90500000	48100000	70400000	81000000	94100000	159000000	212000000	191000000	79100000	38700000	56900000	67000000	78500000	2.03:2.70:2.44:1.01:0.49:0.72:0.85:1.00	233000000	76900000	188000000	64100000	2.93:1.00	25052	Fructose-bisphosphatase OS=Klebsiella pneumoniae OX=573 GN=fbp_2 PE=3 SV=1
1570	2107	tr|A0A2X3FEM2|A0A2X3FEM2_KLEPN	140.1	45	2	2		4630000	5460000	4970000	8990000	9220000	26600000	9250000	19400000	4630000	5460000	4970000	8990000	9220000	26600000	9250000	19400000	0.24:0.28:0.26:0.46:0.48:1.37:0.48:1.00	5020000	14700000	5020000	14700000	0.34:1.00	12467	ATP-dependent Clp protease ATP-binding subunit ClpX OS=Klebsiella pneumoniae OX=573 GN=clpX_2 PE=4 SV=1
1752	1765	tr|A0A060VMN7|A0A060VMN7_KLEPN	139.72	45	3	3	Carbamidomethylation	15200000	20600000	14100000	5790000	7060000	1050000	11900000	2620000	15200000	20600000	14100000	5790000	7060000	1050000	11900000	2620000	5.78:7.86:5.37:2.20:2.69:0.40:4.55:1.00	16600000	5830000	16600000	5830000	2.85:1.00	13622	Lysozyme inhibitor OS=Klebsiella pneumoniae OX=573 GN=mliC PE=4 SV=1
1759	709	tr|W9B6L8|W9B6L8_KLEPN	139.63	6	1	1	Carbamidomethylation	541000	756000	840000	144000	10500	933000	33900	99000	541000	756000	840000	144000	10500	933000	33900	99000	5.47:7.64:8.49:1.45:0.11:9.43:0.34:1.00	712000	244000	712000	244000	2.92:1.00	32677	Beta-aspartyl-peptidase OS=Klebsiella pneumoniae OX=573 GN=iaaA PE=4 SV=1
1739	5131	tr|A0A0W8AX09|A0A0W8AX09_KLEPN	139.21	20	2	2		27600000	31500000	34700000	13300000	11200000	8680000	17600000	2870000	27600000	31500000	34700000	13300000	11200000	8680000	17600000	2870000	9.64:10.99:12.11:4.65:3.92:3.03:6.13:1.00	31300000	10700000	31300000	10700000	2.91:1.00	19863	Lipopolysaccharide export system protein LptA OS=Klebsiella pneumoniae OX=573 GN=lptA PE=3 SV=1
1162	1720	tr|A0A2X1QIR2|A0A2X1QIR2_KLEPN	138.21	59	3	2	Carbamidomethylation	24500000	86300000	20200000	8080000	9470000	10800000	5640000	41200000	24500000	86300000	20200000	8080000	9470000	10800000	5640000	41200000	0.60:2.09:0.49:0.20:0.23:0.26:0.14:1.00	43600000	15300000	43600000	15300000	2.86:1.00	11495	Fumarate hydratase class I OS=Klebsiella pneumoniae OX=573 GN=fumB_1 PE=3 SV=1
510	515	tr|G9FJT2|G9FJT2_KLEPN	137.84	32	5	5		32300000	42400000	39200000	20100000	11300000	7930000	19700000	10700000	31300000	40700000	37900000	17400000	10300000	7530000	17700000	10300000	3.04:3.95:3.67:1.68:1.00:0.73:1.72:1.00	37900000	13900000	36600000	12600000	2.90:1.00	30092	Dihydropteroate synthase OS=Klebsiella pneumoniae OX=573 GN=folP_5 PE=3 SV=1
1775	4869	tr|A0A0W8AUW5|A0A0W8AUW5_KLEPN	137.29	10	1	1	Carbamidomethylation	554000	802000	583000	2070000	2630000	655000	2420000	1560000	554000	802000	583000	2070000	2630000	655000	2420000	1560000	0.36:0.51:0.37:1.33:1.69:0.42:1.56:1.00	646000	1870000	646000	1870000	0.35:1.00	22140	Ion-translocating oxidoreductase complex subunit G OS=Klebsiella pneumoniae OX=573 GN=rnfG PE=3 SV=1
722	1563	tr|A0A377UWS2|A0A377UWS2_KLEPN	136.95	11	2	2		72900000	97900000	96700000	45600000	42000000	19100000	2930000	29100000	72900000	97900000	96700000	45600000	42000000	19100000	2930000	29100000	2.51:3.37:3.33:1.57:1.44:0.66:0.10:1.00	89200000	27800000	89200000	27800000	3.21:1.00	26884	Cytochrome o ubiquinol oxidase subunit II OS=Klebsiella pneumoniae OX=573 GN=cyoA PE=4 SV=1
1124	1553	tr|A0A377UVV2|A0A377UVV2_KLEPN	135.33	12	2	2		3610000	4220000	4730000	766000	1430000	1430000	2290000	1380000	3610000	4220000	4730000	766000	1430000	1430000	2290000	1380000	2.62:3.06:3.44:0.56:1.04:1.04:1.66:1.00	4190000	1460000	4190000	1460000	2.87:1.00	26141	Type I restriction-modification system OS=Klebsiella pneumoniae OX=573 GN=hsdR_5 PE=4 SV=1
729	209	tr|A0A377V1I2|A0A377V1I2_KLEPN	135.14	4	1	1	Carbamidomethylation	1200000	2530000	2800000	184000	880000	528000	652000	432000	1200000	2530000	2800000	184000	880000	528000	652000	432000	2.77:5.86:6.48:0.43:2.03:1.22:1.51:1.00	2180000	535000	2180000	535000	4.07:1.00	41764	Acetylornithine/succinyldiaminopimelate aminotransferase OS=Klebsiella pneumoniae OX=573 GN=astC_1 PE=3 SV=1
542	166	tr|A0A377URY1|A0A377URY1_KLEPN	134.36	21	4	4		19600000	27500000	32200000	1010000	924000	27100000	204000	17800000	18700000	26200000	31000000	954000	854000	25800000	204000	16500000	1.14:1.59:1.88:0.06:0.05:1.57:0.02:1.00	26400000	11200000	25300000	10500000	2.40:1.00	53042	Acetyl-CoA synthetase OS=Klebsiella pneumoniae OX=573 GN=acs_1 PE=4 SV=1
808	913	tr|A0A2Z6HSF6|A0A2Z6HSF6_KLEPN	134.33	19	2	2		17300000	19200000	19600000	5680000	4960000	5850000	9650000	6520000	17300000	19200000	19600000	5680000	4960000	5850000	9650000	6520000	2.65:2.94:3.00:0.87:0.76:0.90:1.48:1.00	18700000	6530000	18700000	6530000	2.86:1.00	18871	Alkylhydroperoxidase OS=Klebsiella pneumoniae OX=573 GN=DDJ63_18005 PE=4 SV=1
2	15	tr|W9BFL7|W9BFL7_KLEPN	133.48	41	21	20	Carbamidomethylation; Acetylation (N-term); Oxidation (M)	2510000000	3570000000	3140000000	2930000000	4610000000	2470000000	4480000000	2410000000	518000000	830000000	744000000	2040000000	2400000000	1480000000	2510000000	1510000000	0.34:0.55:0.49:1.35:1.59:0.98:1.67:1.00	3070000000	3380000000	698000000	1990000000	0.35:1.00	85146	Formate C-acetyltransferase OS=Klebsiella pneumoniae OX=573 GN=pflB PE=3 SV=1
1684	1012	tr|A0A377V0H9|A0A377V0H9_KLEPN	133.15	6	1	1		2710000	7330000	11600000	1990000	3560000	3600000	2650000	908000	2710000	7330000	11600000	1990000	3560000	3600000	2650000	908000	2.98:8.07:12.82:2.19:3.92:3.97:2.92:1.00	7230000	2540000	7230000	2540000	2.84:1.00	33216	Nucleoside-specific channel-forming protein Tsx OS=Klebsiella pneumoniae OX=573 GN=tsx PE=3 SV=1
879	760	tr|A0A086IGB7|A0A086IGB7_KLEPN	132.81	13	2	2		4230000	4990000	5890000	2760000	1040000	636000	2720000	1720000	4230000	4990000	5890000	2760000	1040000	636000	2720000	1720000	2.45:2.90:3.42:1.60:0.60:0.37:1.58:1.00	5040000	1770000	5040000	1770000	2.84:1.00	35963	Cys regulon transcriptional activator CysB OS=Klebsiella pneumoniae OX=573 GN=cysB PE=3 SV=1
1462	1899	tr|A0A377UZT8|A0A377UZT8_KLEPN	131.76	24	3	3		1360000	1620000	1810000	6370000	6470000	1850000	5100000	2750000	1360000	1620000	1810000	6370000	6470000	1850000	5100000	2750000	0.50:0.59:0.66:2.32:2.35:0.67:1.86:1.00	1600000	4750000	1600000	4750000	0.34:1.00	22904	S2P endopeptidase OS=Klebsiella pneumoniae OX=573 GN=yaeL_2 PE=3 SV=1
1780	1263	tr|A0A0W8AQL3|A0A0W8AQL3_KLEPN	130.37	19	2	2		14100000	13400000	14000000	4740000	3790000	6610000	5040000	4450000	14100000	13400000	14000000	4740000	3790000	6610000	5040000	4450000	3.16:3.01:3.15:1.06:0.85:1.48:1.13:1.00	13800000	5270000	13800000	5270000	2.63:1.00	23309	Peptide methionine sulfoxide reductase MsrA OS=Klebsiella pneumoniae OX=573 GN=msrA PE=3 SV=1
2362	2321	tr|A0A0J4XWX6|A0A0J4XWX6_KLEPN	129.2	9	1	1		41000000	56200000	42700000	501000	617000	40400	384000	145000	41000000	56200000	42700000	501000	617000	40400	384000	145000	64.00:64.00:64.00:3.44:4.24:0.28:2.64:1.00	46600000	337000	46600000	337000	64.00:1.00	11859	Sec translocon accessory complex subunit YajC OS=Klebsiella pneumoniae OX=573 GN=yajC PE=3 SV=1
1527	871	tr|A0A0C7KH24|A0A0C7KH24_KLEPN	128.87	3	1	1		2570000	2480000	2570000	256000	841000	1590000	363000	842000	2570000	2480000	2570000	256000	841000	1590000	363000	842000	3.05:2.95:3.06:0.30:1.00:1.88:0.43:1.00	2540000	778000	2540000	778000	3.27:1.00	44985	DUF3748 domain-containing protein OS=Klebsiella pneumoniae OX=573 GN=B5L96_20705 PE=4 SV=1
1478	1199	tr|A0A377URW4|A0A377URW4_KLEPN	128.83	7	1	1		2180000	2810000	2480000	1380000	1480000	302000	1190000	109000	2180000	2810000	2480000	1380000	1480000	302000	1190000	109000	19.99:25.69:22.72:12.65:13.50:2.77:10.92:1.00	2490000	893000	2490000	893000	2.79:1.00	37989	3-deoxy-D-manno-octulosonic acid transferase OS=Klebsiella pneumoniae OX=573 GN=waaA_1 PE=3 SV=1
1571	2155	tr|A0A377VEA5|A0A377VEA5_KLEPN	128.51	24	3	3		27100000	37100000	36600000	15500000	9000000	12700000	10400000	8190000	25300000	32500000	33700000	15200000	8690000	12600000	10000000	8190000	3.09:3.97:4.11:1.85:1.06:1.54:1.22:1.00	33600000	11200000	30500000	10900000	2.79:1.00	17944	Argininosuccinate synthase OS=Klebsiella pneumoniae OX=573 GN=argG_1 PE=4 SV=1
1979	729	tr|A0A0C7KDE3|A0A0C7KDE3_KLEPN	127.62	26	3	3		2230000	2840000	3940000	8990000	6090000	5550000	12000000	9100000	2230000	2840000	3940000	8990000	6090000	5550000	12000000	9100000	0.24:0.31:0.43:0.99:0.67:0.61:1.32:1.00	3000000	8340000	3000000	8340000	0.36:1.00	23218	DUF533 domain-containing protein OS=Klebsiella pneumoniae OX=573 GN=yebE PE=4 SV=1
313	179	tr|W9BN92|W9BN92_KLEPN	127.44	24	6	6	Carbamidomethylation	24900000	33200000	29900000	9450000	8450000	21400000	7980000	10300000	19600000	28400000	26300000	7570000	6290000	15600000	7150000	7980000	2.45:3.56:3.29:0.95:0.79:1.96:0.90:1.00	29300000	11500000	24800000	8920000	2.78:1.00	48994	Glucarate dehydratase OS=Klebsiella pneumoniae OX=573 GN=gudD PE=3 SV=1
892	941	tr|W9BCY6|W9BCY6_KLEPN	126.94	47	3	3	Carbamidomethylation	794000	2940000	1080000	3800000	2030000	7790000	3760000	4810000	794000	2940000	1080000	3800000	2030000	7790000	3760000	4810000	0.17:0.61:0.22:0.79:0.42:1.62:0.78:1.00	1910000	5310000	1910000	5310000	0.36:1.00	21289	Mog protein OS=Klebsiella pneumoniae OX=573 GN=mog PE=4 SV=1
1152	684	tr|A0A0C7KJG0|A0A0C7KJG0_KLEPN	126.77	18	3	3		8850000	9390000	10800000	4430000	2500000	4700000	4740000	1150000	8850000	9390000	10800000	4430000	2500000	4700000	4740000	1150000	7.71:8.17:9.43:3.86:2.18:4.09:4.12:1.00	9780000	3520000	9780000	3520000	2.78:1.00	25948	Protein of uncharacterized function (DUF2884) OS=Klebsiella pneumoniae OX=573 GN=BANRA_04631 PE=4 SV=1
5	3	tr|G7RUY0|G7RUY0_KLEPN	125.81	22	13	13	Oxidation (M)	651000000	835000000	718000000	204000000	237000000	274000000	271000000	293000000	333000000	416000000	399000000	94900000	111000000	171000000	144000000	173000000	1.93:2.40:2.31:0.55:0.64:0.99:0.83:1.00	746000000	256000000	383000000	139000000	2.76:1.00	102413	ATP-dependent Clp protease ATP-binding subunit ClpA OS=Klebsiella pneumoniae OX=573 GN=clpB PE=3 SV=1
843	926	tr|A0A377V0X7|A0A377V0X7_KLEPN	125.6	21	5	5	Carbamidomethylation	20500000	25500000	24100000	13500000	10300000	2630000	14300000	4030000	19400000	23500000	23000000	11900000	9300000	2500000	12400000	3820000	5.08:6.16:6.03:3.11:2.44:0.65:3.26:1.00	23400000	8980000	22000000	8010000	2.75:1.00	46724	Glucans biosynthesis glucosyltransferase H OS=Klebsiella pneumoniae OX=573 GN=mdoH_1 PE=4 SV=1
1852	1157	tr|A0A0E1GWC0|A0A0E1GWC0_KLEPN	125.59	15	2	2	Carbamidomethylation	10400000	14500000	14200000	6860000	4860000	1820000	7550000	2580000	10400000	14500000	14200000	6860000	4860000	1820000	7550000	2580000	4.04:5.64:5.49:2.66:1.89:0.71:2.93:1.00	13000000	4800000	13000000	4800000	2.72:1.00	28110	Acyl-[acyl-carrier-protein]--UDP-N-acetylglucosamine O-acyltransferase OS=Klebsiella pneumoniae OX=573 GN=lpxA PE=3 SV=1
80	174	tr|A0A0W8ASF6|A0A0W8ASF6_KLEPN	125.2	33	6	6		479000000	507000000	527000000	189000000	170000000	178000000	109000000	241000000	341000000	377000000	372000000	120000000	113000000	152000000	78000000	198000000	1.73:1.91:1.88:0.61:0.57:0.77:0.39:1.00	504000000	178000000	363000000	132000000	2.75:1.00	44215	Dihydrolipoyllysine-residue succinyltransferase component of 2-oxoglutarate dehydrogenase complex OS=Klebsiella pneumoniae OX=573 GN=sucB PE=3 SV=1
698	1102	tr|A0A0J4RAU1|A0A0J4RAU1_KLEPN	124.94	29	2	2	Carbamidomethylation	5490000	6360000	7010000	19200000	18800000	13700000	17800000	16800000	5490000	6360000	7010000	19200000	18800000	13700000	17800000	16800000	0.33:0.38:0.42:1.14:1.12:0.81:1.06:1.00	6550000	17800000	6550000	17800000	0.37:1.00	20567	McrB protein OS=Klebsiella pneumoniae OX=573 GN=yusO PE=4 SV=1
2213	2388	tr|A0A0W8AQT7|A0A0W8AQT7_KLEPN	123.88	12	1	1		191000	551000	326000	1790000	1490000	190000	2030000	229000	191000	551000	326000	1790000	1490000	190000	2030000	229000	0.84:2.40:1.42:7.83:6.50:0.83:8.87:1.00	356000	1150000	356000	1150000	0.31:1.00	14019	Dihydroneopterin triphosphate 2'-epimerase OS=Klebsiella pneumoniae OX=573 GN=folX PE=4 SV=1
42	27	tr|A0A080T3A9|A0A080T3A9_KLEPN	123.51	26	10	10	Carbamidomethylation	28800000	35900000	36900000	90200000	88200000	30200000	81100000	60200000	14000000	18100000	17300000	57800000	59000000	21500000	39100000	47300000	0.30:0.38:0.36:1.22:1.25:0.45:0.83:1.00	33900000	70100000	16500000	45100000	0.37:1.00	72175	ATP-dependent RNA helicase DeaD OS=Klebsiella pneumoniae OX=573 GN=deaD PE=3 SV=1
257	370	tr|A7LGK0|A7LGK0_KLEPN	123.33	23	5	5	Oxidation (M)	41100000	28900000	51600000	92500000	61100000	99300000	65100000	57400000	24800000	17100000	33100000	85100000	50600000	93500000	57800000	53400000	0.46:0.32:0.62:1.59:0.95:1.75:1.08:1.00	43100000	75100000	27600000	68100000	0.40:1.00	42293	Alcohol dehydrogenase OS=Klebsiella pneumoniae OX=573 GN=yqhD PE=3 SV=1
1312	1682	tr|A0A0V9RTP9|A0A0V9RTP9_KLEPN	123.21	40	4	4	Carbamidomethylation	19100000	31700000	28100000	11800000	7800000	9320000	12100000	7690000	17800000	30000000	27200000	10700000	7090000	9190000	11300000	7510000	2.37:3.99:3.62:1.42:0.94:1.22:1.51:1.00	26300000	9750000	25000000	9170000	2.73:1.00	18561	NADH dehydrogenase I subunit E OS=Klebsiella pneumoniae OX=573 GN=nuoE PE=3 SV=1
768	829	tr|A0A2S6E8Q5|A0A2S6E8Q5_KLEPN	122.61	5	1	1		3620000	4230000	4000000	373000	0	1900000	318000	1010000	3620000	4230000	4000000	373000	0	1900000	318000	1010000	3.58:4.18:3.95:0.37:0:1.87:0.31:1.00	3950000	900000	3950000	900000	4.39:1.00	26937	Molybdate ABC transporter substrate-binding protein OS=Klebsiella pneumoniae OX=573 GN=modA PE=3 SV=1
1446	2375	tr|W9BJQ5|W9BJQ5_KLEPN	122.47	10	3	3		8500000	11800000	11300000	4980000	2090000	5310000	3340000	3680000	8500000	11800000	11300000	4980000	2090000	5310000	3340000	3680000	2.31:3.21:3.07:1.35:0.57:1.44:0.91:1.00	10500000	3900000	10500000	3900000	2.70:1.00	54801	Glycine betaine/L-proline transporter ProP OS=Klebsiella pneumoniae OX=573 GN=proP PE=3 SV=1
171	344	tr|A0A0W8AF58|A0A0W8AF58_KLEPN	122.23	34	5	5	Carbamidomethylation; Oxidation (M)	108000000	241000000	220000000	50900000	91000000	71600000	85700000	59100000	105000000	238000000	216000000	48700000	85700000	70600000	82500000	55700000	1.89:4.27:3.87:0.87:1.54:1.27:1.48:1.00	190000000	72900000	186000000	69100000	2.70:1.00	32621	UTP--glucose-1-phosphate uridylyltransferase OS=Klebsiella pneumoniae OX=573 GN=galU PE=3 SV=1
49	2	tr|A0A331VG11|A0A331VG11_KLEPN	121.77	22	8	8	Carbamidomethylation; Oxidation (M)	15400000	23400000	17500000	39900000	14800000	43100000	80100000	40700000	7850000	10200000	8540000	27000000	11100000	21200000	38900000	21900000	0.36:0.47:0.39:1.23:0.51:0.97:1.78:1.00	19800000	44900000	8900000	24000000	0.37:1.00	77418	Elongation factor G OS=Klebsiella pneumoniae OX=573 GN=fusA PE=3 SV=1
306	342	tr|A0A377V141|A0A377V141_KLEPN	121.06	1	1	1		1330000	1650000	2140000	346000	495000	1460000	290000	570000	1330000	1650000	2140000	346000	495000	1460000	290000	570000	2.34:2.91:3.75:0.61:0.87:2.57:0.51:1.00	1710000	633000	1710000	633000	2.70:1.00	91534	Isochorismatase OS=Klebsiella pneumoniae OX=573 GN=entE PE=4 SV=1
1061	1029	tr|A0A0W8AI58|A0A0W8AI58_KLEPN	120.82	46	5	5	Oxidation (M)	127000000	120000000	137000000	55300000	45400000	11100000	50700000	19100000	75700000	101000000	83300000	48700000	40400000	8290000	47700000	15900000	4.77:6.39:5.25:3.07:2.55:0.52:3.00:1.00	137000000	36500000	86800000	32300000	2.69:1.00	19525	DUF1795 domain-containing protein OS=Klebsiella pneumoniae OX=573 GN=dcrB PE=4 SV=1
1019	1342	tr|A0A377V170|A0A377V170_KLEPN	120.81	17	1	1		3730000	5650000	6500000	1660000	1970000	1470000	1480000	229000	3730000	5650000	6500000	1660000	1970000	1470000	1480000	229000	16.24:24.65:28.35:7.22:8.58:6.40:6.45:1.00	5290000	1360000	5290000	1360000	3.89:1.00	13276	ABC transporter OS=Klebsiella pneumoniae OX=573 GN=potD_1 PE=4 SV=1
1174	1506	tr|A0A0W8AQT6|A0A0W8AQT6_KLEPN	120.55	9	2	2		7910000	6280000	8070000	11400000	9910000	22100000	8170000	14200000	3680000	4990000	5190000	10300000	9200000	21500000	7470000	13700000	0.27:0.36:0.38:0.75:0.67:1.57:0.55:1.00	7420000	13100000	4620000	12400000	0.37:1.00	28088	Lipoprotein OS=Klebsiella pneumoniae OX=573 GN=mlaA PE=1 SV=1
562	365	tr|A0A0E1GYY5|A0A0E1GYY5_KLEPN	119.49	7	2	2		2410000	4090000	4150000	6490000	5250000	11300000	7490000	17000000	2410000	4090000	4150000	6490000	5250000	11300000	7490000	17000000	0.14:0.24:0.24:0.38:0.31:0.67:0.44:1.00	3550000	9530000	3550000	9530000	0.37:1.00	53813	Trehalose-6-phosphate synthase OS=Klebsiella pneumoniae OX=573 GN=otsA PE=3 SV=1
2168	2238	tr|A0A377VA45|A0A377VA45_KLEPN	118.68	24	2	2		10800000	11000000	11600000	5170000	5280000	4250000	5640000	568000	10800000	11000000	11600000	5170000	5280000	4250000	5640000	568000	19.08:19.43:20.47:9.10:9.30:7.47:9.92:1.00	11200000	4710000	11200000	4710000	2.37:1.00	16138	Uridine kinase OS=Klebsiella pneumoniae OX=573 GN=udk_2 PE=4 SV=1
1829	2933	tr|A0A0C7KC64|A0A0C7KC64_KLEPN	118.5	63	3	3	Carbamidomethylation	107000000	106000000	109000000	51100000	59500000	20800000	43300000	26000000	107000000	106000000	109000000	51100000	59500000	20800000	43300000	26000000	4.10:4.05:4.19:1.96:2.28:0.80:1.66:1.00	107000000	40400000	107000000	40400000	2.65:1.00	12013	DUF4156 domain-containing protein OS=Klebsiella pneumoniae OX=573 GN=B5L96_20625 PE=4 SV=1
2096	2102	tr|A0A332XX35|A0A332XX35_KLEPN	117.92	13	1	1		5280000	6500000	5990000	155000	110000	165000	1380000	318000	5280000	6500000	5990000	155000	110000	165000	1380000	318000	16.62:20.45:18.85:0.49:0.35:0.52:4.33:1.00	5920000	425000	5920000	425000	13.94:1.00	18833	DUF2892 domain-containing protein OS=Klebsiella pneumoniae OX=573 GN=ygaP PE=4 SV=1
1773	2364	tr|A0A377UYA4|A0A377UYA4_KLEPN	116.83	18	2	2	Carbamidomethylation	12700000	17400000	15700000	1330000	4310000	15600000	2490000	5040000	12700000	17400000	15700000	1330000	4310000	15600000	2490000	5040000	2.52:3.44:3.11:0.26:0.85:3.10:0.49:1.00	15200000	5750000	15200000	5750000	2.65:1.00	23992	Epi-inositol hydrolase OS=Klebsiella pneumoniae OX=573 GN=iolD_3 PE=4 SV=1
271	592	tr|A0A0J4XKF4|A0A0J4XKF4_KLEPN	116.35	16	3	3		7600000	16100000	10600000	3340000	1810000	4620000	5170000	6700000	7600000	16100000	10600000	3340000	1810000	4620000	5170000	6700000	1.13:2.40:1.59:0.50:0.27:0.69:0.77:1.00	11400000	4330000	11400000	4330000	2.64:1.00	32541	RNase adapter protein RapZ OS=Klebsiella pneumoniae OX=573 GN=yhbJ PE=3 SV=1
241	668	tr|A0A377TPQ7|A0A377TPQ7_KLEPN	116.01	31	3	3	Oxidation (M)	149000000	174000000	177000000	284000000	279000000	519000000	577000000	528000000	147000000	172000000	175000000	281000000	276000000	518000000	574000000	527000000	0.28:0.33:0.33:0.53:0.52:0.98:1.09:1.00	167000000	437000000	165000000	435000000	0.38:1.00	19628	PPIase OS=Klebsiella pneumoniae OX=573 GN=tig_2 PE=4 SV=1
674	705	tr|A0A378AJ95|A0A378AJ95_KLEPN	115.98	5	1	1	Carbamidomethylation	435000	821000	472000	214000	65000	71400	466000	77700	435000	821000	472000	214000	65000	71400	466000	77700	5.61:10.57:6.07:2.76:0.84:0.92:5.99:1.00	576000	179000	576000	179000	3.22:1.00	37560	DNA ligase OS=Klebsiella pneumoniae OX=573 GN=ligA_2 PE=4 SV=1
985	1126	tr|A0A0W8A7Y2|A0A0W8A7Y2_KLEPN	115.9	34	4	4	Oxidation (M)	61400000	128000000	83000000	29200000	14800000	60800000	25000000	49300000	58200000	121000000	78800000	27800000	14400000	54200000	23200000	43100000	1.35:2.80:1.83:0.65:0.33:1.26:0.54:1.00	90700000	35800000	85900000	32500000	2.64:1.00	18325	Bacterioferritin OS=Klebsiella pneumoniae OX=573 GN=bfr PE=3 SV=1
149	168	tr|W9BC07|W9BC07_KLEPN	115.77	36	8	8	Carbamidomethylation	37800000	48400000	50300000	16700000	12400000	14900000	19600000	10100000	20200000	27100000	29100000	11500000	5320000	11700000	11400000	8350000	2.41:3.24:3.49:1.37:0.64:1.40:1.37:1.00	45500000	15500000	25500000	10300000	2.47:1.00	49979	Siroheme synthase OS=Klebsiella pneumoniae OX=573 GN=cysG2 PE=3 SV=1
50	72	tr|A0A086IX91|A0A086IX91_KLEPN	115.17	12	6	6	Carbamidomethylation	26900000	39000000	34900000	14300000	8520000	18900000	21000000	11100000	19900000	28900000	26700000	8320000	6840000	11300000	14600000	6740000	2.96:4.28:3.96:1.23:1.01:1.68:2.17:1.00	33600000	14800000	25200000	9570000	2.63:1.00	99591	NADH-quinone oxidoreductase OS=Klebsiella pneumoniae OX=573 GN=nuoG PE=3 SV=1
1971	2016	tr|A0A377V0F5|A0A377V0F5_KLEPN	115.05	50	2	2		14200000	22500000	18900000	12000000	2730000	3410000	10400000	6720000	14200000	22500000	18900000	12000000	2730000	3410000	10400000	6720000	2.11:3.35:2.81:1.78:0.41:0.51:1.55:1.00	19100000	7340000	19100000	7340000	2.60:1.00	11095	NADP-dependent L-serine/L-allo-threonine dehydrogenase YdfG OS=Klebsiella pneumoniae OX=573 GN=ydfG_2 PE=4 SV=1
1335	971	tr|A0A1S0WG11|A0A1S0WG11_KLEPN	114.98	9	1	1		19900000	28900000	24900000	18800000	6950000	8450000	8520000	3960000	19900000	28900000	24900000	18800000	6950000	8450000	8520000	3960000	5.02:7.29:6.29:4.76:1.75:2.13:2.15:1.00	24500000	9340000	24500000	9340000	2.63:1.00	20093	Adenine phosphoribosyltransferase OS=Klebsiella pneumoniae OX=573 GN=apt PE=3 SV=1
285	293	tr|W9BNV0|W9BNV0_KLEPN	114.7	28	5	5	Carbamidomethylation; Oxidation (M)	16800000	23100000	17200000	5240000	7060000	1140000	12400000	1180000	15400000	21400000	15700000	2750000	3880000	630000	6740000	652000	23.57:32.86:24.09:4.22:5.95:0.97:10.34:1.00	19000000	5470000	17500000	3000000	5.83:1.00	28271	Pyruvate formate-lyase-activating enzyme OS=Klebsiella pneumoniae OX=573 GN=pflA PE=3 SV=1
981	1017	tr|A0A377UW81|A0A377UW81_KLEPN	114.57	8	2	2		6530000	8150000	8190000	3240000	2740000	2470000	2850000	3240000	6530000	8150000	8190000	3240000	2740000	2470000	2850000	3240000	2.02:2.52:2.53:1.00:0.85:0.76:0.88:1.00	7630000	2910000	7630000	2910000	2.62:1.00	38706	Cell envelope integrity inner membrane protein TolA OS=Klebsiella pneumoniae OX=573 GN=tolA_2 PE=4 SV=1
970	859	tr|A0A0W8AWT3|A0A0W8AWT3_KLEPN	114.32	11	2	2	Carbamidomethylation	3740000	5210000	4620000	2750000	2670000	1330000	856000	1040000	3740000	5210000	4620000	2750000	2670000	1330000	856000	1040000	3.59:5.00:4.44:2.64:2.56:1.27:0.82:1.00	4530000	1780000	4530000	1780000	2.54:1.00	30427	Dihydropteroate synthase OS=Klebsiella pneumoniae OX=573 GN=folP_1 PE=3 SV=1
541	444	tr|A0A0C7K7M4|A0A0C7K7M4_KLEPN	114.18	3	1	1		558000	557000	622000	369000	129000	99600	333000	175000	558000	557000	622000	369000	129000	99600	333000	175000	3.18:3.18:3.55:2.10:0.74:0.57:1.90:1.00	579000	221000	579000	221000	2.62:1.00	49315	Multifunctional fusion protein OS=Klebsiella pneumoniae OX=573 GN=trpC PE=3 SV=1
1516	1501	tr|A0A377V604|A0A377V604_KLEPN	113.85	39	3	3		7290000	10300000	9600000	2550000	5380000	3590000	4550000	1280000	7290000	10300000	9600000	2550000	5380000	3590000	4550000	1280000	5.70:8.08:7.51:2.00:4.21:2.81:3.56:1.00	9070000	3710000	9070000	3710000	2.45:1.00	22337	L-2 4-diaminobutyrate decarboxylase OS=Klebsiella pneumoniae OX=573 GN=ddc_1 PE=3 SV=1
1151	656	tr|A0A0C7KF46|A0A0C7KF46_KLEPN	112.82	25	3	3		1900000	1930000	1930000	4350000	5130000	5800000	6230000	3460000	1900000	1930000	1930000	4350000	5130000	5800000	6230000	3460000	0.55:0.56:0.56:1.26:1.48:1.68:1.80:1.00	1920000	5150000	1920000	5150000	0.37:1.00	32239	Ribokinase OS=Klebsiella pneumoniae OX=573 GN=rbsK_1 PE=3 SV=1
26	44	tr|G9FJR1|G9FJR1_KLEPN	112.81	20	11	11	Carbamidomethylation; Oxidation (M)	51900000	67200000	63400000	42200000	39200000	20500000	52200000	20800000	28300000	35900000	33700000	14900000	16400000	5450000	19900000	5990000	4.72:5.99:5.63:2.49:2.74:0.91:3.32:1.00	60900000	35600000	32600000	12600000	2.59:1.00	99697	Chromosome segregation protein OS=Klebsiella pneumoniae OX=573 GN=DDJ63_26760 PE=4 SV=1
2272	2689	tr|A0A377UVD8|A0A377UVD8_KLEPN	111.94	13	2	2		52800000	41600000	62500000	4820000	179000	804000	109000	398000	52800000	41600000	62500000	4820000	179000	804000	109000	398000	64.00:64.00:64.00:12.10:0.45:2.02:0.27:1.00	52300000	1300000	52300000	1300000	40.12:1.00	18479	Aminoacyl-histidine dipeptidase OS=Klebsiella pneumoniae OX=573 GN=pepD_3 PE=4 SV=1
913	899	tr|A0A0W7ZZR2|A0A0W7ZZR2_KLEPN	111.84	20	3	3		14900000	21300000	19200000	8680000	8970000	5290000	11600000	1130000	14900000	21300000	19200000	8680000	8970000	5290000	11600000	1130000	13.26:18.92:17.06:7.70:7.96:4.70:10.31:1.00	18500000	7140000	18500000	7140000	2.59:1.00	28201	Cell division coordinator CpoB OS=Klebsiella pneumoniae OX=573 GN=ygbF PE=3 SV=1
1239	1812	tr|A0A0C7KK52|A0A0C7KK52_KLEPN	111.56	29	2	2	Carbamidomethylation	9030000	10100000	11200000	3750000	4990000	2120000	6420000	2200000	9030000	10100000	11200000	3750000	4990000	2120000	6420000	2200000	4.10:4.57:5.06:1.70:2.26:0.96:2.91:1.00	10100000	3900000	10100000	3900000	2.59:1.00	13325	Plasmid stability family protein StbB OS=Klebsiella pneumoniae OX=573 GN=parB PE=4 SV=1
52	91	tr|W9BFL5|W9BFL5_KLEPN	111.47	26	13	13	Carbamidomethylation	194000000	250000000	235000000	75600000	60100000	50900000	82000000	36100000	83400000	101000000	94000000	44500000	34100000	32000000	45200000	23400000	3.57:4.31:4.02:1.91:1.46:1.37:1.94:1.00	226000000	61800000	92700000	35800000	2.59:1.00	89973	Anaerobic dimethyl sulfoxide reductase subunit A OS=Klebsiella pneumoniae OX=573 GN=dmsA PE=3 SV=1
545	805	tr|A0A336IS72|A0A336IS72_KLEPN	111.38	4	1	1		1750000	2000000	2280000	1060000	1030000	321000	688000	781000	1750000	2000000	2280000	1060000	1030000	321000	688000	781000	2.24:2.56:2.92:1.36:1.32:0.41:0.88:1.00	2010000	777000	2010000	777000	2.59:1.00	59688	Ferrichrome outer membrane transporter OS=Klebsiella pneumoniae OX=573 GN=fhuA_2 PE=3 SV=1
19	45	tr|A0A1L9W936|A0A1L9W936_KLEPN	110.96	27	10	10	Carbamidomethylation; Oxidation (M)	303000000	365000000	375000000	420000000	612000000	707000000	838000000	799000000	215000000	238000000	259000000	363000000	557000000	658000000	769000000	711000000	0.30:0.33:0.36:0.51:0.78:0.93:1.08:1.00	348000000	675000000	237000000	612000000	0.39:1.00	63254	Phosphoenolpyruvate-protein phosphotransferase OS=Klebsiella pneumoniae OX=573 GN=ptsI_1 PE=3 SV=1
670	883	tr|A0A377VAR9|A0A377VAR9_KLEPN	110.91	28	4	4	Carbamidomethylation	13300000	14800000	16200000	39600000	96400000	82300000	96600000	67000000	9940000	11400000	12400000	39500000	96200000	82300000	96300000	67000000	0.15:0.17:0.18:0.59:1.44:1.23:1.44:1.00	14800000	76400000	11300000	76300000	0.15:1.00	27396	Polymyxin resistance protein ArnA_DH OS=Klebsiella pneumoniae OX=573 GN=arnA_3 PE=4 SV=1
499	872	tr|Q3MSK5|Q3MSK5_KLEPN	110.78	39	4	4		331000000	397000000	488000000	96800000	128000000	176000000	136000000	101000000	253000000	333000000	399000000	96700000	128000000	176000000	136000000	101000000	2.52:3.31:3.97:0.96:1.27:1.75:1.35:1.00	405000000	127000000	328000000	127000000	2.58:1.00	16940	NAD(+)--rifampin ADP-ribosyltransferase Arr-2 OS=Klebsiella pneumoniae OX=573 GN=arr2 PE=4 SV=1
2101	4061	tr|A0A2X1SSD6|A0A2X1SSD6_KLEPN	110.6	16	2	2	Carbamidomethylation	1950000	2100000	2460000	880000	1140000	500000	850000	839000	1950000	2100000	2460000	880000	1140000	500000	850000	839000	2.32:2.50:2.93:1.05:1.36:0.60:1.01:1.00	2170000	842000	2170000	842000	2.58:1.00	23978	Putative phosphatase/sulfatase OS=Klebsiella pneumoniae OX=573 GN=NCTC13443_02676 PE=4 SV=1
560	476	tr|A0A097E1C7|A0A097E1C7_KLEPN	110.09	24	6	6	Carbamidomethylation	23700000	38900000	23800000	15300	297000	23800000	741000	30700000	18300000	30600000	17300000	15300	297000	17800000	741000	24100000	0.76:1.27:0.72:0.02:0.02:0.74:0.03:1.00	28900000	19400000	22200000	13100000	1.69:1.00	48399	Isocitrase OS=Klebsiella pneumoniae OX=573 GN=aceA PE=4 SV=1
623	687	tr|A0A0W8AWC7|A0A0W8AWC7_KLEPN	109.99	34	5	5	Carbamidomethylation	69400000	87200000	88200000	16100000	5040000	74800000	13200000	42200000	59400000	78700000	77400000	14900000	4740000	68800000	11500000	39800000	1.49:1.98:1.95:0.38:0.12:1.73:0.29:1.00	81600000	30400000	71800000	28100000	2.56:1.00	30744	2 5-didehydrogluconate reductase A OS=Klebsiella pneumoniae OX=573 GN=dkgA PE=4 SV=1
775	677	tr|A0A0W8AU34|A0A0W8AU34_KLEPN	109.98	10	3	3		5490000	5530000	6080000	2700000	2490000	961000	3680000	1250000	5490000	5530000	6080000	2700000	2490000	961000	3680000	1250000	4.38:4.41:4.85:2.16:1.99:0.77:2.93:1.00	5700000	2430000	5700000	2430000	2.35:1.00	53590	Beta-barrel assembly-enhancing protease OS=Klebsiella pneumoniae OX=573 GN=yggG_1 PE=3 SV=1
2265	2103	tr|W9BEQ9|W9BEQ9_KLEPN	109.7	24	2	2		6840000	7950000	8730000	2850000	2040000	3680000	1890000	4830000	6840000	7950000	8730000	2850000	2040000	3680000	1890000	4830000	1.42:1.65:1.81:0.59:0.42:0.76:0.39:1.00	7840000	3190000	7840000	3190000	2.46:1.00	24372	5-oxoprolinase subunit PxpB OS=Klebsiella pneumoniae OX=573 GN=kipI PE=4 SV=1
353	298	tr|W9B2P3|W9B2P3_KLEPN	109.54	29	6	6	Carbamidomethylation	83900000	125000000	96800000	32800000	25400000	81400000	39100000	70300000	73100000	114000000	96000000	28300000	17400000	66600000	23400000	48500000	1.51:2.35:1.98:0.58:0.36:1.37:0.48:1.00	104000000	51000000	94400000	36900000	2.56:1.00	48521	Glucose-1-phosphate adenylyltransferase OS=Klebsiella pneumoniae OX=573 GN=glgC PE=3 SV=1
262	339	tr|Q0QCC7|Q0QCC7_KLEPN	108.82	13	3	3	Carbamidomethylation	7430000	7720000	6760000	3450000	5730000	910000	3050000	1160000	7430000	7720000	6760000	3450000	5730000	910000	3050000	1160000	6.39:6.65:5.82:2.96:4.93:0.78:2.62:1.00	7300000	2870000	7300000	2870000	2.55:1.00	44399	AAA family ATPase OS=Klebsiella pneumoniae OX=573 GN=parA PE=4 SV=1
377	512	tr|A0A377V8W7|A0A377V8W7_KLEPN	108.47	19	5	5		9880000	10800000	11500000	4530000	4320000	2920000	6770000	3100000	8030000	8980000	9260000	3880000	3560000	2500000	4810000	2410000	3.33:3.72:3.84:1.61:1.47:1.04:1.99:1.00	10800000	4330000	8760000	3430000	2.55:1.00	49301	Aerobic respiration control sensor protein arcB OS=Klebsiella pneumoniae OX=573 GN=arcB_2 PE=4 SV=1
1563	1456	tr|A0A0C7K917|A0A0C7K917_KLEPN	106.62	31	3	3		32800000	37200000	45600000	22800000	16800000	9120000	17800000	9650000	32800000	37200000	45600000	22800000	16800000	9120000	17800000	9650000	3.40:3.85:4.73:2.36:1.74:0.95:1.84:1.00	38500000	15200000	38500000	15200000	2.53:1.00	15554	Sigma factor-binding protein Crl OS=Klebsiella pneumoniae OX=573 GN=crl PE=3 SV=1
849	464	tr|A0A0C7KHI8|A0A0C7KHI8_KLEPN	106.43	17	4	4	Carbamidomethylation	8590000	11600000	10200000	3760000	3400000	2620000	5850000	3750000	7670000	9620000	8540000	2340000	3070000	2620000	5850000	3160000	2.43:3.05:2.71:0.74:0.97:0.83:1.85:1.00	10100000	5790000	8610000	5010000	1.72:1.00	44347	N-acetylglucosamine-6P-responsive transcriptional repressor NagC OS=Klebsiella pneumoniae OX=573 GN=mlc_1 PE=3 SV=1
546	840	tr|W9BB51|W9BB51_KLEPN	106.42	47	5	5	Oxidation (M)	775000000	890000000	1120000000	273000000	298000000	535000000	344000000	350000000	563000000	725000000	686000000	160000000	198000000	416000000	251000000	277000000	2.03:2.62:2.48:0.58:0.71:1.50:0.91:1.00	928000000	360000000	658000000	261000000	2.53:1.00	18247	Crr protein OS=Klebsiella pneumoniae OX=573 GN=crr PE=4 SV=1
335	200	tr|A0A0S4G5Z6|A0A0S4G5Z6_KLEPN	105.55	17	4	4		52400000	59500000	69200000	19900000	25900000	5970000	24300000	20700000	42200000	47700000	55800000	19800000	25700000	5970000	24300000	20700000	2.04:2.31:2.70:0.96:1.25:0.29:1.18:1.00	60400000	19400000	48600000	19300000	2.52:1.00	44542	Acid--amine ligase YgiC OS=Klebsiella pneumoniae OX=573 GN=ygiC PE=4 SV=1
1078	1264	tr|A0A0C7KAY2|A0A0C7KAY2_KLEPN	105.48	24	3	3		5220000	6540000	5760000	2580000	2770000	1440000	3900000	922000	5220000	6540000	5760000	2580000	2770000	1440000	3900000	922000	5.66:7.09:6.25:2.80:3.00:1.56:4.23:1.00	5840000	2430000	5840000	2430000	2.40:1.00	31904	Cell division protein FtsN OS=Klebsiella pneumoniae OX=573 GN=ftsN PE=3 SV=1
154	178	tr|A0A2S6EEW8|A0A2S6EEW8_KLEPN	105.36	7	2	2	Carbamidomethylation	1410000	2130000	2320000	12000000	7200000	6940000	7440000	7410000	1410000	2130000	2320000	12000000	7200000	6940000	7440000	7410000	0.19:0.29:0.31:1.62:0.97:0.94:1.00:1.00	1950000	8190000	1950000	8190000	0.24:1.00	40021	D-malate dehydrogenase [decarboxylating] OS=Klebsiella pneumoniae OX=573 GN=dmlA_1 PE=3 SV=1
212	439	tr|A0A377V215|A0A377V215_KLEPN	105.12	24	3	3	Oxidation (M)	171000000	249000000	233000000	528000000	674000000	479000000	555000000	489000000	167000000	246000000	229000000	516000000	665000000	475000000	546000000	484000000	0.34:0.51:0.47:1.07:1.37:0.98:1.13:1.00	218000000	545000000	214000000	537000000	0.40:1.00	24714	Pyruvate kinase OS=Klebsiella pneumoniae OX=573 GN=pykF_2 PE=3 SV=1
1316	681	tr|A0A377UTF8|A0A377UTF8_KLEPN	105.02	5	1	1		120000	248000	189000	813000	753000	0	682000	291000	120000	248000	189000	813000	753000	0	682000	291000	0.41:0.85:0.65:2.79:2.58:0:2.34:1.00	185000	635000	185000	635000	0.29:1.00	35976	DNA helicase OS=Klebsiella pneumoniae OX=573 GN=rep_1 PE=3 SV=1
713	1407	tr|A1YLC0|A1YLC0_KLEPN	104.48	30	4	1	Oxidation (M)	7980000	9470000	13100000	30600000	25300000	23500000	35600000	17400000	7830000	9470000	12900000	29000000	24000000	22900000	33800000	16300000	0.48:0.58:0.79:1.78:1.47:1.40:2.07:1.00	10200000	26500000	10100000	25200000	0.40:1.00	22101	AAC(6')-Ib OS=Klebsiella pneumoniae OX=573 GN=aac(6')-Ib-cr PE=4 SV=1
248	164	tr|A0A2Z2IKW3|A0A2Z2IKW3_KLEPN	104.4	25	6	6	Oxidation (M)	46600000	47700000	58900000	11600000	9960000	32100000	14800000	12700000	26000000	29100000	37700000	9330000	7090000	26300000	9710000	9390000	2.77:3.10:4.02:0.99:0.76:2.80:1.03:1.00	51100000	16200000	31000000	12400000	2.50:1.00	42883	Uroporphyrinogen-III C-methyltransferase OS=Klebsiella pneumoniae OX=573 GN=hemX PE=4 SV=1
1597	1525	tr|W9B4K9|W9B4K9_KLEPN	104.2	9	1	1		632000	0	638000	307000	213000	9420	0	215000	632000	0	638000	307000	213000	9420	0	215000	2.94:0:2.96:1.43:0.99:0.04:0:1.00	635000	186000	635000	186000	3.41:1.00	20692	Fructose-1-phosphate phosphatase YqaB OS=Klebsiella pneumoniae OX=573 GN=yqaB PE=4 SV=1
1167	889	tr|W9BMX1|W9BMX1_KLEPN	103.81	17	3	3	Carbamidomethylation	4580000	4990000	6370000	1860000	2420000	2230000	1950000	2170000	4580000	4990000	6370000	1860000	2420000	2230000	1950000	2170000	2.11:2.30:2.93:0.86:1.12:1.03:0.90:1.00	5310000	2240000	5310000	2240000	2.37:1.00	43584	Acetylornithine/succinyldiaminopimelate aminotransferase OS=Klebsiella pneumoniae OX=573 GN=argD PE=3 SV=1
469	634	tr|A0A377V6L3|A0A377V6L3_KLEPN	102.1	10	4	4	Carbamidomethylation	1100000	1600000	1860000	543000	490000	567000	729000	639000	961000	1370000	1620000	476000	490000	458000	695000	544000	1.76:2.52:2.98:0.87:0.90:0.84:1.28:1.00	1600000	609000	1400000	533000	2.62:1.00	78937	Protease 2 OS=Klebsiella pneumoniae OX=573 GN=prtB PE=4 SV=1
1342	723	tr|A0A0C7KIR6|A0A0C7KIR6_KLEPN	101.85	9	2	2	Carbamidomethylation	1130000	5220000	2330000	10400000	11300000	4260000	6420000	3430000	1130000	5220000	2330000	10400000	11300000	4260000	6420000	3430000	0.33:1.52:0.68:3.04:3.29:1.24:1.87:1.00	2900000	7160000	2900000	7160000	0.40:1.00	41832	Ribosomal RNA large subunit methyltransferase G OS=Klebsiella pneumoniae OX=573 GN=rlmG PE=3 SV=1
974	605	tr|A0A332E0Q4|A0A332E0Q4_KLEPN	101.7	5	1	1	Carbamidomethylation	395000	418000	694000	41300	21000	78500	138000	33200	395000	418000	694000	41300	21000	78500	138000	33200	11.89:12.59:20.89:1.24:0.63:2.36:4.16:1.00	502000	62400	502000	62400	8.04:1.00	40960	Cellulase OS=Klebsiella pneumoniae OX=573 GN=bcsZ PE=3 SV=1
561	589	tr|A0A080SVX0|A0A080SVX0_KLEPN	101.58	18	4	4		17800000	20600000	21800000	8970000	7750000	6650000	7300000	5970000	15300000	17000000	17500000	8180000	7140000	6630000	6310000	5310000	2.87:3.19:3.30:1.54:1.34:1.25:1.19:1.00	20100000	7330000	16600000	6720000	2.47:1.00	38239	ECA polysaccharide chain length modulation protein OS=Klebsiella pneumoniae OX=573 GN=wzzE PE=3 SV=1
3449	7586	tr|A0A377UZS1|A0A377UZS1_KLEPN	101.54	23	1	1		12900000	11800000	15800000	341000	302000	110000	0	195000	12900000	11800000	15800000	341000	302000	110000	0	195000	64.00:60.45:64.00:1.75:1.55:0.57:0:1.00	13500000	239000	13500000	239000	56.31:1.00	7798	Methyltransferase OS=Klebsiella pneumoniae OX=573 GN=yjhP_2 PE=4 SV=1
1187	2071	tr|W9BNU7|W9BNU7_KLEPN	101.52	67	3	3	Oxidation (M)	115000000	121000000	134000000	47600000	69700000	45700000	52100000	36800000	114000000	120000000	134000000	46700000	69100000	45600000	50600000	36800000	3.11:3.26:3.64:1.27:1.88:1.24:1.37:1.00	123000000	50600000	123000000	49800000	2.47:1.00	8250	Translation initiation factor IF-1 OS=Klebsiella pneumoniae OX=573 GN=infA PE=3 SV=1
474	716	tr|A0A377UQB0|A0A377UQB0_KLEPN	101.31	20	3	3		68200000	87500000	79300000	35200000	32900000	37700000	16300000	36600000	68200000	87500000	79300000	35200000	32900000	37700000	16300000	36600000	1.86:2.39:2.17:0.96:0.90:1.03:0.45:1.00	78400000	31800000	78400000	31800000	2.47:1.00	26539	Glycerol kinase OS=Klebsiella pneumoniae OX=573 GN=glpK_1 PE=4 SV=1
766	1037	tr|A0A377USG1|A0A377USG1_KLEPN	100.96	13	2	2		13200000	18000000	15900000	9520000	7170000	4580000	7120000	3450000	13200000	18000000	15900000	9520000	7170000	4580000	7120000	3450000	3.82:5.21:4.60:2.76:2.08:1.33:2.06:1.00	15700000	6380000	15700000	6380000	2.46:1.00	25317	Peptidase PmbA OS=Klebsiella pneumoniae OX=573 GN=pmbA_1 PE=3 SV=1
461	1289	tr|W9BJ05|W9BJ05_KLEPN	100.72	30	2	2	Oxidation (M)	795000000	564000000	794000000	1290000	6510000	4400000	5250000	6480000	792000000	562000000	791000000	740000	5100000	2120000	4030000	1240000	64.00:64.00:64.00:0.60:4.12:1.71:3.26:1.00	718000000	5170000	715000000	2650000	64.00:1.00	12341	50S ribosomal protein L7/L12 OS=Klebsiella pneumoniae OX=573 GN=rplL PE=3 SV=1
1751	1394	tr|A0A377UR17|A0A377UR17_KLEPN	100.5	13	2	2	Carbamidomethylation	3210000	5550000	4990000	1560000	818000	1830000	3290000	1820000	3210000	5550000	4990000	1560000	818000	1830000	3290000	1820000	1.76:3.04:2.73:0.86:0.45:1.00:1.80:1.00	4580000	1970000	4580000	1970000	2.33:1.00	35948	Cystathionine gamma-synthase OS=Klebsiella pneumoniae OX=573 GN=metB PE=3 SV=1
2492	2733	tr|A0A081LZP8|A0A081LZP8_KLEPN	100	10	1	1	Carbamidomethylation	1420000	1510000	2090000	620000	23700	969000	886000	913000	1420000	1510000	2090000	620000	23700	969000	886000	913000	1.55:1.65:2.29:0.68:0.03:1.06:0.97:1.00	1670000	683000	1670000	683000	2.45:1.00	36559	HTH-type transcriptional regulator DegA OS=Klebsiella pneumoniae OX=573 GN=degA_1 PE=4 SV=1
21	56	tr|A0A0C7KF02|A0A0C7KF02_KLEPN	99.37	18	9	9	Carbamidomethylation	16800000	22600000	25200000	33800000	23700000	23000000	57300000	30300000	7000000	8420000	11100000	22600000	13300000	15700000	37100000	19200000	0.36:0.44:0.58:1.18:0.69:0.82:1.93:1.00	22200000	33600000	9490000	21600000	0.44:1.00	98946	Phosphoenolpyruvate carboxylase OS=Klebsiella pneumoniae OX=573 GN=ppc PE=3 SV=1
15	41	tr|A0A081IPB5|A0A081IPB5_KLEPN	99.35	29	16	16	Carbamidomethylation; Oxidation (M)	307000000	381000000	375000000	150000000	178000000	113000000	86100000	147000000	139000000	163000000	176000000	75700000	88200000	63000000	37900000	61000000	2.27:2.67:2.89:1.24:1.45:1.03:0.62:1.00	354000000	135000000	159000000	65200000	2.44:1.00	93575	Aconitate hydratase B OS=Klebsiella pneumoniae OX=573 GN=acnB PE=3 SV=1
16	80	tr|A0A0C7KGS8|A0A0C7KGS8_KLEPN	99.15	27	12	12	Carbamidomethylation	132000000	187000000	168000000	40200000	20500000	74900000	47000000	94200000	72900000	103000000	101000000	27000000	14400000	57100000	24100000	66500000	1.10:1.55:1.52:0.41:0.22:0.86:0.36:1.00	166000000	57000000	92300000	37800000	2.44:1.00	97537	Aconitate hydratase OS=Klebsiella pneumoniae OX=573 GN=acnA PE=3 SV=1
1594	892	tr|A0A0C7KEN9|A0A0C7KEN9_KLEPN	99.06	24	3	3	Carbamidomethylation	7140000	6720000	8220000	3470000	3170000	1210000	6250000	983000	7140000	6720000	8220000	3470000	3170000	1210000	6250000	983000	7.26:6.83:8.36:3.52:3.22:1.23:6.35:1.00	7360000	3020000	7360000	3020000	2.44:1.00	23362	UPF0441 protein AM447_15660 OS=Klebsiella pneumoniae OX=573 GN=BVX91_20060 PE=3 SV=1
2274	2954	tr|A0A377VAQ7|A0A377VAQ7_KLEPN	98.45	30	3	3	Carbamidomethylation	3820000	6150000	4630000	11300000	10300000	12700000	10400000	8640000	3620000	4100000	4320000	10400000	8930000	12200000	9230000	8030000	0.45:0.51:0.54:1.30:1.11:1.51:1.15:1.00	4870000	10700000	4010000	9760000	0.41:1.00	18106	HesA/MoeB/ThiF family protein OS=Klebsiella pneumoniae OX=573 GN=NCTC13443_06060 PE=4 SV=1
689	543	tr|A0A377VER7|A0A377VER7_KLEPN	98.3	34	6	6		29200000	33500000	38300000	16000000	10700000	17000000	15000000	12800000	27500000	30100000	36200000	14200000	9260000	15500000	13300000	12000000	2.30:2.52:3.03:1.19:0.77:1.30:1.11:1.00	33700000	14500000	31300000	12900000	2.43:1.00	32459	Peptidase Do OS=Klebsiella pneumoniae OX=573 GN=degQ_1 PE=4 SV=1
1868	2038	tr|A0A0W8AUK5|A0A0W8AUK5_KLEPN	98.24	16	1	1	Carbamidomethylation	464000	526000	589000	1960000	1780000	0	2210000	449000	464000	526000	589000	1960000	1780000	0	2210000	449000	1.03:1.17:1.31:4.36:3.96:0:4.92:1.00	526000	1600000	526000	1600000	0.33:1.00	20452	Ion-translocating oxidoreductase complex subunit B OS=Klebsiella pneumoniae OX=573 GN=rnfB PE=3 SV=1
1264	1229	tr|A0A377UYV8|A0A377UYV8_KLEPN	97.97	17	2	2	Carbamidomethylation	4350000	5950000	6220000	22100000	28700000	4760000	8490000	2740000	4350000	5950000	6220000	22100000	28700000	4760000	8490000	2740000	1.59:2.17:2.27:8.08:10.46:1.74:3.10:1.00	5500000	13400000	5500000	13400000	0.41:1.00	26896	Chromosome partition protein MukB OS=Klebsiella pneumoniae OX=573 GN=mukB_1 PE=4 SV=1
237	222	tr|A0A377V3T2|A0A377V3T2_KLEPN	97.87	7	3	3		6040000	8560000	6560000	3410000	1490000	5880000	40100	3720000	6040000	8560000	6560000	3410000	1490000	5880000	40100	3720000	1.63:2.30:1.77:0.92:0.40:1.58:0.02:1.00	7050000	3380000	7050000	3380000	2.08:1.00	72646	Formate dehydrogenase oxidoreductase protein OS=Klebsiella pneumoniae OX=573 GN=fdhF_3 PE=3 SV=1
1017	975	tr|W9BAX5|W9BAX5_KLEPN	97.72	21	2	2	Carbamidomethylation	4830000	8570000	10400000	22400000	9190000	24200000	16700000	23600000	4830000	8570000	10400000	22400000	9190000	24200000	16700000	23600000	0.20:0.36:0.44:0.95:0.39:1.03:0.71:1.00	7920000	19200000	7920000	19200000	0.41:1.00	20433	NADH-quinone oxidoreductase subunit I OS=Klebsiella pneumoniae OX=573 GN=nuoI PE=3 SV=1
32	90	tr|A0A0W8AQX3|A0A0W8AQX3_KLEPN	97.55	36	12	12	Carbamidomethylation; Oxidation (M)	383000000	561000000	492000000	1050000000	1330000000	857000000	1130000000	933000000	233000000	335000000	325000000	664000000	869000000	608000000	785000000	675000000	0.34:0.50:0.48:0.98:1.29:0.90:1.16:1.00	479000000	1060000000	297000000	720000000	0.41:1.00	77225	Phosphate acetyltransferase OS=Klebsiella pneumoniae OX=573 GN=pta PE=3 SV=1
962	595	tr|W9B4D5|W9B4D5_KLEPN	97.48	40	5	5		59100000	45600000	56100000	31700000	35800000	25400000	30600000	23500000	40500000	38900000	49700000	15100000	23000000	15800000	17500000	17600000	2.31:2.22:2.83:0.86:1.31:0.90:1.00:1.00	61600000	29400000	43100000	17800000	2.41:1.00	39329	Lipoprotein NlpD OS=Klebsiella pneumoniae OX=573 GN=nlpD PE=4 SV=1
1854	1422	tr|A0A0C7KAE2|A0A0C7KAE2_KLEPN	97.4	16	2	2		8110000	9030000	10300000	21400000	35500000	17400000	21000000	15300000	8110000	9030000	10300000	21400000	35500000	17400000	21000000	15300000	0.53:0.59:0.67:1.40:2.32:1.14:1.37:1.00	9140000	22100000	9140000	22100000	0.41:1.00	20612	Chaperone TorD family OS=Klebsiella pneumoniae OX=573 GN=ycdY PE=4 SV=1
1583	1737	tr|A0A377V7C4|A0A377V7C4_KLEPN	95.39	9	2	2	Carbamidomethylation	19500000	32300000	30300000	12300000	20000000	6290000	12800000	5710000	19500000	32300000	30300000	12300000	20000000	6290000	12800000	5710000	3.42:5.65:5.30:2.15:3.50:1.10:2.23:1.00	27400000	11500000	27400000	11500000	2.38:1.00	44709	Cobalt-precorrin-4 C(11)-methyltransferase OS=Klebsiella pneumoniae OX=573 GN=cbiF PE=3 SV=1
944	763	tr|W9BA51|W9BA51_KLEPN	94.91	12	2	2		3350000	3830000	4670000	71700	19400	1570000	1220000	1200000	3350000	3830000	4670000	71700	19400	1570000	1220000	1200000	2.79:3.18:3.88:0.06:0.02:1.31:1.01:1.00	3950000	953000	3950000	953000	4.14:1.00	36926	ABC transporter ATP-binding protein OS=Klebsiella pneumoniae OX=573 GN=oppD PE=4 SV=1
1825	2298	tr|A0A377UX30|A0A377UX30_KLEPN	94.89	10	1	1	Carbamidomethylation	3350000	4450000	4650000	8340000	16800000	8130000	11800000	4490000	3350000	4450000	4650000	8340000	16800000	8130000	11800000	4490000	0.75:0.99:1.03:1.85:3.74:1.81:2.63:1.00	4150000	9920000	4150000	9920000	0.42:1.00	19095	UDP-N-acetylmuramoylalanine--D-glutamate ligase OS=Klebsiella pneumoniae OX=573 GN=murD_3 PE=4 SV=1
611	832	tr|W9BPM6|W9BPM6_KLEPN	93.94	6	1	1	Carbamidomethylation	1890000	2920000	2970000	1230000	875000	711000	1460000	1170000	1890000	2920000	2970000	1230000	875000	711000	1460000	1170000	1.61:2.50:2.53:1.05:0.75:0.61:1.25:1.00	2590000	1090000	2590000	1090000	2.38:1.00	27089	Fatty acid metabolism regulator protein OS=Klebsiella pneumoniae OX=573 GN=fadR PE=3 SV=1
427	658	tr|A0A377V722|A0A377V722_KLEPN	93.51	13	2	2	Carbamidomethylation	66400000	88400000	92600000	24800000	44100000	48600000	44700000	11500000	66400000	88400000	92600000	24800000	44100000	48600000	44700000	11500000	5.79:7.71:8.07:2.16:3.85:4.24:3.90:1.00	82500000	34900000	82500000	34900000	2.36:1.00	35402	L-serine dehydratase OS=Klebsiella pneumoniae OX=573 GN=sdaB_1 PE=3 SV=1
2581	3043	tr|W9BD05|W9BD05_KLEPN	92.94	43	3	3		4550000	5770000	5880000	2950000	1590000	826000	3930000	2110000	4550000	5770000	5880000	2950000	1590000	826000	3930000	2110000	2.16:2.74:2.79:1.40:0.75:0.39:1.86:1.00	5400000	2280000	5400000	2280000	2.37:1.00	11742	N(4)-acetylcytidine amidohydrolase OS=Klebsiella pneumoniae OX=573 GN=yqfB PE=3 SV=1
491	667	tr|A0A377UY36|A0A377UY36_KLEPN	92.67	34	6	6	Carbamidomethylation	21800000	36400000	32900000	31500000	58600000	42500000	50300000	69700000	17100000	24900000	21300000	31100000	57800000	42200000	49000000	69300000	0.25:0.36:0.31:0.45:0.83:0.61:0.71:1.00	31900000	50600000	21100000	49900000	0.42:1.00	32112	Glycosyl transferase OS=Klebsiella pneumoniae OX=573 GN=NCTC13443_01345 PE=4 SV=1
213	425	tr|A0A081IIY7|A0A081IIY7_KLEPN	92.23	27	6	6	Oxidation (M)	178000000	241000000	200000000	110000000	111000000	64200000	99400000	73000000	164000000	219000000	187000000	93600000	98100000	59800000	82300000	69000000	2.37:3.18:2.72:1.36:1.42:0.87:1.19:1.00	207000000	91600000	190000000	80600000	2.36:1.00	34295	Ribose-phosphate pyrophosphokinase OS=Klebsiella pneumoniae OX=573 GN=prsA PE=3 SV=1
629	1327	tr|A0A377UTB4|A0A377UTB4_KLEPN	91.74	45	2	2		28400000	29900000	31800000	97400000	45200000	77900000	48300000	84500000	28400000	29900000	31800000	97400000	45200000	77900000	48300000	84500000	0.34:0.35:0.38:1.15:0.53:0.92:0.57:1.00	30000000	70700000	30000000	70700000	0.42:1.00	12865	Outer membrane protein A OS=Klebsiella pneumoniae OX=573 GN=yiaD_2 PE=4 SV=1
163	98	tr|A0A0C7KJ62|A0A0C7KJ62_KLEPN	89.84	25	7	7		66200000	16700000	87100000	155000000	163000000	64600000	151000000	63500000	58000000	8930000	77000000	146000000	155000000	59600000	138000000	60200000	0.96:0.15:1.28:2.43:2.58:0.99:2.29:1.00	56700000	119000000	48000000	112000000	0.43:1.00	47059	Thymidine phosphorylase OS=Klebsiella pneumoniae OX=573 GN=deoA PE=3 SV=1
816	1429	tr|A0A377V6D0|A0A377V6D0_KLEPN	89.84	56	5	5		909000000	1220000000	851000000	345000000	449000000	261000000	519000000	344000000	720000000	1010000000	634000000	306000000	405000000	237000000	427000000	318000000	2.26:3.19:1.99:0.96:1.27:0.75:1.34:1.00	996000000	385000000	789000000	340000000	2.32:1.00	9049	Pyruvate formate-lyase OS=Klebsiella pneumoniae OX=573 GN=grcA_1 PE=4 SV=1
1592	4550	tr|A0A377VDA6|A0A377VDA6_KLEPN	89.06	12	1	1	Carbamidomethylation	19800000	33900000	35700000	2750000	1810000	8420000	4990000	3290000	19800000	33900000	35700000	2750000	1810000	8420000	4990000	3290000	6.02:10.31:10.84:0.84:0.55:2.56:1.52:1.00	29800000	4250000	29800000	4250000	7.01:1.00	24396	Glycine dehydrogenase OS=Klebsiella pneumoniae OX=573 GN=gcvP_3 PE=4 SV=1
550	604	tr|W9B2L3|W9B2L3_KLEPN	89.06	11	4	4	Carbamidomethylation	3340000	5300000	4480000	2520000	2950000	1010000	3030000	822000	2920000	4390000	3730000	2210000	2150000	831000	2260000	470000	6.22:9.34:7.95:4.70:4.59:1.77:4.82:1.00	4370000	2360000	3680000	1880000	1.96:1.00	65421	DNA primase OS=Klebsiella pneumoniae OX=573 GN=priM PE=3 SV=1
35	11	tr|A0A080SQT2|A0A080SQT2_KLEPN	88.92	24	10	10	Carbamidomethylation; Oxidation (M)	63500000	86000000	80900000	153000000	134000000	122000000	133000000	157000000	38400000	53600000	48100000	111000000	93700000	107000000	90900000	139000000	0.28:0.39:0.35:0.80:0.67:0.77:0.65:1.00	76800000	140000000	46700000	108000000	0.43:1.00	90087	DNA gyrase subunit B OS=Klebsiella pneumoniae OX=573 GN=gyrB PE=3 SV=1
1351	985	tr|A0A377V559|A0A377V559_KLEPN	88.89	30	3	3	Oxidation (M)	777000	1110000	577000	2700000	2100000	1020000	3020000	661000	777000	1110000	577000	2700000	2100000	1020000	3020000	661000	1.17:1.67:0.87:4.09:3.18:1.54:4.57:1.00	941000	1900000	941000	1900000	0.49:1.00	18745	3-demethylubiquinone-9 3-methyltransferase OS=Klebsiella pneumoniae OX=573 GN=ubiG PE=4 SV=1
292	295	tr|A0A2Z6HQK2|A0A2Z6HQK2_KLEPN	88.51	15	4	4	Carbamidomethylation	5400000	13400000	14700000	5860000	5660000	4410000	7400000	4690000	4630000	12300000	13700000	4300000	4640000	3880000	5590000	3640000	1.27:3.38:3.76:1.18:1.27:1.07:1.54:1.00	12100000	5610000	11100000	4410000	2.52:1.00	49708	Replication-associated recombination protein A OS=Klebsiella pneumoniae OX=573 GN=rarA PE=3 SV=1
72	169	tr|A0A0V9HZE2|A0A0V9HZE2_KLEPN	88.38	11	3	3		33000000	29600000	38300000	16400000	17000000	4920000	18000000	16500000	33000000	29600000	38300000	16400000	17000000	4920000	18000000	16500000	2.01:1.80:2.33:1.00:1.03:0.30:1.09:1.00	33700000	14500000	33700000	14500000	2.32:1.00	49703	ATP-dependent protease ATPase subunit HslU OS=Klebsiella pneumoniae OX=573 GN=hslU PE=3 SV=1
251	183	tr|A0A0C7KAQ7|A0A0C7KAQ7_KLEPN	88.29	30	9	9	Oxidation (M); Carbamidomethylation	85600000	105000000	102000000	130000000	155000000	147000000	147000000	120000000	38600000	53700000	45400000	111000000	112000000	110000000	103000000	94400000	0.41:0.57:0.48:1.17:1.19:1.17:1.09:1.00	97700000	141000000	45900000	106000000	0.43:1.00	51166	Bifunctional protein HldE OS=Klebsiella pneumoniae OX=573 GN=hldE PE=3 SV=1
30	71	tr|A0A0C7KHX4|A0A0C7KHX4_KLEPN	87.26	17	12	12	Carbamidomethylation	25800000	31200000	32900000	57200000	73100000	15000000	59600000	13400000	10800000	14000000	14400000	41400000	57600000	5480000	42800000	3250000	3.32:4.31:4.44:12.72:17.70:1.69:13.17:1.00	30200000	44500000	13200000	30700000	0.43:1.00	135768	Methionine synthase OS=Klebsiella pneumoniae OX=573 GN=metH PE=3 SV=1
360	513	tr|A0A377UV29|A0A377UV29_KLEPN	86.57	20	5	5		20100000	20400000	22800000	9870000	9120000	10400000	15100000	10100000	19100000	19500000	22300000	7790000	6000000	9380000	12500000	8670000	2.21:2.25:2.58:0.90:0.69:1.08:1.44:1.00	21300000	10900000	20300000	8870000	2.29:1.00	50666	Protein QmcA OS=Klebsiella pneumoniae OX=573 GN=qmcA PE=3 SV=1
527	253	tr|A0A0W8AM21|A0A0W8AM21_KLEPN	86.07	9	2	2		8810000	9500000	10200000	5070000	2070000	6660000	3440000	3520000	8810000	9500000	10200000	5070000	2070000	6660000	3440000	3520000	2.51:2.70:2.89:1.44:0.59:1.89:0.98:1.00	9490000	4150000	9490000	4150000	2.29:1.00	50084	Argininosuccinate lyase OS=Klebsiella pneumoniae OX=573 GN=argH PE=3 SV=1
1254	1724	tr|A0A377V1K4|A0A377V1K4_KLEPN	85.57	34	3	3	Carbamidomethylation	29000000	38200000	37100000	16200000	12200000	8740000	18300000	4990000	28900000	37800000	36900000	14600000	11000000	7950000	16200000	4990000	5.80:7.57:7.40:2.93:2.21:1.59:3.24:1.00	34800000	12400000	34600000	11000000	3.15:1.00	13252	Aldose 1-epimerase family protein YeaD OS=Klebsiella pneumoniae OX=573 GN=yeaD_1 PE=4 SV=1
2615	2655	tr|A0A060VJ92|A0A060VJ92_KLEPN	85.38	13	2	2		2860000	4230000	2910000	2010000	1560000	917000	1720000	1120000	2860000	4230000	2910000	2010000	1560000	917000	1720000	1120000	2.57:3.79:2.60:1.80:1.40:0.82:1.54:1.00	3330000	1480000	3330000	1480000	2.25:1.00	40392	Lipopolysaccharide export system permease protein LptF OS=Klebsiella pneumoniae OX=573 GN=lptF PE=3 SV=1
70	81	tr|C4T9I0|C4T9I0_KLEPN	85.14	31	15	15	Carbamidomethylation	67300000	53600000	70900000	38400000	23100000	18400000	27000000	25500000	26900000	23000000	27900000	15700000	9620000	8960000	11400000	11300000	2.37:2.03:2.46:1.38:0.85:0.79:1.01:1.00	64000000	26700000	25900000	11400000	2.27:1.00	88489	LPS-assembly protein LptD OS=Klebsiella pneumoniae OX=573 GN=imp PE=1 SV=1
114	105	tr|A0A0C4MFT9|A0A0C4MFT9_KLEPN	85.09	22	6	6	Carbamidomethylation	46200000	61300000	52400000	22500000	25500000	25800000	30700000	29500000	33700000	44800000	37500000	17100000	17800000	14700000	20200000	15200000	2.21:2.95:2.47:1.12:1.17:0.97:1.33:1.00	53300000	26800000	38700000	17000000	2.27:1.00	57190	Bifunctional purine biosynthesis protein PurH OS=Klebsiella pneumoniae OX=573 GN=purH PE=3 SV=1
196	271	tr|A0A377UU61|A0A377UU61_KLEPN	84.91	58	8	8	Carbamidomethylation	198000000	212000000	242000000	170000000	163000000	83500000	90600000	44800000	182000000	199000000	226000000	137000000	133000000	70500000	73700000	31400000	5.79:6.35:7.20:4.36:4.23:2.25:2.35:1.00	217000000	110000000	202000000	89100000	2.27:1.00	25469	ATP synthase subunit gamma OS=Klebsiella pneumoniae OX=573 GN=atpG_1 PE=3 SV=1
1362	1138	tr|A0A080SP55|A0A080SP55_KLEPN	84.85	44	6	6		49600000	47300000	51000000	28200000	20100000	21900000	27500000	18000000	44400000	42900000	44600000	24300000	17600000	17000000	22600000	15300000	2.89:2.80:2.91:1.58:1.15:1.11:1.48:1.00	49300000	23100000	44000000	19400000	2.27:1.00	21426	LPS-assembly lipoprotein LptE OS=Klebsiella pneumoniae OX=573 GN=lptE PE=3 SV=1
8	43	tr|W9BNB5|W9BNB5_KLEPN	84.82	27	15	15	Carbamidomethylation; Oxidation (M)	181000000	218000000	206000000	76000000	72300000	37300000	69300000	40300000	60400000	89000000	78000000	44700000	43000000	16000000	38800000	24400000	2.47:3.64:3.19:1.83:1.76:0.65:1.59:1.00	202000000	59500000	75800000	33500000	2.27:1.00	95636	Alanine--tRNA ligase OS=Klebsiella pneumoniae OX=573 GN=alaS PE=3 SV=1
1390	2647	tr|A0A377UVH9|A0A377UVH9_KLEPN	84.3	24	2	2	Carbamidomethylation	9480000	14400000	12800000	5200000	6860000	5660000	4060000	5190000	9480000	14400000	12800000	5200000	6860000	5660000	4060000	5190000	1.83:2.78:2.46:1.00:1.32:1.09:0.78:1.00	12200000	5400000	12200000	5400000	2.26:1.00	11284	Isovaleryl CoA dehydrogenase OS=Klebsiella pneumoniae OX=573 GN=aidB_3 PE=4 SV=1
2705	5389	tr|A0A377UY09|A0A377UY09_KLEPN	84.06	28	1	1		2450000	1420000	2400000	7630000	7540000	2590000	3180000	2700000	2450000	1420000	2400000	7630000	7540000	2590000	3180000	2700000	0.91:0.53:0.89:2.82:2.79:0.96:1.18:1.00	2090000	4730000	2090000	4730000	0.44:1.00	10791	(d)CMP kinase OS=Klebsiella pneumoniae OX=573 GN=cmk_2 PE=4 SV=1
332	734	tr|W9BHQ6|W9BHQ6_KLEPN	83.98	29	5	5	Carbamidomethylation	9600000	12100000	12800000	30600000	22400000	17200000	27700000	25400000	6110000	8410000	8800000	23900000	19600000	11700000	18700000	14000000	0.44:0.60:0.63:1.71:1.40:0.84:1.34:1.00	11500000	24800000	7810000	17700000	0.44:1.00	33214	ATP phosphoribosyltransferase OS=Klebsiella pneumoniae OX=573 GN=hisG PE=3 SV=1
250	231	tr|A0A377UZ15|A0A377UZ15_KLEPN	83.5	35	7	5	Carbamidomethylation	46900000	75000000	64600000	34000000	27400000	33400000	16500000	27800000	40300000	63400000	55500000	29100000	23800000	28300000	14000000	22400000	1.80:2.84:2.48:1.30:1.07:1.27:0.63:1.00	62200000	27800000	53100000	23500000	2.26:1.00	43666	Fumarate hydratase class I OS=Klebsiella pneumoniae OX=573 GN=fumA PE=3 SV=1
1546	1303	tr|A0A377V415|A0A377V415_KLEPN	83.37	9	2	2		3340000	5290000	5510000	2570000	852000	2530000	1720000	2770000	3340000	5290000	5510000	2570000	852000	2530000	1720000	2770000	1.21:1.91:1.99:0.93:0.31:0.91:0.62:1.00	4710000	2090000	4710000	2090000	2.25:1.00	29634	Cysteine desulfurase OS=Klebsiella pneumoniae OX=573 GN=sufS_1 PE=3 SV=1
614	404	tr|A0A0S2V2F6|A0A0S2V2F6_KLEPN	82.88	8	2	2	Carbamidomethylation	2670000	4150000	3900000	9600000	6990000	5510000	8300000	9750000	2670000	4150000	3900000	9600000	6990000	5510000	8300000	9750000	0.27:0.43:0.40:0.99:0.72:0.56:0.85:1.00	3570000	8030000	3570000	8030000	0.44:1.00	40443	Flavodoxin reductases (Ferredoxin-NADPH reductases) family 1 OS=Klebsiella pneumoniae OX=573 GN=ycbX PE=4 SV=1
60	25	tr|A0A0W8ARJ0|A0A0W8ARJ0_KLEPN	82.37	38	13	13	Carbamidomethylation; Oxidation (M)	175000000	236000000	254000000	393000000	366000000	119000000	281000000	159000000	68800000	92400000	108000000	311000000	288000000	83700000	197000000	125000000	0.55:0.74:0.86:2.49:2.31:0.67:1.58:1.00	221000000	264000000	89700000	201000000	0.45:1.00	55872	Glucose-6-phosphate 1-dehydrogenase OS=Klebsiella pneumoniae OX=573 GN=zwf PE=3 SV=1
28	13	tr|A0A377V8R6|A0A377V8R6_KLEPN	82.34	33	14	14	Carbamidomethylation; Acetylation (N-term); Oxidation (M)	173000000	232000000	213000000	310000000	285000000	162000000	252000000	158000000	56700000	98900000	78600000	213000000	207000000	129000000	222000000	104000000	0.55:0.95:0.76:2.05:1.99:1.24:2.14:1.00	206000000	243000000	78100000	175000000	0.45:1.00	74197	Translation initiation factor IF-2 OS=Klebsiella pneumoniae OX=573 GN=infB_1 PE=3 SV=1
270	624	tr|A0A0C7F795|A0A0C7F795_KLEPN	82.25	30	6	6	Carbamidomethylation	31400000	36300000	32100000	56600000	86300000	55200000	43600000	51500000	22700000	26800000	25800000	54400000	83100000	53000000	40700000	50000000	0.45:0.54:0.52:1.09:1.66:1.06:0.81:1.00	33300000	58800000	25200000	56300000	0.45:1.00	39593	TrmH family tRNA/rRNA methyltransferase OS=Klebsiella pneumoniae OX=573 GN=BANRA_03964 PE=4 SV=1
894	754	tr|A0A0W8ATR3|A0A0W8ATR3_KLEPN	82.22	31	3	3	Carbamidomethylation; Oxidation (M)	165000000	166000000	171000000	83800000	84400000	91300000	84300000	29300000	164000000	165000000	170000000	83300000	84200000	91300000	84100000	28400000	5.79:5.81:5.98:2.94:2.97:3.22:2.96:1.00	167000000	74700000	166000000	74300000	2.24:1.00	17598	Thioredoxin peroxidase OS=Klebsiella pneumoniae OX=573 GN=bcp PE=4 SV=1
505	352	tr|A0A377UVG6|A0A377UVG6_KLEPN	82.14	29	5	5	Carbamidomethylation	24300000	30300000	31800000	11600000	4350000	18000000	12000000	28300000	20900000	25000000	26200000	8390000	3120000	12300000	8980000	20900000	1.00:1.20:1.26:0.40:0.15:0.59:0.43:1.00	28900000	15900000	24100000	11800000	2.04:1.00	33139	Quinone oxidoreductase OS=Klebsiella pneumoniae OX=573 GN=qorA PE=3 SV=1
1193	1613	tr|A0A0W8ATM8|A0A0W8ATM8_KLEPN	82.11	17	1	1		5410000	315000	5250000	27500000	35800000	20100000	40100000	17700000	5410000	315000	5250000	27500000	35800000	20100000	40100000	17700000	0.31:0.02:0.30:1.55:2.02:1.14:2.27:1.00	3660000	28200000	3660000	28200000	0.13:1.00	15758	Heat shock protein HslJ OS=Klebsiella pneumoniae OX=573 GN=hslJ PE=4 SV=1
2942	2810	tr|A0A377V3Z1|A0A377V3Z1_KLEPN	82.08	14	1	1		831000	832000	892000	44300	37200	54200	177000	153000	831000	832000	892000	44300	37200	54200	177000	153000	5.42:5.43:5.82:0.29:0.24:0.35:1.16:1.00	852000	93300	852000	93300	9.13:1.00	11262	Transcriptional activator protein LysR OS=Klebsiella pneumoniae OX=573 GN=gbpR_2 PE=4 SV=1
436	1053	tr|A0A378CNE8|A0A378CNE8_KLEPN	82	1	1	1		1560000	2850000	2350000	766000	853000	90100	548000	163000	1560000	2850000	2350000	766000	853000	90100	548000	163000	9.55:17.45:14.39:4.69:5.23:0.55:3.36:1.00	2250000	484000	2250000	484000	4.65:1.00	113287	Putative DNA helicase OS=Klebsiella pneumoniae OX=573 GN=NCTC13443_07334 PE=4 SV=1
316	210	tr|A0A0C7KK53|A0A0C7KK53_KLEPN	81.47	12	5	5	Carbamidomethylation	2160000	3080000	2590000	8240000	6340000	1750000	9710000	1450000	1640000	2170000	1810000	5970000	4840000	1540000	7360000	1230000	1.34:1.77:1.48:4.86:3.94:1.25:5.99:1.00	2680000	5500000	1940000	4190000	0.46:1.00	80448	Ion-translocating oxidoreductase complex subunit C OS=Klebsiella pneumoniae OX=573 GN=rnfC_1 PE=3 SV=1
1555	2314	tr|A0A377V0F4|A0A377V0F4_KLEPN	81.15	32	2	2	Carbamidomethylation	88900000	99100000	85600000	355000	468000	0	0	0	88900000	99100000	85600000	355000	468000	0	0	0	64.00:64.00:64.00:64.00:64.00:-:-:-	91200000	418000	91200000	418000	64.00:1.00	9874	Alcohol dehydrogenase OS=Klebsiella pneumoniae OX=573 GN=adhP_1 PE=4 SV=1
1166	865	tr|W9BC12|W9BC12_KLEPN	81.11	45	4	4		55800000	69300000	73700000	34000000	14500000	41800000	46500000	17900000	53800000	65800000	72600000	30500000	14000000	40700000	41700000	17000000	3.16:3.86:4.26:1.79:0.82:2.39:2.45:1.00	66900000	31100000	64700000	29000000	2.23:1.00	20389	Peptidyl-prolyl cis-trans isomerase OS=Klebsiella pneumoniae OX=573 GN=ppiA PE=3 SV=1
2368	3104	tr|A0A377US32|A0A377US32_KLEPN	80.58	6	1	1		7460000	8820000	10200000	4950000	2450000	3010000	4210000	852000	7460000	8820000	10200000	4950000	2450000	3010000	4210000	852000	8.75:10.35:11.96:5.81:2.88:3.54:4.94:1.00	8820000	3100000	8820000	3100000	2.85:1.00	30362	Low-affinity inorganic phosphate transporter OS=Klebsiella pneumoniae OX=573 GN=pitA_1 PE=3 SV=1
602	838	tr|A0A0S4G3K6|A0A0S4G3K6_KLEPN	79.54	28	4	4	Carbamidomethylation; Oxidation (M)	418000000	565000000	474000000	290000000	207000000	120000000	288000000	134000000	353000000	513000000	396000000	272000000	194000000	103000000	261000000	124000000	2.86:4.14:3.20:2.19:1.56:0.83:2.11:1.00	486000000	208000000	421000000	191000000	2.21:1.00	17994	Ecotin OS=Klebsiella pneumoniae OX=573 GN=eco PE=3 SV=1
1901	4337	tr|A0A377UYQ0|A0A377UYQ0_KLEPN	79.42	9	1	1		176000	873000	228000	1000000	2350000	957000	1700000	555000	176000	873000	228000	1000000	2350000	957000	1700000	555000	0.32:1.58:0.41:1.80:4.25:1.73:3.06:1.00	426000	1310000	426000	1310000	0.32:1.00	15200	Nucleotide di-P-sugar epimerase or dehydratase OS=Klebsiella pneumoniae OX=573 GN=NCTC13443_02803 PE=4 SV=1
743	531	tr|A0A0N9UJ46|A0A0N9UJ46_KLEPN	78.58	12	3	3	Carbamidomethylation	7760000	11300000	11100000	29500000	23300000	16100000	22000000	19300000	7760000	11300000	11100000	29500000	23300000	16100000	22000000	19300000	0.40:0.58:0.57:1.53:1.21:0.83:1.14:1.00	10000000	22100000	10000000	22100000	0.45:1.00	40168	Histidine biosynthesis bifunctional protein HisB OS=Klebsiella pneumoniae OX=573 GN=hisB PE=3 SV=1
497	662	tr|A0A377V9V9|A0A377V9V9_KLEPN	78.35	30	5	5		69200000	77400000	83800000	31900000	30900000	23400000	38900000	15900000	48400000	57500000	59100000	31700000	27100000	21200000	32400000	13000000	3.73:4.42:4.55:2.44:2.09:1.63:2.50:1.00	76800000	29000000	55000000	25100000	2.19:1.00	30606	TIGR04255 family protein OS=Klebsiella pneumoniae OX=573 GN=DDJ63_10680 PE=4 SV=1
1408	1238	tr|A0A0W8AKZ9|A0A0W8AKZ9_KLEPN	78.32	13	2	2		39100000	35900000	41900000	19200000	19200000	15900000	18200000	16300000	39100000	35900000	41900000	19200000	19200000	15900000	18200000	16300000	2.40:2.20:2.57:1.18:1.18:0.98:1.12:1.00	39000000	17800000	39000000	17800000	2.19:1.00	22554	Penicillin-binding protein activator LpoB OS=Klebsiella pneumoniae OX=573 GN=lpoB PE=3 SV=1
367	218	tr|A0A086IL54|A0A086IL54_KLEPN	77.62	7	2	2	Carbamidomethylation	1570000	2320000	2070000	927000	207000	2470000	248000	691000	1570000	2320000	2070000	927000	207000	2470000	248000	691000	2.27:3.36:2.99:1.34:0.30:3.57:0.36:1.00	1980000	909000	1980000	909000	2.18:1.00	59163	ABC transporter substrate-binding protein OS=Klebsiella pneumoniae OX=573 GN=dppA_2 PE=4 SV=1
2378	5167	tr|W9B6I3|W9B6I3_KLEPN	77.53	12	2	2		5760000	6910000	5330000	71700	149000	0	27200	15500	5760000	6910000	5330000	71700	149000	0	27200	15500	64.00:64.00:64.00:4.64:9.67:0:1.76:1.00	6000000	87900	6000000	87900	64.00:1.00	19361	23S rRNA accumulation protein YceD OS=Klebsiella pneumoniae OX=573 GN=yceD PE=3 SV=1
432	906	tr|A0A060VDA9|A0A060VDA9_KLEPN	77.44	17	2	2	Oxidation (M)	359000000	391000000	425000000	101000000	90900000	560000000	97700000	88000000	355000000	388000000	421000000	98000000	89900000	524000000	96500000	81100000	4.38:4.79:5.19:1.21:1.11:6.46:1.19:1.00	392000000	190000000	388000000	178000000	2.18:1.00	17845	Chaperone protein Skp OS=Klebsiella pneumoniae OX=573 GN=skp PE=3 SV=1
1375	1161	tr|A0A0W8AU12|A0A0W8AU12_KLEPN	77.33	27	3	3		4020000	6070000	6060000	1260000	1880000	764000	3850000	4570000	4020000	6070000	6060000	1260000	1880000	764000	3850000	4570000	0.88:1.33:1.32:0.28:0.41:0.17:0.84:1.00	5380000	2540000	5380000	2540000	2.12:1.00	23984	Anti-sigma-E factor RseA OS=Klebsiella pneumoniae OX=573 GN=rseA PE=3 SV=1
1104	1130	tr|A0A377V9W9|A0A377V9W9_KLEPN	77.32	19	3	3		5520000	8800000	6830000	5750000	3710000	1390000	4210000	1100000	5520000	8800000	6830000	5750000	3710000	1390000	4210000	1100000	5.04:8.03:6.23:5.25:3.39:1.27:3.84:1.00	7050000	3230000	7050000	3230000	2.18:1.00	25696	CDP-diacylglycerol--serine O-phosphatidyltransferase OS=Klebsiella pneumoniae OX=573 GN=pssA_2 PE=3 SV=1
764	669	tr|Q0QC82|Q0QC82_KLEPN	77.3	14	3	3		82700000	95500000	95400000	57100000	51600000	39100000	33700000	27500000	82700000	95500000	95400000	57100000	51600000	39100000	33700000	27500000	3.01:3.47:3.47:2.08:1.88:1.42:1.23:1.00	91200000	41800000	91200000	41800000	2.18:1.00	45484	EcoRII OS=Klebsiella pneumoniae OX=573 GN=ecoRII PE=4 SV=1
155	336	tr|W9BAE6|W9BAE6_KLEPN	76.97	28	4	4	Oxidation (M)	184000000	246000000	216000000	77100000	48900000	164000000	90400000	108000000	180000000	241000000	210000000	77100000	48900000	161000000	89900000	107000000	1.68:2.25:1.96:0.72:0.46:1.50:0.84:1.00	216000000	98300000	211000000	96800000	2.18:1.00	34893	EIIAB-Man OS=Klebsiella pneumoniae OX=573 GN=manX PE=4 SV=1
1442	1839	tr|A0A0C7K8C3|A0A0C7K8C3_KLEPN	76.96	8	1	1		173000	426000	132000	35600	2340000	11800	259000	0	173000	426000	132000	35600	2340000	11800	259000	0	64.00:64.00:64.00:64.00:64.00:64.00:64.00:-	243000	662000	243000	662000	0.37:1.00	24484	Propanediol dehydratase OS=Klebsiella pneumoniae OX=573 GN=pduD_2 PE=4 SV=1
393	893	tr|A0A060VFB5|A0A060VFB5_KLEPN	76.88	6	2	2		5660000	611000	7490000	12100000	15400000	2040000	10800000	9540000	5660000	611000	7490000	12100000	15400000	2040000	10800000	9540000	0.59:0.06:0.79:1.27:1.62:0.21:1.13:1.00	4590000	9990000	4590000	9990000	0.46:1.00	54717	tRNA sulfurtransferase OS=Klebsiella pneumoniae OX=573 GN=thiI PE=3 SV=1
679	836	tr|A0A0W8ASN0|A0A0W8ASN0_KLEPN	76.72	20	3	3	Carbamidomethylation; Oxidation (M)	29700000	39900000	44400000	13200000	15100000	19900000	17500000	21700000	29700000	39900000	44400000	13200000	15100000	19900000	17500000	21700000	1.37:1.84:2.05:0.61:0.70:0.92:0.81:1.00	38500000	17500000	38500000	17500000	2.20:1.00	29684	Glucosamine-6-phosphate deaminase OS=Klebsiella pneumoniae OX=573 GN=nagB_1 PE=3 SV=1
3503	6649	tr|A0A377UVT6|A0A377UVT6_KLEPN	76.68	48	2	2		1800000	1410000	2410000	338000	651000	529000	275000	245000	1800000	1410000	2410000	338000	651000	529000	275000	245000	7.32:5.75:9.84:1.38:2.65:2.16:1.12:1.00	1870000	448000	1870000	448000	4.18:1.00	8511	Ferrichrome outer membrane transporter OS=Klebsiella pneumoniae OX=573 GN=fhuA_1 PE=4 SV=1
1039	747	tr|A0A377UZL9|A0A377UZL9_KLEPN	76.22	31	4	4	Carbamidomethylation	67100000	83500000	89700000	43100000	30800000	43500000	37600000	29300000	65200000	80100000	86900000	41400000	30100000	42500000	36300000	28200000	2.31:2.84:3.08:1.47:1.07:1.51:1.29:1.00	80200000	36900000	77500000	35700000	2.17:1.00	29841	PTS system N-acetylglucosamine-specific transporter subunit IIA OS=Klebsiella pneumoniae OX=573 GN=ptsG_4 PE=4 SV=1
6	42	tr|W9BBR8|W9BBR8_KLEPN	76.14	24	15	15	Oxidation (M)	473000000	584000000	573000000	313000000	208000000	133000000	237000000	148000000	244000000	299000000	329000000	183000000	88000000	101000000	172000000	125000000	1.95:2.38:2.62:1.46:0.70:0.81:1.37:1.00	543000000	208000000	291000000	134000000	2.17:1.00	99434	Pyruvate dehydrogenase E1 component OS=Klebsiella pneumoniae OX=573 GN=aceE PE=4 SV=1
588	474	tr|A0A2S6E9E5|A0A2S6E9E5_KLEPN	75.63	26	6	6	Carbamidomethylation	9450000	14300000	12900000	28100000	32500000	11500000	28100000	15400000	6850000	10400000	9960000	23900000	28600000	10900000	21900000	12700000	0.54:0.82:0.79:1.89:2.26:0.86:1.73:1.00	12200000	23100000	9080000	19600000	0.46:1.00	42510	Queuine tRNA-ribosyltransferase OS=Klebsiella pneumoniae OX=573 GN=tgt PE=3 SV=1
223	506	tr|A0A377V681|A0A377V681_KLEPN	75.53	21	5	5		64300000	68900000	58000000	17900000	13000000	5500000	26700000	4710000	42700000	46600000	37900000	17700000	12300000	5500000	26300000	4710000	9.07:9.90:8.05:3.75:2.60:1.17:5.58:1.00	63700000	13800000	42400000	13500000	3.15:1.00	31700	Cysteine desulfurase OS=Klebsiella pneumoniae OX=573 GN=iscS PE=3 SV=1
1258	1382	tr|A0A086I810|A0A086I810_KLEPN	75.27	19	4	4		4940000	9480000	5060000	3890000	5810000	1810000	4670000	1110000	4780000	9230000	4860000	2730000	5430000	1600000	3840000	987000	4.84:9.35:4.92:2.77:5.50:1.62:3.90:1.00	6490000	3500000	6290000	2960000	2.13:1.00	24928	ATP-dependent dethiobiotin synthetase BioD OS=Klebsiella pneumoniae OX=573 GN=bioD_2 PE=3 SV=1
333	602	tr|A0A377VCL9|A0A377VCL9_KLEPN	75.24	36	6	6	Oxidation (M)	136000000	125000000	168000000	70800000	64600000	38100000	68200000	37300000	102000000	120000000	124000000	64000000	57600000	37500000	60600000	36600000	2.79:3.27:3.39:1.75:1.57:1.02:1.66:1.00	143000000	55900000	115000000	51300000	2.25:1.00	28372	Biotin carboxylase OS=Klebsiella pneumoniae OX=573 GN=accC_2 PE=4 SV=1
2059	2525	tr|A0A377VAB7|A0A377VAB7_KLEPN	75.18	13	1	1		496000	610000	227000	23200	43100	124000	15800	33500	496000	610000	227000	23200	43100	124000	15800	33500	14.79:18.18:6.78:0.69:1.29:3.70:0.47:1.00	444000	47900	444000	47900	9.27:1.00	9121	50S ribosomal protein L24 OS=Klebsiella pneumoniae OX=573 GN=rplX PE=3 SV=1
45	60	tr|A0A377UXT7|A0A377UXT7_KLEPN	74.83	27	10	10	Carbamidomethylation; Oxidation (M)	126000000	168000000	165000000	215000000	177000000	148000000	238000000	127000000	48100000	67000000	60800000	139000000	121000000	119000000	151000000	101000000	0.48:0.66:0.60:1.37:1.20:1.18:1.50:1.00	153000000	181000000	58900000	126000000	0.47:1.00	63446	Proline--tRNA ligase OS=Klebsiella pneumoniae OX=573 GN=proS PE=3 SV=1
1055	736	tr|A0A0C7KDE9|A0A0C7KDE9_KLEPN	74.73	6	1	1		2250000	3150000	2890000	7650000	5940000	3300000	8650000	4180000	2250000	3150000	2890000	7650000	5940000	3300000	8650000	4180000	0.54:0.75:0.69:1.83:1.42:0.79:2.07:1.00	2770000	5950000	2770000	5950000	0.47:1.00	30670	2-hydroxy-3-oxopropionate reductase OS=Klebsiella pneumoniae OX=573 GN=garR_1 PE=4 SV=1
288	630	tr|A0A377UW52|A0A377UW52_KLEPN	74.46	3	1	1	Carbamidomethylation	1770000	2200000	131000	4120000	3620000	1160000	3530000	2250000	1770000	2200000	131000	4120000	3620000	1160000	3530000	2250000	0.79:0.98:0.06:1.83:1.61:0.52:1.57:1.00	1370000	2940000	1370000	2940000	0.47:1.00	89874	DNA polymerase III subunit alpha OS=Klebsiella pneumoniae OX=573 GN=dnaE_1 PE=4 SV=1
466	420	tr|A0A377UZ79|A0A377UZ79_KLEPN	74.2	16	3	3		5000000	7500000	6710000	13000000	12400000	12300000	20800000	10100000	5000000	7500000	6710000	13000000	12400000	12300000	20800000	10100000	0.49:0.74:0.66:1.28:1.22:1.21:2.05:1.00	6400000	13700000	6400000	13700000	0.47:1.00	37349	Glutamate dehydrogenase OS=Klebsiella pneumoniae OX=573 GN=gdhA_1 PE=3 SV=1
1234	2459	tr|A0A377UWJ9|A0A377UWJ9_KLEPN	74.13	5	1	1		528000	654000	685000	277000	1050000	55900	0	65200	528000	654000	685000	277000	1050000	55900	0	65200	8.10:10.03:10.51:4.25:16.17:0.86:0:1.00	622000	363000	622000	363000	1.71:1.00	43623	Putative transport OS=Klebsiella pneumoniae OX=573 GN=ybdG_2 PE=4 SV=1
1163	1777	tr|A0A0J4R551|A0A0J4R551_KLEPN	74.02	37	4	4	Carbamidomethylation; Acetylation (N-term); Oxidation (M)	213000000	227000000	291000000	194000000	139000000	62100000	95500000	80800000	211000000	226000000	289000000	192000000	138000000	61600000	94400000	80100000	2.64:2.83:3.61:2.40:1.72:0.77:1.18:1.00	244000000	114000000	242000000	113000000	2.14:1.00	17190	Protein-export protein SecB OS=Klebsiella pneumoniae OX=573 GN=secB PE=3 SV=1
2769	2931	tr|A0A377UZ81|A0A377UZ81_KLEPN	73.8	23	1	1		22300000	25400000	23300000	5980000	5670000	2800000	9430000	2960000	22300000	25400000	23300000	5980000	5670000	2800000	9430000	2960000	7.52:8.56:7.86:2.02:1.91:0.94:3.18:1.00	23600000	5400000	23600000	5400000	4.38:1.00	8113	D-alanyl-D-alanine carboxypeptidase OS=Klebsiella pneumoniae OX=573 GN=dacA_1 PE=4 SV=1
3439	5806	tr|A0A377UVY2|A0A377UVY2_KLEPN	73.3	51	2	2	Carbamidomethylation	2300000	2260000	2830000	4910000	4920000	3490000	7930000	5030000	2300000	2260000	2830000	4910000	4920000	3490000	7930000	5030000	0.46:0.45:0.56:0.97:0.98:0.69:1.58:1.00	2460000	5260000	2460000	5260000	0.47:1.00	6474	Lipoyltransferase OS=Klebsiella pneumoniae OX=573 GN=lipB_1 PE=4 SV=1
197	180	tr|W9BFP2|W9BFP2_KLEPN	73.2	27	9	9		25600000	35600000	31100000	65300000	46100000	29100000	53800000	26400000	10400000	17900000	16100000	47000000	31500000	21200000	38700000	19300000	0.54:0.93:0.83:2.43:1.63:1.10:2.00:1.00	31400000	44200000	14800000	31600000	0.47:1.00	60275	Intermembrane transport protein PqiB OS=Klebsiella pneumoniae OX=573 GN=pqiB PE=4 SV=1
1063	1206	tr|A0A377VCY5|A0A377VCY5_KLEPN	73.05	14	2	2		1830000	1950000	2320000	5620000	3040000	3910000	6420000	2630000	1830000	1950000	2320000	5620000	3040000	3910000	6420000	2630000	0.70:0.74:0.88:2.13:1.16:1.49:2.44:1.00	2030000	4330000	2030000	4330000	0.47:1.00	17824	Diaminopimelate decarboxylase OS=Klebsiella pneumoniae OX=573 GN=lysA_3 PE=4 SV=1
2390	2100	tr|A0A0C7KGL0|A0A0C7KGL0_KLEPN	72.98	16	2	2		1780000	2730000	2500000	479000	196000	1270000	196000	229000	1780000	2730000	2500000	479000	196000	1270000	196000	229000	7.78:11.93:10.92:2.09:0.85:5.56:0.86:1.00	2340000	514000	2340000	514000	4.56:1.00	28580	4-carboxymuconolactone decarboxylase OS=Klebsiella pneumoniae OX=573 GN=B5L96_00490 PE=4 SV=1
135	133	tr|W9BIU5|W9BIU5_KLEPN	72.94	15	6	6		22200000	23300000	21300000	29900000	23400000	16500000	30700000	13600000	9780000	9280000	7140000	24400000	19400000	13800000	24100000	11200000	0.87:0.83:0.64:2.18:1.74:1.23:2.16:1.00	22200000	22900000	8740000	18600000	0.47:1.00	65395	Chaperone protein HscA OS=Klebsiella pneumoniae OX=573 GN=hscA PE=3 SV=1
1459	1419	tr|A0A377V6B0|A0A377V6B0_KLEPN	72.92	60	5	5		53700000	95700000	70600000	30500000	32200000	36900000	33800000	33900000	49100000	90400000	65400000	29300000	31100000	35400000	32600000	31900000	1.54:2.83:2.05:0.92:0.97:1.11:1.02:1.00	78200000	33400000	72900000	32100000	2.27:1.00	14298	Glutathionine S-transferase OS=Klebsiella pneumoniae OX=573 GN=gst PE=4 SV=1
711	1323	tr|A0A2S6ECJ4|A0A2S6ECJ4_KLEPN	72.41	20	3	3		3250000	3490000	4260000	7030000	9480000	5250000	11200000	5930000	3250000	3490000	4260000	7030000	9480000	5250000	11200000	5930000	0.55:0.59:0.72:1.19:1.60:0.89:1.89:1.00	3670000	7780000	3670000	7780000	0.47:1.00	25144	Iron ABC transporter ATP-binding protein FetA OS=Klebsiella pneumoniae OX=573 GN=ybbL PE=4 SV=1
17	7	tr|A0A0W8ANG9|A0A0W8ANG9_KLEPN	72.24	42	18	18	Carbamidomethylation; Oxidation (M)	1880000000	2450000000	2480000000	4080000000	4400000000	2700000000	3870000000	2110000000	709000000	881000000	917000000	2060000000	2340000000	1650000000	1800000000	997000000	0.71:0.88:0.92:2.07:2.35:1.66:1.81:1.00	2270000000	3430000000	836000000	1770000000	0.47:1.00	77543	Elongation factor G OS=Klebsiella pneumoniae OX=573 GN=fusA_2 PE=3 SV=1
3961	7609	tr|A0A2L1C5U0|A0A2L1C5U0_KLEPN	72.07	22	1	1	Carbamidomethylation	1570000	1590000	2850000	93600	0	0	0	282000	1570000	1590000	2850000	93600	0	0	0	282000	5.56:5.65:10.10:0.33:0:0:0:1.00	2000000	188000	2000000	188000	10.66:1.00	10617	Uncharacterized protein OS=Klebsiella pneumoniae OX=573 GN=DDJ63_15890 PE=4 SV=1
2263	1999	tr|A0A377V6V9|A0A377V6V9_KLEPN	71.82	12	1	1		5470000	6630000	8590000	20200000	18900000	9610000	12000000	12300000	5470000	6630000	8590000	20200000	18900000	9610000	12000000	12300000	0.45:0.54:0.70:1.65:1.55:0.78:0.98:1.00	6900000	14600000	6900000	14600000	0.47:1.00	17941	Outer membrane lipoprotein YfeY OS=Klebsiella pneumoniae OX=573 GN=yfeY PE=4 SV=1
756	826	tr|A0A2Z6H1V0|A0A2Z6H1V0_KLEPN	71.74	3	1	1	Carbamidomethylation	241000	762000	517000	0	0	387000	453000	10200	241000	762000	517000	0	0	387000	453000	10200	23.53:64.00:50.42:0:0:37.80:44.20:1.00	507000	284000	507000	284000	1.79:1.00	60562	SpoVR family protein OS=Klebsiella pneumoniae OX=573 GN=ycgB PE=4 SV=1
959	1039	tr|A0A377UU62|A0A377UU62_KLEPN	71.28	36	5	5	Carbamidomethylation	22600000	31800000	30100000	38400000	41800000	48000000	51300000	23100000	13600000	21200000	20300000	36600000	40100000	46000000	48200000	23000000	0.59:0.92:0.88:1.59:1.74:2.00:2.10:1.00	28200000	40600000	18400000	38800000	0.47:1.00	23027	Hydroxyacylglutathione hydrolase OS=Klebsiella pneumoniae OX=573 GN=gloB PE=3 SV=1
1830	3040	tr|A0A377V4V2|A0A377V4V2_KLEPN	71.18	44	2	2		25000000	32700000	32000000	41500000	23900000	72200000	33400000	144000000	25000000	32700000	32000000	41500000	23900000	72200000	33400000	144000000	0.17:0.23:0.22:0.29:0.17:0.50:0.23:1.00	29900000	63000000	29900000	63000000	0.47:1.00	6593	Fumarate hydratase class II OS=Klebsiella pneumoniae OX=573 GN=fumC_1 PE=4 SV=1
1608	4084	tr|A0A377V0S4|A0A377V0S4_KLEPN	71.15	9	1	1		877000	1640000	1170000	0	33800	194000	57200	157000	877000	1640000	1170000	0	33800	194000	57200	157000	5.60:10.46:7.48:0:0.22:1.24:0.37:1.00	1230000	110000	1230000	110000	11.13:1.00	22681	Dihydroorotase OS=Klebsiella pneumoniae OX=573 GN=pyrC_2 PE=4 SV=1
1305	502	tr|A0A0C7KKK1|A0A0C7KKK1_KLEPN	71.02	6	1	1	Carbamidomethylation	823000	784000	1370000	2410000	1100000	1380000	3870000	1690000	823000	784000	1370000	2410000	1100000	1380000	3870000	1690000	0.49:0.47:0.81:1.43:0.65:0.82:2.30:1.00	993000	2090000	993000	2090000	0.48:1.00	38037	Quinolinate synthase A OS=Klebsiella pneumoniae OX=573 GN=nadA PE=3 SV=1
59	9	tr|A0A377V6S8|A0A377V6S8_KLEPN	71	29	9	9	Carbamidomethylation; Acetylation (N-term)	68900000	98300000	89700000	46600000	39700000	29100000	46200000	14500000	48600000	67300000	63800000	22900000	16900000	8940000	22200000	7630000	6.37:8.83:8.37:3.01:2.21:1.17:2.91:1.00	85600000	36000000	59900000	15700000	3.81:1.00	53796	NADH-quinone oxidoreductase subunit C OS=Klebsiella pneumoniae OX=573 GN=nuoC_2 PE=3 SV=1
760	947	tr|W9BCA6|W9BCA6_KLEPN	70.46	29	3	3		155000000	181000000	185000000	86900000	63800000	39900000	56300000	48200000	155000000	181000000	185000000	86900000	63800000	39900000	56300000	48200000	3.23:3.76:3.83:1.80:1.33:0.83:1.17:1.00	174000000	59200000	174000000	59200000	2.93:1.00	16110	50S ribosomal protein L13 OS=Klebsiella pneumoniae OX=573 GN=rplM PE=3 SV=1
1186	1863	tr|A0A377UYK3|A0A377UYK3_KLEPN	70.12	18	2	2		15200000	13800000	16200000	4450000	5120000	3340000	7880000	1860000	15200000	13800000	16200000	4450000	5120000	3340000	7880000	1860000	8.15:7.42:8.69:2.39:2.75:1.80:4.23:1.00	15100000	4540000	15100000	4540000	3.31:1.00	18856	D-alanyl-D-alanine carboxypeptidase fraction C OS=Klebsiella pneumoniae OX=573 GN=dacC_1 PE=3 SV=1
755	759	tr|A0A377UYT5|A0A377UYT5_KLEPN	69.89	5	1	1		2410000	2300000	3450000	7030000	4470000	5400000	6270000	5290000	2410000	2300000	3450000	7030000	4470000	5400000	6270000	5290000	0.46:0.44:0.65:1.33:0.84:1.02:1.18:1.00	2720000	5690000	2720000	5690000	0.48:1.00	37620	5-enolpyruvylshikimate-3-phosphate synthase OS=Klebsiella pneumoniae OX=573 GN=aroA_1 PE=3 SV=1
1723	1950	tr|W9B4S4|W9B4S4_KLEPN	69.76	12	1	1		5490000	4340000	5730000	2510000	2550000	2820000	2390000	2130000	5490000	4340000	5730000	2510000	2550000	2820000	2390000	2130000	2.57:2.04:2.69:1.18:1.20:1.32:1.12:1.00	5180000	2480000	5180000	2480000	2.09:1.00	17424	Integral membrane protein YfiB OS=Klebsiella pneumoniae OX=573 GN=B4U61_23415 PE=4 SV=1
809	969	tr|A0A377V8X4|A0A377V8X4_KLEPN	69.58	10	2	2		387000	666000	472000	1070000	782000	853000	1500000	1100000	387000	666000	472000	1070000	782000	853000	1500000	1100000	0.35:0.61:0.43:0.97:0.71:0.78:1.36:1.00	539000	1060000	539000	1060000	0.51:1.00	36138	23S rRNA 5-methyluridine methyltransferase OS=Klebsiella pneumoniae OX=573 GN=rumA_1 PE=3 SV=1
1437	2111	tr|A0A0B4ZQR6|A0A0B4ZQR6_KLEPN	69.53	17	1	1		13800000	17000000	13900000	9280000	7590000	1920000	15300000	1620000	13800000	17000000	13900000	9280000	7590000	1920000	15300000	1620000	8.54:10.50:8.56:5.73:4.69:1.18:9.44:1.00	14900000	7140000	14900000	7140000	2.09:1.00	14624	StbA OS=Klebsiella pneumoniae OX=573 GN=DD583_28630 PE=4 SV=1
169	570	tr|A0A333A423|A0A333A423_KLEPN	68.58	8	3	3	Carbamidomethylation	5440000	8290000	8020000	5320000	2030000	3610000	4110000	2400000	5440000	8290000	8020000	5320000	2030000	3610000	4110000	2400000	2.27:3.46:3.35:2.22:0.85:1.51:1.71:1.00	7250000	3490000	7250000	3490000	2.08:1.00	75919	Alpha-amylase OS=Klebsiella pneumoniae OX=573 GN=malS PE=4 SV=1
885	965	tr|A0A081M404|A0A081M404_KLEPN	68.3	31	4	4	Carbamidomethylation	25800000	27300000	29800000	18000000	10900000	15600000	14400000	10500000	22700000	24600000	26800000	15900000	9590000	12700000	12300000	9040000	2.52:2.72:2.96:1.77:1.06:1.41:1.36:1.00	27600000	14400000	24700000	12400000	2.00:1.00	20060	Phosphoesterase OS=Klebsiella pneumoniae OX=573 GN=yfcE PE=3 SV=1
940	956	tr|A0A0W8AU25|A0A0W8AU25_KLEPN	68.27	28	3	3	Carbamidomethylation	10000000	8980000	11400000	6610000	5060000	6570000	1370000	4840000	10000000	8980000	11400000	6610000	5060000	6570000	1370000	4840000	2.07:1.85:2.36:1.37:1.04:1.36:0.28:1.00	10100000	4890000	10100000	4890000	2.07:1.00	15597	Thiol reductase thioredoxin OS=Klebsiella pneumoniae OX=573 GN=trxC PE=3 SV=1
224	208	tr|A0A332LIS6|A0A332LIS6_KLEPN	68.13	32	7	7		324000000	365000000	316000000	227000000	119000000	148000000	118000000	88300000	184000000	248000000	192000000	142000000	85500000	111000000	96900000	67400000	2.73:3.68:2.86:2.11:1.27:1.64:1.44:1.00	335000000	141000000	208000000	101000000	2.07:1.00	45058	Erythromycin esterase OS=Klebsiella pneumoniae OX=573 GN=NCTC13443_07444 PE=4 SV=1
812	753	tr|A0A0W8AV50|A0A0W8AV50_KLEPN	68.09	9	1	1		27400000	26900000	33000000	15800000	16300000	21700000	10900000	5550000	27400000	26900000	33000000	15800000	16300000	21700000	10900000	5550000	4.94:4.86:5.95:2.86:2.95:3.91:1.97:1.00	29100000	14100000	29100000	14100000	2.06:1.00	23055	Riboflavin synthase OS=Klebsiella pneumoniae OX=573 GN=ribE PE=4 SV=1
871	1366	tr|A0A377UUU1|A0A377UUU1_KLEPN	67.96	44	3	3	Carbamidomethylation; Oxidation (M)	1320000000	2130000000	2130000000	4440000000	4930000000	2890000000	3760000000	3290000000	1320000000	2130000000	2130000000	4420000000	4920000000	2880000000	3750000000	3280000000	0.40:0.65:0.65:1.35:1.50:0.88:1.14:1.00	1860000000	3860000000	1860000000	3850000000	0.48:1.00	12131	Translation elongation factor Tu OS=Klebsiella pneumoniae OX=573 GN=tufA_1 PE=4 SV=1
2151	2707	tr|W9BH96|W9BH96_KLEPN	67.84	7	1	1		2020000	2200000	1800000	661000	460000	96100	507000	119000	2020000	2200000	1800000	661000	460000	96100	507000	119000	16.93:18.46:15.06:5.53:3.85:0.80:4.24:1.00	2040000	381000	2040000	381000	5.34:1.00	23404	Endonuclease III OS=Klebsiella pneumoniae OX=573 GN=nth PE=3 SV=1
2140	2870	tr|A0A377V670|A0A377V670_KLEPN	67.79	41	2	2		25300000	32700000	32600000	96500000	70900000	40300000	67200000	37000000	25300000	32700000	32600000	96500000	70900000	40300000	67200000	37000000	0.68:0.88:0.88:2.61:1.92:1.09:1.82:1.00	30200000	62400000	30200000	62400000	0.48:1.00	7201	DNA topoisomerase (ATP-hydrolyzing) OS=Klebsiella pneumoniae OX=573 GN=gyrA_3 PE=4 SV=1
1231	936	tr|A0A377V6F7|A0A377V6F7_KLEPN	67.46	3	1	1		46100	50700	39500	287000	455000	205000	947000	149000	46100	50700	39500	287000	455000	205000	947000	149000	0.31:0.34:0.26:1.92:3.05:1.38:6.36:1.00	45400	409000	45400	409000	0.11:1.00	93127	RND multidrug efflux transporter Acriflavin resistance protein OS=Klebsiella pneumoniae OX=573 GN=bepE_3 PE=4 SV=1
1888	1350	tr|A0A377V920|A0A377V920_KLEPN	67.24	5	1	1		5750000	6310000	8550000	4450000	4360000	2340000	4160000	1360000	5750000	6310000	8550000	4450000	4360000	2340000	4160000	1360000	4.21:4.62:6.26:3.26:3.19:1.72:3.05:1.00	6870000	3340000	6870000	3340000	2.06:1.00	34543	TldD protein OS=Klebsiella pneumoniae OX=573 GN=tldD_2 PE=3 SV=1
594	741	tr|A0A377VD12|A0A377VD12_KLEPN	67.2	11	2	2		4650000	8120000	9130000	18000000	12000000	11500000	19400000	14300000	4650000	8120000	9130000	18000000	12000000	11500000	19400000	14300000	0.33:0.57:0.64:1.26:0.84:0.80:1.36:1.00	7300000	15000000	7300000	15000000	0.49:1.00	34716	4-alpha-glucanotransferase OS=Klebsiella pneumoniae OX=573 GN=malQ_2 PE=3 SV=1
443	997	tr|A0A0V9IU63|A0A0V9IU63_KLEPN	67.14	48	4	4	Oxidation (M)	67200000	31000000	52900000	29300000	30400000	25400000	23900000	13700000	66700000	30300000	52600000	28900000	29600000	25200000	23800000	13700000	4.86:2.21:3.83:2.10:2.15:1.84:1.73:1.00	50400000	24500000	49900000	24200000	2.06:1.00	15952	Universal stress protein G OS=Klebsiella pneumoniae OX=573 GN=uspG PE=3 SV=1
1040	780	tr|A0A377URX0|A0A377URX0_KLEPN	67.13	8	1	1	Carbamidomethylation	3170000	6960000	5440000	14400000	16600000	4520000	12300000	5540000	3170000	6960000	5440000	14400000	16600000	4520000	12300000	5540000	0.57:1.26:0.98:2.60:3.00:0.82:2.22:1.00	5190000	10700000	5190000	10700000	0.49:1.00	29275	Bifunctional phosphopantothenoylcysteine decarboxylase/phosphopantothenate synthase OS=Klebsiella pneumoniae OX=573 GN=dfp_2 PE=4 SV=1
2185	2156	tr|A0A378CNB5|A0A378CNB5_KLEPN	67.11	9	1	1		3540000	5340000	4690000	1770000	878000	2100000	1460000	1640000	3540000	5340000	4690000	1770000	878000	2100000	1460000	1640000	2.16:3.26:2.86:1.08:0.54:1.28:0.89:1.00	4520000	1570000	4520000	1570000	2.88:1.00	14420	Conjugal transfer fertility inhibition protein FinO OS=Klebsiella pneumoniae OX=573 GN=finO_2 PE=4 SV=1
980	579	tr|A0A0C7KDR1|A0A0C7KDR1_KLEPN	66.4	19	3	3	Carbamidomethylation	8430000	13300000	9720000	21600000	14600000	19600000	23200000	28200000	8430000	13300000	9720000	21600000	14600000	19600000	23200000	28200000	0.30:0.47:0.35:0.77:0.52:0.70:0.82:1.00	10500000	21500000	10500000	21500000	0.49:1.00	34848	Hydrogenase expression/formation protein HypE OS=Klebsiella pneumoniae OX=573 GN=hypE PE=3 SV=1
107	167	tr|A0A377UUU8|A0A377UUU8_KLEPN	65.83	23	7	7	Carbamidomethylation	24600000	33100000	29000000	54300000	54700000	36300000	40100000	37200000	13000000	20800000	14000000	47500000	50400000	22600000	26900000	15400000	0.84:1.35:0.91:3.09:3.28:1.47:1.75:1.00	28900000	44900000	15900000	32500000	0.49:1.00	47232	Endopeptidase La OS=Klebsiella pneumoniae OX=573 GN=lon_3 PE=3 SV=1
247	534	tr|A0A0W8AU26|A0A0W8AU26_KLEPN	65.67	13	4	4		16500000	20300000	19900000	45400000	42700000	11900000	40000000	17400000	13400000	16400000	16400000	45400000	42600000	11900000	39900000	17400000	0.77:0.94:0.94:2.60:2.44:0.68:2.29:1.00	18900000	31500000	15400000	31400000	0.49:1.00	43376	Dual-specificity RNA methyltransferase RlmN OS=Klebsiella pneumoniae OX=573 GN=rlmN PE=3 SV=1
402	258	tr|W9B373|W9B373_KLEPN	65.35	26	4	4		28800000	42500000	32800000	7900000	3870000	57200000	3600000	12100000	28400000	41900000	32200000	7640000	3790000	57000000	3470000	12000000	2.36:3.49:2.68:0.64:0.32:4.74:0.29:1.00	34700000	16900000	34200000	16800000	2.04:1.00	30684	2-hydroxy-3-oxopropionate reductase OS=Klebsiella pneumoniae OX=573 GN=garR PE=3 SV=1
619	891	tr|A0A1V7WW28|A0A1V7WW28_KLEPN	65.29	3	1	1	Carbamidomethylation	1610000	1690000	2310000	724000	0	1750000	506000	1620000	1610000	1690000	2310000	724000	0	1750000	506000	1620000	0.99:1.04:1.42:0.45:0:1.08:0.31:1.00	1870000	1150000	1870000	1150000	1.63:1.00	50450	4-aminobutyraldehyde dehydrogenase OS=Klebsiella pneumoniae OX=573 GN=xylC PE=3 SV=1
2076	1449	tr|A0A0W8APB6|A0A0W8APB6_KLEPN	65.21	14	1	1		27700000	24900000	43900000	2250000	2450000	38700000	3670000	32000000	27700000	24900000	43900000	2250000	2450000	38700000	3670000	32000000	0.86:0.78:1.37:0.07:0.08:1.21:0.11:1.00	32200000	15800000	32200000	15800000	2.03:1.00	15093	OsmC family peroxiredoxin OS=Klebsiella pneumoniae OX=573 GN=osmC PE=4 SV=1
2711	6057	tr|A0A377V884|A0A377V884_KLEPN	64.96	29	1	1	Carbamidomethylation	127000000	131000000	166000000	124000000	84200000	42200000	37600000	59700000	127000000	131000000	166000000	124000000	84200000	42200000	37600000	59700000	2.12:2.19:2.79:2.08:1.41:0.71:0.63:1.00	141000000	69600000	141000000	69600000	2.03:1.00	8195	Translation initiation factor IF-3 OS=Klebsiella pneumoniae OX=573 GN=infC PE=4 SV=1
222	248	tr|A0A377UY31|A0A377UY31_KLEPN	64.92	22	5	5	Carbamidomethylation; Oxidation (M)	103000000	146000000	145000000	69700000	40000000	82600000	64200000	68600000	86000000	126000000	119000000	59900000	32700000	72700000	47100000	59700000	1.44:2.11:2.00:1.00:0.55:1.22:0.79:1.00	132000000	65000000	110000000	54400000	2.03:1.00	48576	Serine protein kinase (PrkA protein) OS=Klebsiella pneumoniae OX=573 GN=NCTC13443_03266 PE=4 SV=1
1519	1591	tr|A0A377UUM7|A0A377UUM7_KLEPN	64.86	17	1	1		1630000	151000	348000	15300000	9350000	1430000	11000000	1430000	1630000	151000	348000	15300000	9350000	1430000	11000000	1430000	1.14:0.11:0.24:10.72:6.53:1.00:7.70:1.00	710000	7790000	710000	7790000	0.09:1.00	13817	Valyl-tRNA synthetase OS=Klebsiella pneumoniae OX=573 GN=valS_4 PE=4 SV=1
668	486	tr|W9BBI1|W9BBI1_KLEPN	64.84	25	4	4		5520000	6130000	5280000	1600000	1540000	5800000	2760000	3500000	5200000	5940000	5160000	1370000	1330000	5180000	2410000	3090000	1.68:1.92:1.67:0.44:0.43:1.68:0.78:1.00	5640000	3060000	5430000	2700000	2.01:1.00	33115	2-dehydro-3-deoxygluconokinase OS=Klebsiella pneumoniae OX=573 GN=ydjH_4 PE=4 SV=1
2930	8258	tr|A0A060VJK3|A0A060VJK3_KLEPN	64.76	23	1	1	Carbamidomethylation	7820000	7270000	8430000	3370000	3350000	4680000	3720000	4200000	7820000	7270000	8430000	3370000	3350000	4680000	3720000	4200000	1.86:1.73:2.01:0.80:0.80:1.11:0.89:1.00	7840000	3870000	7840000	3870000	2.03:1.00	10825	Ascorbate-specific PTS system EIIB component OS=Klebsiella pneumoniae OX=573 GN=ulaB_2 PE=4 SV=1
309	362	tr|W9BGI6|W9BGI6_KLEPN	64.1	50	9	9	Carbamidomethylation	123000000	183000000	154000000	111000000	67100000	95100000	84800000	67400000	104000000	162000000	135000000	84000000	47800000	76400000	69800000	53100000	1.97:3.06:2.54:1.58:0.90:1.44:1.32:1.00	154000000	85800000	134000000	66800000	2.00:1.00	35806	Universal stress protein E OS=Klebsiella pneumoniae OX=573 GN=uspE PE=4 SV=1
366	243	tr|A0A377V8E1|A0A377V8E1_KLEPN	64	9	3	3		4420000	4500000	6920000	4270000	2340000	2890000	2130000	1440000	4420000	4500000	6920000	4270000	2340000	2890000	2130000	1440000	3.07:3.12:4.80:2.96:1.63:2.00:1.47:1.00	6170000	2770000	6170000	2770000	2.23:1.00	55723	Beta-D-glucoside glucohydrolase OS=Klebsiella pneumoniae OX=573 GN=bglX_2 PE=3 SV=1
2211	2325	tr|A0A377UYP2|A0A377UYP2_KLEPN	63.83	17	2	2		334000	390000	520000	917000	399000	1280000	1350000	1440000	334000	390000	520000	917000	399000	1280000	1350000	1440000	0.23:0.27:0.36:0.64:0.28:0.89:0.94:1.00	415000	1080000	415000	1080000	0.39:1.00	24241	Oxidoreductase YjgI OS=Klebsiella pneumoniae OX=573 GN=fabG_9 PE=4 SV=1
399	341	tr|A0A0C7KI98|A0A0C7KI98_KLEPN	63.76	35	7	7	Carbamidomethylation	47300000	57400000	60200000	37600000	16700000	23100000	41700000	21900000	35100000	44000000	47600000	27800000	11700000	18200000	29000000	18000000	1.95:2.45:2.65:1.55:0.65:1.01:1.61:1.00	55000000	28300000	42200000	20900000	2.02:1.00	47486	D-serine dehydratase OS=Klebsiella pneumoniae OX=573 GN=dsdA PE=3 SV=1
2939	2363	tr|A0A377US77|A0A377US77_KLEPN	63.67	18	1	1		251000	105000	182000	478000	718000	589000	1110000	580000	251000	105000	182000	478000	718000	589000	1110000	580000	0.43:0.18:0.31:0.82:1.24:1.02:1.91:1.00	179000	694000	179000	694000	0.26:1.00	16859	GTP-binding protein HflX OS=Klebsiella pneumoniae OX=573 GN=hflX_2 PE=4 SV=1
1227	1098	tr|A0A377USQ7|A0A377USQ7_KLEPN	63.14	33	3	3		47000000	56400000	60800000	23800000	13600000	45100000	33200000	20500000	47000000	56400000	60800000	23800000	13600000	45100000	33200000	20500000	2.30:2.75:2.97:1.16:0.67:2.20:1.62:1.00	54700000	27200000	54700000	27200000	2.01:1.00	23403	Maltose regulon periplasmic protein OS=Klebsiella pneumoniae OX=573 GN=malM_2 PE=4 SV=1
98	473	tr|A0A377V9Z7|A0A377V9Z7_KLEPN	63.12	41	7	7	Carbamidomethylation; Oxidation (M)	43600000	51000000	53100000	76900000	79600000	36800000	72300000	53000000	24900000	31900000	31700000	71000000	72900000	34300000	67600000	50300000	0.49:0.63:0.63:1.41:1.45:0.68:1.34:1.00	49300000	63800000	29500000	59200000	0.50:1.00	25295	Signal recognition particle OS=Klebsiella pneumoniae OX=573 GN=ffh_1 PE=4 SV=1
1639	1198	tr|A0A0W8AV80|A0A0W8AV80_KLEPN	62.77	10	1	1		3980000	5050000	5720000	7640000	8800000	15100000	9970000	7780000	3980000	5050000	5720000	7640000	8800000	15100000	9970000	7780000	0.51:0.65:0.73:0.98:1.13:1.94:1.28:1.00	4910000	9850000	4910000	9850000	0.50:1.00	25662	7-cyano-7-deazaguanine synthase OS=Klebsiella pneumoniae OX=573 GN=queC PE=3 SV=1
484	357	tr|A0A2S6E889|A0A2S6E889_KLEPN	62.48	24	5	5		10900000	13800000	12400000	39000000	22800000	9040000	30800000	24900000	10500000	13700000	12200000	37800000	22000000	8840000	28500000	24200000	0.43:0.57:0.51:1.56:0.91:0.37:1.18:1.00	12500000	25300000	12100000	24300000	0.50:1.00	41151	MBL fold metallo-hydrolase OS=Klebsiella pneumoniae OX=573 GN=B5L96_21050 PE=4 SV=1
2707	5528	tr|A0A377VAU5|A0A377VAU5_KLEPN	62.05	41	2	2		1660000	3750000	1880000	1480000	1130000	484000	1760000	1230000	1660000	3750000	1880000	1480000	1130000	484000	1760000	1230000	1.34:3.04:1.52:1.20:0.91:0.39:1.42:1.00	2430000	1240000	2430000	1240000	1.96:1.00	10622	Serine endoprotease OS=Klebsiella pneumoniae OX=573 GN=degQ_2 PE=4 SV=1
179	299	tr|A0A0W8ANX2|A0A0W8ANX2_KLEPN	62	42	8	8	Carbamidomethylation	195000000	445000000	283000000	121000000	65300000	312000000	89700000	271000000	164000000	372000000	240000000	82900000	48100000	257000000	56600000	205000000	0.80:1.82:1.17:0.40:0.24:1.26:0.28:1.00	307000000	172000000	259000000	130000000	1.99:1.00	37906	Class I fructose-bisphosphate aldolase OS=Klebsiella pneumoniae OX=573 GN=fbaB PE=4 SV=1
826	806	tr|A0A377V0P7|A0A377V0P7_KLEPN	61.68	33	4	4	Carbamidomethylation	28100000	53100000	38000000	89900000	68800000	88700000	58900000	85700000	27800000	52500000	37600000	89500000	68600000	88600000	58800000	85700000	0.32:0.61:0.44:1.04:0.80:1.03:0.69:1.00	40100000	78700000	39600000	78500000	0.50:1.00	28794	D-lactate dehydrogenase OS=Klebsiella pneumoniae OX=573 GN=ldhA_2 PE=3 SV=1
763	1585	tr|A0A2Z2IFH2|A0A2Z2IFH2_KLEPN	61.68	4	1	1		994000	1660000	1500000	2990000	3480000	2610000	2910000	1780000	994000	1660000	1500000	2990000	3480000	2610000	2910000	1780000	0.56:0.93:0.84:1.67:1.95:1.46:1.63:1.00	1380000	2750000	1380000	2750000	0.50:1.00	42511	Glycosyltransferase family 1 protein OS=Klebsiella pneumoniae OX=573 GN=rfaG PE=4 SV=1
2638	1703	tr|A0A1S0WFP0|A0A1S0WFP0_KLEPN	61.57	25	2	2		3090000	3570000	3630000	1480000	848000	865000	435000	533000	3090000	3570000	3630000	1480000	848000	865000	435000	533000	5.79:6.69:6.81:2.77:1.59:1.62:0.82:1.00	3430000	909000	3430000	909000	3.77:1.00	17632	N5-carboxyaminoimidazole ribonucleotide mutase OS=Klebsiella pneumoniae OX=573 GN=purE PE=3 SV=1
12	38	tr|W9BCY2|W9BCY2_KLEPN	61.33	36	16	16	Oxidation (M)	1450000000	1270000000	1390000000	1060000000	989000000	1470000000	1000000000	1420000000	364000000	320000000	474000000	619000000	629000000	1040000000	570000000	976000000	0.37:0.33:0.49:0.63:0.64:1.06:0.58:1.00	1420000000	1190000000	435000000	766000000	0.57:1.00	69109	Chaperone protein DnaK OS=Klebsiella pneumoniae OX=573 GN=dnaK PE=2 SV=1
1353	1340	tr|A0A377UVX5|A0A377UVX5_KLEPN	61.2	20	4	4		7070000	9030000	9630000	7120000	6310000	1420000	6450000	2310000	6580000	8350000	9150000	6160000	5440000	1170000	5480000	1970000	3.35:4.24:4.65:3.13:2.76:0.60:2.78:1.00	8580000	4720000	8030000	4040000	1.99:1.00	24270	Poly(A) polymerase OS=Klebsiella pneumoniae OX=573 GN=pcnB_2 PE=3 SV=1
581	1307	tr|A0A1S0WAP0|A0A1S0WAP0_KLEPN	60.83	38	3	3		362000000	460000000	509000000	25700000	32100000	145000000	85400000	380000000	362000000	460000000	509000000	25700000	32100000	145000000	85400000	380000000	0.95:1.21:1.34:0.07:0.08:0.38:0.22:1.00	444000000	136000000	444000000	136000000	3.26:1.00	11015	DUF883 domain-containing protein OS=Klebsiella pneumoniae OX=573 GN=elaB_1 PE=3 SV=1
1346	1571	tr|Q6SLK9|Q6SLK9_KLEPN	60.76	8	2	2		841000	907000	484000	220000	231000	132000	627000	667000	841000	907000	484000	220000	231000	132000	627000	667000	1.26:1.36:0.72:0.33:0.35:0.20:0.94:1.00	878000	376000	878000	376000	2.34:1.00	48557	IS1380 family transposase ISEc9 OS=Klebsiella pneumoniae OX=573 GN=tnpA PE=4 SV=1
1346	1604	tr|A0A378CMD8|A0A378CMD8_KLEPN	60.76	8	2	2		841000	907000	484000	220000	231000	132000	627000	667000	841000	907000	484000	220000	231000	132000	627000	667000	1.26:1.36:0.72:0.33:0.35:0.20:0.94:1.00	878000	376000	878000	376000	2.34:1.00	47756	Transposase OS=Klebsiella pneumoniae OX=573 GN=NCTC13443_07090 PE=4 SV=1
1346	1603	tr|A0A377UR24|A0A377UR24_KLEPN	60.76	8	2	2		841000	907000	484000	220000	231000	132000	627000	667000	841000	907000	484000	220000	231000	132000	627000	667000	1.26:1.36:0.72:0.33:0.35:0.20:0.94:1.00	878000	376000	878000	376000	2.34:1.00	45153	IS1380 family transposase OS=Klebsiella pneumoniae OX=573 GN=DDJ63_30235 PE=4 SV=1
1053	1786	tr|A0A0W8A9L2|A0A0W8A9L2_KLEPN	60.57	12	2	2		2340000	2010000	3720000	7220000	4980000	3670000	4250000	6480000	2340000	2010000	3720000	7220000	4980000	3670000	4250000	6480000	0.36:0.31:0.57:1.12:0.77:0.57:0.66:1.00	3010000	5320000	3010000	5320000	0.57:1.00	29549	NAD-capped RNA hydrolase NudC OS=Klebsiella pneumoniae OX=573 GN=nudC PE=3 SV=1
1007	793	tr|A0A377UX44|A0A377UX44_KLEPN	60.34	32	4	4	Carbamidomethylation	48300000	58400000	59600000	16100000	16200000	54600000	22400000	31700000	47100000	57500000	58400000	15100000	15400000	54300000	22000000	30900000	1.52:1.86:1.89:0.49:0.50:1.76:0.71:1.00	55400000	28200000	54300000	27500000	1.97:1.00	28022	Thioredoxin domain-containing protein EC-YbbN OS=Klebsiella pneumoniae OX=573 GN=ybbN PE=4 SV=1
64	30	tr|A0A377UV76|A0A377UV76_KLEPN	60.26	24	11	11	Carbamidomethylation	19800000	31700000	28700000	49500000	53500000	34800000	66000000	35500000	8750000	16600000	17500000	30000000	29600000	22900000	38600000	19800000	0.44:0.84:0.88:1.51:1.49:1.15:1.95:1.00	28600000	48900000	16100000	28200000	0.57:1.00	96523	Excinuclease ABC subunit A OS=Klebsiella pneumoniae OX=573 GN=uvrA PE=4 SV=1
709	539	tr|A0A2J2TN76|A0A2J2TN76_KLEPN	60.19	14	3	3	Carbamidomethylation	21300000	18500000	12200000	6330000	4790000	13400000	8320000	11000000	21300000	18500000	12200000	6330000	4790000	13400000	8320000	11000000	1.93:1.68:1.11:0.57:0.44:1.22:0.76:1.00	17300000	13200000	17300000	13200000	1.31:1.00	39269	S-(hydroxymethyl)glutathione dehydrogenase OS=Klebsiella pneumoniae OX=573 GN=frmA PE=3 SV=1
414	303	tr|A0A377VD16|A0A377VD16_KLEPN	59.94	9	3	3		5570000	11200000	8940000	6460000	2410000	3450000	4620000	4820000	5570000	11200000	8940000	6460000	2410000	3450000	4620000	4820000	1.16:2.32:1.86:1.34:0.50:0.72:0.96:1.00	8670000	4440000	8670000	4440000	1.96:1.00	59912	1 4-alpha-glucan branching enzyme OS=Klebsiella pneumoniae OX=573 GN=glgB_1 PE=3 SV=1
1292	1100	tr|A0A0V9IUK9|A0A0V9IUK9_KLEPN	59.81	35	3	3	Carbamidomethylation	14900000	11200000	14100000	39900000	31600000	13800000	34900000	11900000	14900000	11200000	14100000	39900000	31600000	13800000	34900000	11900000	1.25:0.94:1.19:3.35:2.65:1.16:2.93:1.00	13400000	26400000	13400000	26400000	0.51:1.00	19765	Flavodoxin OS=Klebsiella pneumoniae OX=573 GN=fldA PE=3 SV=1
1786	1579	tr|A0A377UYU9|A0A377UYU9_KLEPN	59.3	19	2	2	Carbamidomethylation	4540000	7970000	5110000	2680000	4550000	1340000	4700000	1690000	4540000	7970000	5110000	2680000	4550000	1340000	4700000	1690000	2.68:4.70:3.02:1.59:2.69:0.79:2.78:1.00	5870000	2990000	5870000	2990000	1.96:1.00	24625	Carbamoyl phosphate synthase small subunit OS=Klebsiella pneumoniae OX=573 GN=carA_2 PE=4 SV=1
1117	608	tr|A0A377V0Z0|A0A377V0Z0_KLEPN	59.08	25	4	4		11000000	12900000	16100000	20100000	27800000	22800000	29300000	28700000	10500000	12100000	15500000	19500000	27000000	22100000	27800000	28200000	0.37:0.43:0.55:0.69:0.96:0.79:0.99:1.00	13300000	25800000	12700000	24900000	0.51:1.00	32022	N-ethylmaleimide reductase OS=Klebsiella pneumoniae OX=573 GN=nemA_1 PE=4 SV=1
832	1722	tr|A0A170DZB2|A0A170DZB2_KLEPN	59	15	2	2		2400000	2840000	2740000	5570000	5580000	5560000	4740000	4570000	2400000	2840000	2740000	5570000	5580000	5560000	4740000	4570000	0.53:0.62:0.60:1.22:1.22:1.22:1.04:1.00	2660000	5200000	2660000	5200000	0.51:1.00	28189	UDP-N-acetyl-D-mannosaminuronic acid transferase OS=Klebsiella pneumoniae OX=573 GN=rffM PE=3 SV=1
523	411	tr|A0A332Z7W3|A0A332Z7W3_KLEPN	58.81	10	4	4	Carbamidomethylation	7530000	7510000	8350000	7640000	5870000	2240000	1020000	4040000	7390000	7230000	8200000	7010000	5430000	2180000	987000	3840000	1.92:1.88:2.14:1.83:1.41:0.57:0.26:1.00	7800000	4240000	7610000	3970000	1.92:1.00	60127	Probable malate:quinone oxidoreductase OS=Klebsiella pneumoniae OX=573 GN=mqo_2 PE=3 SV=1
1566	1986	tr|A0A377V807|A0A377V807_KLEPN	58.67	20	2	2		1830000	1440000	2810000	3770000	5010000	1560000	6290000	3190000	1830000	1440000	2810000	3770000	5010000	1560000	6290000	3190000	0.57:0.45:0.88:1.18:1.57:0.49:1.97:1.00	2350000	4390000	2350000	4390000	0.54:1.00	17998	Glycosyltransferase OS=Klebsiella pneumoniae OX=573 GN=NCTC13443_05098 PE=4 SV=1
822	812	tr|W9BFU1|W9BFU1_KLEPN	58.56	32	3	3	Carbamidomethylation	257000000	286000000	316000000	159000000	134000000	202000000	114000000	124000000	257000000	286000000	316000000	159000000	134000000	202000000	114000000	124000000	2.07:2.31:2.55:1.28:1.08:1.63:0.92:1.00	286000000	147000000	286000000	147000000	1.95:1.00	17544	Thiol peroxidase OS=Klebsiella pneumoniae OX=573 GN=tpx PE=3 SV=1
3559	3940	tr|A0A0W8AB96|A0A0W8AB96_KLEPN	58.16	18	1	1		61600000	42100000	63800000	40700000	35200000	15800000	32000000	19600000	61600000	42100000	63800000	40700000	35200000	15800000	32000000	19600000	3.14:2.14:3.25:2.07:1.79:0.81:1.63:1.00	55800000	28700000	55800000	28700000	1.95:1.00	12413	Outer membrane protein assembly factor BamE OS=Klebsiella pneumoniae OX=573 GN=smpA PE=3 SV=1
99	255	tr|Q0QC81|Q0QC81_KLEPN	58.15	26	8	7	Carbamidomethylation; Acetylation (N-term)	16000000	22700000	22000000	40700000	46500000	16200000	39100000	28200000	9230000	13600000	10300000	23500000	30700000	12600000	23700000	17100000	0.54:0.80:0.60:1.37:1.79:0.74:1.38:1.00	21000000	34100000	11100000	21500000	0.51:1.00	54556	Cytosine-specific methyltransferase OS=Klebsiella pneumoniae OX=573 GN=dcm_2 PE=3 SV=1
1082	1428	tr|A0A377V030|A0A377V030_KLEPN	58.13	7	1	1		9410000	9330000	10200000	25300000	27800000	12600000	21800000	6260000	9410000	9330000	10200000	25300000	27800000	12600000	21800000	6260000	1.50:1.49:1.62:4.03:4.45:2.02:3.48:1.00	9640000	18800000	9640000	18800000	0.51:1.00	36991	S-adenosylmethionine:tRNA ribosyltransferase-isomerase OS=Klebsiella pneumoniae OX=573 GN=queA PE=3 SV=1
412	368	tr|A0A377VAG9|A0A377VAG9_KLEPN	57.96	13	2	2		2740000	3940000	3600000	7620000	8990000	4290000	8920000	3480000	2740000	3940000	3600000	7620000	8990000	4290000	8920000	3480000	0.79:1.13:1.03:2.19:2.58:1.23:2.56:1.00	3430000	6660000	3430000	6660000	0.51:1.00	31163	tRNA pseudouridine 13 synthase OS=Klebsiella pneumoniae OX=573 GN=truD_1 PE=3 SV=1
633	702	tr|W0HHX3|W0HHX3_KLEPN	57.91	6	3	3		1770000	2350000	2500000	1800000	1780000	282000	1380000	433000	1770000	2350000	2500000	1800000	1780000	282000	1380000	433000	4.08:5.43:5.77:4.15:4.11:0.65:3.19:1.00	2210000	1130000	2210000	1130000	1.94:1.00	101714	Histidine kinase OS=Klebsiella pneumoniae OX=573 GN=barA PE=4 SV=1
2067	2968	tr|A0A377UWA7|A0A377UWA7_KLEPN	57.76	22	2	2		1090000	1950000	1720000	4360000	7900000	2310000	9440000	5260000	1090000	1950000	1720000	4360000	7900000	2310000	9440000	5260000	0.21:0.37:0.33:0.83:1.50:0.44:1.79:1.00	1590000	5860000	1590000	5860000	0.27:1.00	17297	Transcriptional regulator ModE OS=Klebsiella pneumoniae OX=573 GN=modE PE=4 SV=1
369	1057	tr|A0A377V0H5|A0A377V0H5_KLEPN	57.62	20	2	2	Oxidation (M)	196000000	232000000	288000000	594000000	564000000	258000000	586000000	316000000	195000000	232000000	287000000	594000000	564000000	255000000	585000000	312000000	0.63:0.74:0.92:1.90:1.80:0.82:1.87:1.00	239000000	464000000	238000000	462000000	0.52:1.00	17054	30S ribosomal protein S1 OS=Klebsiella pneumoniae OX=573 GN=rpsA PE=4 SV=1
1940	1614	tr|C4T9I2|C4T9I2_KLEPN	57.21	16	2	2		1990000	2090000	2360000	201000	195000	1510000	301000	840000	1990000	2090000	2360000	201000	195000	1510000	301000	840000	2.36:2.49:2.81:0.24:0.23:1.80:0.36:1.00	2140000	672000	2140000	672000	3.19:1.00	26199	Transcriptional regulatory protein OS=Klebsiella pneumoniae OX=573 GN=citZ PE=4 SV=1
238	268	tr|A0A081M2L3|A0A081M2L3_KLEPN	56.84	24	7	7		25900000	33500000	31900000	70800000	86800000	26200000	47800000	34100000	16900000	21200000	21500000	46300000	55800000	21300000	38300000	30100000	0.56:0.70:0.71:1.54:1.85:0.71:1.27:1.00	30400000	53200000	19900000	38400000	0.52:1.00	53329	UDP-N-acetylmuramoyl-L-alanyl-D-glutamate--2 6-diaminopimelate ligase OS=Klebsiella pneumoniae OX=573 GN=murE PE=3 SV=1
2082	2118	tr|A0A377UV21|A0A377UV21_KLEPN	56.8	10	1	1		1520000	1590000	2270000	663000	662000	254000	0	322000	1520000	1590000	2270000	663000	662000	254000	0	322000	4.71:4.94:7.06:2.06:2.06:0.79:0:1.00	1790000	475000	1790000	475000	3.77:1.00	17803	Membrane protein OS=Klebsiella pneumoniae OX=573 GN=NCTC13443_01532 PE=3 SV=1
485	445	tr|A0A060VHH1|A0A060VHH1_KLEPN	56.79	14	3	3		15000000	21100000	22300000	12700000	13900000	3440000	8320000	12100000	15000000	21100000	22300000	12700000	13900000	3440000	8320000	12100000	1.23:1.74:1.84:1.04:1.14:0.28:0.69:1.00	19500000	10100000	19500000	10100000	1.93:1.00	45021	Beta-barrel assembly-enhancing protease OS=Klebsiella pneumoniae OX=573 GN=bepA_1 PE=4 SV=1
1911	1132	tr|A0A377VAI1|A0A377VAI1_KLEPN	56.73	23	3	3		6230000	7050000	6210000	4640000	3560000	2040000	3880000	2710000	6230000	7050000	6210000	4640000	3560000	2040000	3880000	2710000	2.30:2.61:2.29:1.72:1.32:0.76:1.44:1.00	6650000	3600000	6650000	3600000	1.85:1.00	22942	AsmA protein OS=Klebsiella pneumoniae OX=573 GN=NCTC13443_05130 PE=4 SV=1
321	330	tr|A0A377UUJ5|A0A377UUJ5_KLEPN	56.64	17	4	4	Carbamidomethylation; Oxidation (M)	21900000	37400000	31800000	44200000	63600000	37800000	64100000	50200000	19700000	28600000	25400000	39800000	57400000	35200000	56800000	47800000	0.41:0.60:0.53:0.83:1.20:0.74:1.19:1.00	30400000	52000000	24600000	47400000	0.52:1.00	47548	Glycosyl transferase OS=Klebsiella pneumoniae OX=573 GN=kfoC_2 PE=4 SV=1
811	414	tr|A0A060VK89|A0A060VK89_KLEPN	56.6	13	3	3	Carbamidomethylation	1420000	2210000	2630000	4910000	6150000	3390000	3990000	1670000	1420000	2210000	2630000	4910000	6150000	3390000	3990000	1670000	0.85:1.32:1.58:2.94:3.69:2.03:2.39:1.00	2090000	4020000	2090000	4020000	0.52:1.00	51410	D-alanyl-D-alanine carboxypeptidase OS=Klebsiella pneumoniae OX=573 GN=dacB PE=3 SV=1
2078	1732	tr|C9E601|C9E601_KLEPN	56.19	13	2	2	Carbamidomethylation	3610000	3740000	4680000	3140000	1420000	2360000	2390000	1130000	3610000	3740000	4680000	3140000	1420000	2360000	2390000	1130000	3.21:3.32:4.16:2.79:1.26:2.10:2.12:1.00	4010000	2090000	4010000	2090000	1.92:1.00	33399	L-lactate dehydrogenase OS=Klebsiella pneumoniae OX=573 GN=mdh PE=3 SV=1
1236	811	tr|A0A0W8AQS3|A0A0W8AQS3_KLEPN	55.39	10	2	2	Carbamidomethylation	4850000	6180000	7300000	16500000	17000000	7740000	9650000	7530000	4850000	6180000	7300000	16500000	17000000	7740000	9650000	7530000	0.64:0.82:0.97:2.19:2.26:1.03:1.28:1.00	6110000	11700000	6110000	11700000	0.52:1.00	36846	Elongation factor P--(R)-beta-lysine ligase OS=Klebsiella pneumoniae OX=573 GN=epmA PE=3 SV=1
792	767	tr|W9B319|W9B319_KLEPN	55.2	34	4	4	Carbamidomethylation	38600000	51700000	45600000	29000000	22700000	23400000	26200000	14200000	33000000	47600000	45600000	26500000	20300000	23400000	25700000	14200000	2.33:3.36:3.22:1.87:1.43:1.65:1.81:1.00	47500000	23100000	44200000	22000000	2.01:1.00	22794	Glyoxalase OS=Klebsiella pneumoniae OX=573 GN=elbB PE=3 SV=1
904	1783	tr|A0A0E1GP21|A0A0E1GP21_KLEPN	55.16	32	4	4	Carbamidomethylation	4310000	5090000	5920000	3730000	1880000	3380000	2250000	1670000	3650000	4770000	5070000	3520000	1710000	3010000	2250000	1280000	2.85:3.72:3.95:2.74:1.34:2.35:1.75:1.00	5280000	2640000	4670000	2360000	1.98:1.00	17704	Nitrogen regulatory protein OS=Klebsiella pneumoniae OX=573 GN=ptsN PE=4 SV=1
3424	2145	tr|A0A377V1D8|A0A377V1D8_KLEPN	54.94	12	1	1		1440000	2730000	1900000	187000	0	1000000	420000	679000	1440000	2730000	1900000	187000	0	1000000	420000	679000	2.12:4.02:2.80:0.28:0:1.48:0.62:1.00	2030000	572000	2030000	572000	3.54:1.00	17529	Putative L-fucose isomerase C-terminal OS=Klebsiella pneumoniae OX=573 GN=NCTC13443_02381 PE=4 SV=1
1451	1241	tr|W9B236|W9B236_KLEPN	54.72	34	4	4	Carbamidomethylation	7810000	11700000	8780000	3170000	1180000	8270000	4920000	8510000	7110000	10500000	8160000	2420000	499000	7980000	3430000	8190000	0.87:1.28:1.00:0.29:0.06:0.97:0.42:1.00	9430000	11200000	8580000	10500000	0.82:1.00	27857	Ferredoxin (flavodoxin):NADP(+) oxidoreductase OS=Klebsiella pneumoniae OX=573 GN=fpr PE=3 SV=1
2683	2587	tr|A0A377VDM4|A0A377VDM4_KLEPN	54.63	17	1	1		948000	3090000	2060000	0	0	0	844000	1360000	948000	3090000	2060000	0	0	0	844000	1360000	0.70:2.27:1.51:0:0:0:0.62:1.00	2030000	1100000	2030000	1100000	1.84:1.00	22866	Cell division protein OS=Klebsiella pneumoniae OX=573 GN=ftsP_2 PE=4 SV=1
230	323	tr|A0A0E1GWH5|A0A0E1GWH5_KLEPN	54.15	40	6	6	Carbamidomethylation	38200000	42300000	45600000	84000000	69800000	96600000	51700000	53500000	25600000	30000000	32800000	63300000	55600000	73500000	42600000	44600000	0.57:0.67:0.74:1.42:1.24:1.65:0.95:1.00	43400000	71100000	29500000	55900000	0.53:1.00	32723	Glucokinase regulatory protein OS=Klebsiella pneumoniae OX=573 GN=murQ_2 PE=4 SV=1
509	461	tr|D6QLY1|D6QLY1_KLEPN	54.1	25	5	5		45800000	71800000	65900000	7720000	6910000	3490000	4930000	5720000	44400000	70600000	63800000	6210000	5550000	2710000	3750000	4850000	9.16:14.55:13.16:1.28:1.14:0.56:0.77:1.00	61200000	5770000	59600000	4630000	12.86:1.00	40205	OmpK36 OS=Klebsiella pneumoniae OX=573 GN=ompK36 PE=1 SV=1
290	306	tr|A0A377V0P1|A0A377V0P1_KLEPN	53.73	42	7	7	Oxidation (M)	88900000	82600000	105000000	29600000	29500000	52400000	32200000	31700000	61100000	52200000	70900000	23300000	25700000	32000000	23000000	19800000	3.08:2.63:3.58:1.18:1.30:1.62:1.16:1.00	92300000	35400000	61400000	24800000	2.48:1.00	36536	Peptidyl-prolyl cis-trans isomerase D OS=Klebsiella pneumoniae OX=573 GN=ppiD_3 PE=4 SV=1
148	202	tr|A0A377USI0|A0A377USI0_KLEPN	53.38	5	2	2		18600000	31300000	27300000	103000000	65000000	7500000	190000000	11200000	18600000	31300000	27300000	103000000	65000000	7500000	190000000	11200000	1.67:2.81:2.44:9.19:5.82:0.67:17.04:1.00	25700000	75800000	25700000	75800000	0.34:1.00	55962	Anaerobic ribonucleoside triphosphate reductase OS=Klebsiella pneumoniae OX=573 GN=nrdD PE=4 SV=1
996	1043	tr|A0A0W8A5L6|A0A0W8A5L6_KLEPN	53.03	11	2	2		6490000	11200000	9060000	16600000	12100000	16300000	10200000	28600000	6490000	11200000	9060000	16600000	12100000	16300000	10200000	28600000	0.23:0.39:0.32:0.58:0.42:0.57:0.36:1.00	8900000	16800000	8900000	16800000	0.53:1.00	33912	Branched-chain-amino-acid aminotransferase OS=Klebsiella pneumoniae OX=573 GN=ilvE PE=3 SV=1
226	254	tr|A0A377V9P6|A0A377V9P6_KLEPN	52.65	22	6	6	Carbamidomethylation	97600000	156000000	129000000	178000000	140000000	183000000	172000000	182000000	67800000	114000000	90900000	178000000	140000000	183000000	172000000	182000000	0.37:0.63:0.50:0.98:0.77:1.01:0.94:1.00	127000000	171000000	90900000	171000000	0.53:1.00	38058	Aminopeptidase B OS=Klebsiella pneumoniae OX=573 GN=pepB PE=3 SV=1
3336	3600	tr|A0A377VC28|A0A377VC28_KLEPN	52.26	16	1	1		622000	598000	628000	191000	87200	33000	149000	128000	622000	598000	628000	191000	87200	33000	149000	128000	4.86:4.67:4.90:1.49:0.68:0.26:1.17:1.00	616000	118000	616000	118000	5.23:1.00	14192	Glutathione S-transferase omega OS=Klebsiella pneumoniae OX=573 GN=NCTC13443_06579 PE=4 SV=1
895	797	tr|A0A193SCR3|A0A193SCR3_KLEPN	52.22	3	1	1		3870000	4110000	6860000	3180000	3320000	3880000	1490000	466000	3870000	4110000	6860000	3180000	3320000	3880000	1490000	466000	8.30:8.82:14.73:6.83:7.14:8.33:3.21:1.00	4950000	2470000	4950000	2470000	2.00:1.00	52881	Capsule assembly Wzi family protein OS=Klebsiella pneumoniae OX=573 GN=wzi PE=4 SV=1
2180	1434	tr|A0A377V8Q7|A0A377V8Q7_KLEPN	52.16	17	2	2	Carbamidomethylation	556000	695000	872000	2980000	4600000	629000	4880000	923000	556000	695000	872000	2980000	4600000	629000	4880000	923000	0.60:0.75:0.95:3.23:4.99:0.68:5.29:1.00	768000	2800000	768000	2800000	0.27:1.00	23974	Protease OS=Klebsiella pneumoniae OX=573 GN=yhbU_3 PE=4 SV=1
1301	1586	tr|A0A377V9A3|A0A377V9A3_KLEPN	52.12	13	1	1		16200000	23500000	21300000	4740000	5050000	7280000	5410000	7280000	16200000	23500000	21300000	4740000	5050000	7280000	5410000	7280000	2.23:3.22:2.92:0.65:0.69:1.00:0.74:1.00	20300000	5950000	20300000	5950000	3.42:1.00	13647	Glycine dehydrogenase OS=Klebsiella pneumoniae OX=573 GN=gcvP_2 PE=4 SV=1
486	517	tr|A0A081LVV1|A0A081LVV1_KLEPN	51.94	7	2	2		1740000	2190000	2690000	5920000	3520000	2730000	5010000	3450000	1740000	2190000	2690000	5920000	3520000	2730000	5010000	3450000	0.50:0.63:0.78:1.72:1.02:0.79:1.45:1.00	2410000	4130000	2410000	4130000	0.58:1.00	45986	Multifunctional CCA protein OS=Klebsiella pneumoniae OX=573 GN=cca PE=3 SV=1
902	903	tr|A0A377V5Z7|A0A377V5Z7_KLEPN	51.85	12	2	2		24800000	36600000	30200000	6850000	5570000	26200000	4510000	11900000	24800000	36600000	30200000	6850000	5570000	26200000	4510000	11900000	2.09:3.07:2.53:0.58:0.47:2.20:0.38:1.00	30500000	11000000	30500000	11000000	2.77:1.00	28138	Protein kinase-like protein OS=Klebsiella pneumoniae OX=573 GN=yniA PE=3 SV=1
1430	1700	tr|A0A086I8C1|A0A086I8C1_KLEPN	51.73	20	2	2		466000	758000	1110000	1370000	1580000	517000	2190000	1610000	466000	758000	1110000	1370000	1580000	517000	2190000	1610000	0.29:0.47:0.69:0.85:0.98:0.32:1.36:1.00	777000	1450000	777000	1450000	0.54:1.00	22283	Ubiquinone biosynthesis accessory factor UbiJ OS=Klebsiella pneumoniae OX=573 GN=ubiJ PE=3 SV=1
278	35	tr|G7RUZ1|G7RUZ1_KLEPN	51.69	29	7	7	Carbamidomethylation	29600000	44500000	38200000	22800000	21100000	20700000	27100000	21900000	25100000	33100000	29100000	17900000	15200000	15700000	16400000	12700000	1.97:2.60:2.28:1.41:1.20:1.23:1.29:1.00	37700000	22700000	29100000	15600000	1.87:1.00	63196	Arsenical pump-driving ATPase OS=Klebsiella pneumoniae OX=573 GN=arsA PE=3 SV=1
845	856	tr|A0A080SVM6|A0A080SVM6_KLEPN	51.61	6	2	2		12700000	15800000	19000000	2790000	1160000	1590000	2410000	977000	11600000	13600000	17300000	1510000	1120000	125000	934000	320000	36.06:42.42:54.04:4.71:3.50:0.39:2.91:1.00	15800000	1780000	14200000	802000	17.66:1.00	33955	2-dehydro-3-deoxygluconokinase OS=Klebsiella pneumoniae OX=573 GN=ydjH_2 PE=4 SV=1
1181	1266	tr|W9B9I9|W9B9I9_KLEPN	51.56	16	2	2		12300000	10100000	15100000	6750000	7410000	4490000	10900000	3950000	12300000	10100000	15100000	6750000	7410000	4490000	10900000	3950000	3.11:2.54:3.81:1.71:1.87:1.13:2.75:1.00	12500000	6690000	12500000	6690000	1.86:1.00	23032	Outer-membrane lipoprotein LolB OS=Klebsiella pneumoniae OX=573 GN=lolB PE=3 SV=1
654	983	tr|W9BNH2|W9BNH2_KLEPN	51.33	19	3	3	Oxidation (M)	5590000	5720000	7480000	16800000	18500000	5090000	14800000	3650000	5500000	5670000	7480000	16600000	18300000	4730000	14600000	3630000	1.52:1.56:2.06:4.57:5.05:1.30:4.04:1.00	6290000	11800000	6220000	11600000	0.54:1.00	32044	Acyl-CoA thioesterase 2 OS=Klebsiella pneumoniae OX=573 GN=tesB PE=3 SV=1
2407	2882	tr|A0A377UZ68|A0A377UZ68_KLEPN	51.31	20	1	1		2690000	4630000	4030000	468000	611000	598000	1020000	864000	2690000	4630000	4030000	468000	611000	598000	1020000	864000	3.11:5.36:4.66:0.54:0.71:0.69:1.19:1.00	3780000	713000	3780000	713000	5.30:1.00	12365	L-asparaginase OS=Klebsiella pneumoniae OX=573 GN=ansA_1 PE=4 SV=1
1111	1824	tr|A0A377UXX5|A0A377UXX5_KLEPN	51.05	3	1	1		1080000	1240000	1370000	2910000	1870000	3400000	2210000	1050000	1080000	1240000	1370000	2910000	1870000	3400000	2210000	1050000	1.03:1.19:1.30:2.77:1.78:3.25:2.11:1.00	1230000	2290000	1230000	2290000	0.54:1.00	53796	Apolipoprotein N-acyltransferase OS=Klebsiella pneumoniae OX=573 GN=lnt PE=3 SV=1
1022	727	tr|A0A0J4RXQ3|A0A0J4RXQ3_KLEPN	50.29	19	3	3		24100000	26100000	22300000	18100000	16200000	10100000	12600000	8350000	24100000	26100000	22300000	18100000	16200000	10100000	12600000	8350000	2.88:3.13:2.67:2.17:1.95:1.21:1.50:1.00	24400000	13100000	24400000	13100000	1.86:1.00	30974	Bifunctional protein FolD OS=Klebsiella pneumoniae OX=573 GN=folD PE=3 SV=1
2741	3211	tr|A0A0C7F386|A0A0C7F386_KLEPN	49.56	10	1	1		216000	486000	210000	105000	86500	5950	0	20500	216000	486000	210000	105000	86500	5950	0	20500	10.54:23.74:10.28:5.15:4.23:0.29:0:1.00	304000	54600	304000	54600	5.57:1.00	16869	Acetyltransferase OS=Klebsiella pneumoniae OX=573 GN=yjaB_1 PE=4 SV=1
1279	1235	tr|A0A0G3Q1T2|A0A0G3Q1T2_KLEPN	49.09	21	1	1	Carbamidomethylation	485000	727000	662000	2880000	3000000	2050000	5850000	1110000	485000	727000	662000	2880000	3000000	2050000	5850000	1110000	0.44:0.66:0.60:2.60:2.71:1.85:5.28:1.00	625000	2980000	625000	2980000	0.21:1.00	13807	Iron-sulfur cluster assembly scaffold protein IscU OS=Klebsiella pneumoniae OX=573 GN=nifU PE=3 SV=1
878	653	tr|W9BB20|W9BB20_KLEPN	49.04	23	4	4	Carbamidomethylation	9660000	12000000	13100000	19400000	20800000	18400000	24800000	22200000	8840000	10700000	12200000	17000000	19700000	17300000	22300000	20700000	0.43:0.52:0.59:0.82:0.95:0.84:1.07:1.00	11600000	21100000	10600000	19400000	0.55:1.00	28265	Imidazole glycerol phosphate synthase subunit HisF OS=Klebsiella pneumoniae OX=573 GN=hisF PE=3 SV=1
450	162	tr|W9BQB0|W9BQB0_KLEPN	48.86	24	5	5		22000000	32700000	29300000	13100000	6020000	25300000	6900000	28100000	19100000	27400000	27000000	9250000	4940000	24200000	4030000	24400000	0.78:1.12:1.10:0.38:0.20:0.99:0.17:1.00	28000000	15900000	24500000	13400000	1.83:1.00	51532	Soluble pyridine nucleotide transhydrogenase OS=Klebsiella pneumoniae OX=573 GN=sthA PE=3 SV=1
931	449	tr|A0A377UW11|A0A377UW11_KLEPN	48.66	11	3	3		4660000	4970000	6290000	1010000	608000	7730000	138000	5020000	4660000	4970000	6290000	1010000	608000	7730000	138000	5020000	0.93:0.99:1.25:0.20:0.12:1.54:0.03:1.00	5310000	3220000	5310000	3220000	1.65:1.00	56970	UPF0311 protein NCTC13443_00457 OS=Klebsiella pneumoniae OX=573 GN=NCTC13443_00457 PE=3 SV=1
423	509	tr|W9BBZ5|W9BBZ5_KLEPN	48.54	28	5	5	Carbamidomethylation	139000000	172000000	166000000	110000000	68700000	92500000	58800000	43800000	113000000	142000000	134000000	109000000	68200000	88200000	53900000	36000000	3.13:3.95:3.71:3.01:1.89:2.45:1.49:1.00	159000000	78700000	130000000	74800000	1.73:1.00	31162	4-hydroxy-tetrahydrodipicolinate synthase OS=Klebsiella pneumoniae OX=573 GN=dapA PE=1 SV=1
460	989	tr|A0A377UY27|A0A377UY27_KLEPN	48.19	47	4	4	Carbamidomethylation; Oxidation (M)	929000000	1230000000	1130000000	2350000000	1740000000	2300000000	1340000000	1510000000	929000000	874000000	1130000000	2260000000	1680000000	2140000000	1340000000	1470000000	0.63:0.59:0.77:1.54:1.14:1.46:0.91:1.00	1160000000	1860000000	977000000	1780000000	0.55:1.00	18047	Glyceraldehyde-3-phosphate dehydrogenase OS=Klebsiella pneumoniae OX=573 GN=gapA_1 PE=4 SV=1
887	1483	tr|A0A0W8AJ13|A0A0W8AJ13_KLEPN	48.17	16	2	2		8990000	11800000	13200000	25600000	20700000	16900000	25800000	14100000	8990000	11800000	13200000	25600000	20700000	16900000	25800000	14100000	0.64:0.84:0.94:1.82:1.47:1.20:1.83:1.00	11300000	20600000	11300000	20600000	0.55:1.00	35952	UDP-3-O-(3-hydroxymyristoyl)glucosamine N-acyltransferase OS=Klebsiella pneumoniae OX=573 GN=lpxD PE=3 SV=1
1112	712	tr|A0A0W8AVV6|A0A0W8AVV6_KLEPN	47.65	19	3	3	Carbamidomethylation	5760000	7180000	7450000	7040000	3990000	2050000	3660000	1980000	5760000	7180000	7450000	7040000	3990000	2050000	3660000	1980000	2.91:3.63:3.76:3.55:2.01:1.03:1.85:1.00	6800000	3900000	6800000	3900000	1.74:1.00	31608	Bis(5'-nucleosyl)-tetraphosphatase symmetrical OS=Klebsiella pneumoniae OX=573 GN=apaH PE=3 SV=1
2139	2564	tr|A0A0W8AWA4|A0A0W8AWA4_KLEPN	47.59	20	1	1		18900000	20900000	17500000	5800000	4500000	8820000	5490000	5100000	18900000	20900000	17500000	5800000	4500000	8820000	5490000	5100000	3.71:4.11:3.43:1.14:0.88:1.73:1.08:1.00	19100000	5940000	19100000	5940000	3.22:1.00	10447	Ubiquinone biosynthesis accessory factor UbiK OS=Klebsiella pneumoniae OX=573 GN=yqiC PE=3 SV=1
1054	563	tr|A0A0C7KFK6|A0A0C7KFK6_KLEPN	47.56	12	2	2		2550000	3560000	2930000	4140000	2860000	4880000	8460000	7000000	2550000	3560000	2930000	4140000	2860000	4880000	8460000	7000000	0.36:0.51:0.42:0.59:0.41:0.70:1.21:1.00	3010000	5470000	3010000	5470000	0.55:1.00	34590	NAD(P)H-quinone oxidoreductase OS=Klebsiella pneumoniae OX=573 GN=ppsC_1 PE=4 SV=1
1363	1396	tr|A0A377V8K0|A0A377V8K0_KLEPN	47.4	33	3	3	Carbamidomethylation	7430000	12700000	12800000	16600000	12200000	9280000	16800000	10100000	2350000	8020000	5830000	13300000	12200000	3380000	12500000	7540000	0.31:1.06:0.77:1.77:1.61:0.45:1.65:1.00	11000000	13800000	5400000	9780000	0.55:1.00	18427	Glutamate--cysteine ligase OS=Klebsiella pneumoniae OX=573 GN=gshA_1 PE=4 SV=1
2760	7963	tr|A0A0G3PVT1|A0A0G3PVT1_KLEPN	47.33	23	1	1		40400000	35300000	48100000	22900000	32200000	12900000	36300000	9590000	40400000	35300000	48100000	22900000	32200000	12900000	36300000	9590000	4.21:3.68:5.01:2.39:3.36:1.34:3.79:1.00	41300000	22800000	41300000	22800000	1.81:1.00	11240	DNA-binding protein Fis OS=Klebsiella pneumoniae OX=573 GN=fis PE=3 SV=1
143	68	tr|A0A377VDK3|A0A377VDK3_KLEPN	47.24	10	4	4	Carbamidomethylation	12300000	17000000	14700000	24600000	29100000	23600000	36500000	17300000	12100000	16200000	14100000	23600000	28500000	23100000	35400000	17300000	0.70:0.94:0.81:1.36:1.64:1.33:2.04:1.00	14800000	26200000	14200000	25600000	0.56:1.00	61443	Glutathionylspermidine synthase OS=Klebsiella pneumoniae OX=573 GN=gsp_1 PE=3 SV=1
2579	2786	tr|A0A086IWD6|A0A086IWD6_KLEPN	47.12	30	2	2	Carbamidomethylation	2020000	2420000	3190000	5540000	6380000	3420000	4310000	3340000	2020000	2420000	3190000	5540000	6380000	3420000	4310000	3340000	0.60:0.72:0.95:1.66:1.91:1.02:1.29:1.00	2540000	4600000	2540000	4600000	0.55:1.00	14093	7 8-dihydroneopterin aldolase OS=Klebsiella pneumoniae OX=573 GN=folB PE=3 SV=1
1265	1288	tr|A0A0W8AS01|A0A0W8AS01_KLEPN	47.12	19	3	3		2470000	3080000	3160000	6620000	6410000	713000	8270000	4230000	2470000	3080000	3160000	6620000	6410000	713000	8270000	4230000	0.58:0.73:0.75:1.56:1.51:0.17:1.95:1.00	2900000	5300000	2900000	5300000	0.55:1.00	40283	Membrane-bound lytic murein transglycosylase A OS=Klebsiella pneumoniae OX=573 GN=mltA PE=4 SV=1
1172	964	tr|A0A0C7KFR8|A0A0C7KFR8_KLEPN	46.88	40	4	4		137000000	167000000	177000000	78100000	89500000	70100000	92700000	69700000	137000000	147000000	148000000	77900000	89300000	70100000	92500000	69700000	1.97:2.11:2.13:1.12:1.28:1.01:1.33:1.00	169000000	80100000	144000000	79900000	1.80:1.00	20484	NAD(P)H-dependent oxidoreductase OS=Klebsiella pneumoniae OX=573 GN=azr PE=4 SV=1
82	118	tr|A0A377UV66|A0A377UV66_KLEPN	46.77	28	8	3	Carbamidomethylation; Acetylation (N-term)	105000000	118000000	135000000	58900000	50600000	77000000	75500000	68500000	103000000	114000000	130000000	56700000	50600000	74200000	74100000	65300000	1.58:1.75:1.99:0.87:0.77:1.14:1.13:1.00	119000000	66600000	116000000	64200000	1.80:1.00	39520	Lysine--tRNA ligase OS=Klebsiella pneumoniae OX=573 GN=lysS_1 PE=3 SV=1
61	66	tr|A0A086IK49|A0A086IK49_KLEPN	46.73	47	15	15	Carbamidomethylation; Oxidation (M)	398000000	513000000	552000000	215000000	209000000	179000000	197000000	158000000	136000000	190000000	210000000	106000000	104000000	124000000	81100000	79500000	1.71:2.39:2.64:1.34:1.31:1.56:1.02:1.00	488000000	192000000	178000000	99000000	1.80:1.00	58391	Alpha-D-glucose phosphate-specific phosphoglucomutase OS=Klebsiella pneumoniae OX=573 GN=pgm PE=3 SV=1
1092	1028	tr|W9BAF6|W9BAF6_KLEPN	46.7	11	2	2	Carbamidomethylation	3590000	4130000	4980000	2060000	5200000	724000	2260000	1490000	3590000	4130000	4980000	2060000	5200000	724000	2260000	1490000	2.41:2.77:3.34:1.38:3.49:0.49:1.52:1.00	4230000	2350000	4230000	2350000	1.80:1.00	41184	Glycosyltransferase family 1 protein OS=Klebsiella pneumoniae OX=573 GN=orf7 PE=4 SV=1
857	830	tr|A0A377UZD9|A0A377UZD9_KLEPN	46.66	21	4	4	Carbamidomethylation	30100000	41400000	37400000	58600000	38500000	77500000	61800000	90000000	29500000	40200000	36800000	57000000	37300000	76800000	59400000	89200000	0.33:0.45:0.41:0.64:0.42:0.86:0.67:1.00	36300000	65300000	35500000	63900000	0.55:1.00	31673	Lipoyl synthase OS=Klebsiella pneumoniae OX=573 GN=lipA PE=3 SV=1
697	768	tr|A0A0C7KIE6|A0A0C7KIE6_KLEPN	46.48	16	4	4		4740000	5430000	5130000	16300000	12300000	2180000	2730000	8120000	3740000	4270000	4050000	13800000	10500000	2180000	2060000	7620000	0.49:0.56:0.53:1.82:1.37:0.29:0.27:1.00	5100000	8600000	4020000	7230000	0.56:1.00	59969	Probable malate:quinone oxidoreductase OS=Klebsiella pneumoniae OX=573 GN=mqo_1 PE=3 SV=1
108	107	tr|C9K1B5|C9K1B5_KLEPN	46.21	44	11	11	Carbamidomethylation; Oxidation (M)	91800000	129000000	112000000	135000000	162000000	91200000	128000000	91100000	34000000	51200000	52300000	86800000	115000000	66100000	80200000	63600000	0.54:0.81:0.82:1.36:1.81:1.04:1.26:1.00	114000000	121000000	45800000	82300000	0.56:1.00	43507	UDP-glucose 6-dehydrogenase OS=Klebsiella pneumoniae OX=573 GN=ugd PE=3 SV=1
1815	4560	tr|A0A0S2V4I5|A0A0S2V4I5_KLEPN	46.17	6	1	1	Carbamidomethylation	0	0	62100	725000	225000	85200	672000	60700	0	0	62100	725000	225000	85200	672000	60700	0:0:1.02:11.93:3.70:1.40:11.07:1.00	62100	354000	62100	354000	0.18:1.00	30469	HTH-type transcriptional regulator GltR OS=Klebsiella pneumoniae OX=573 GN=gltR_2 PE=3 SV=1
260	305	tr|A0A377V714|A0A377V714_KLEPN	45.75	38	7	7	Oxidation (M)	123000000	125000000	141000000	61400000	40600000	57300000	60600000	65400000	70300000	67400000	80000000	44700000	26900000	42100000	36400000	40500000	1.74:1.66:1.97:1.10:0.67:1.04:0.90:1.00	130000000	57200000	72600000	38300000	1.90:1.00	37180	Outer membrane protein assembly factor BamC OS=Klebsiella pneumoniae OX=573 GN=nlpB PE=3 SV=1
2008	1960	tr|W9BHW2|W9BHW2_KLEPN	45.62	21	2	2	Carbamidomethylation	29900000	5760000	3800000	3740000	2730000	4870000	3900000	1500000	29900000	5760000	3800000	3740000	2730000	4870000	3900000	1500000	19.97:3.85:2.54:2.50:1.82:3.25:2.61:1.00	13200000	3350000	13200000	3350000	3.93:1.00	14291	Endoribonuclease L-PSP OS=Klebsiella pneumoniae OX=573 GN=yoaB PE=4 SV=1
79	177	tr|W9B3J4|W9B3J4_KLEPN	45.48	12	5	5	Carbamidomethylation	6410000	9600000	14900000	17900000	15700000	11700000	22900000	17000000	5160000	7490000	13500000	16600000	14900000	10900000	20700000	15000000	0.34:0.50:0.90:1.11:0.99:0.73:1.38:1.00	10300000	17200000	8730000	15600000	0.56:1.00	84169	GTP diphosphokinase OS=Klebsiella pneumoniae OX=573 GN=relA PE=3 SV=1
595	131	tr|A0A0C7KJP7|A0A0C7KJP7_KLEPN	45.31	9	3	3		3040000	5150000	6400000	1790000	2380000	4480000	1060000	3920000	3040000	5150000	6400000	1790000	2380000	4480000	1060000	3920000	0.78:1.32:1.63:0.46:0.61:1.14:0.27:1.00	4860000	2890000	4860000	2890000	1.69:1.00	70771	Phosphomethylpyrimidine synthase OS=Klebsiella pneumoniae OX=573 GN=thiC PE=3 SV=1
2051	1230	tr|W9BJ82|W9BJ82_KLEPN	45.27	34	3	3	Carbamidomethylation	14400000	9630000	14800000	940000	823000	1980000	349000	1860000	14400000	9630000	14800000	940000	823000	1980000	349000	1860000	7.75:5.18:7.97:0.51:0.44:1.07:0.19:1.00	12900000	1210000	12900000	1210000	10.66:1.00	17385	Regulator of ribonuclease activity A OS=Klebsiella pneumoniae OX=573 GN=rraA PE=3 SV=1
554	831	tr|A0A377US98|A0A377US98_KLEPN	45.19	2	1	1		89900	326000	377000	814000	628000	490000	618000	1100000	89900	326000	377000	814000	628000	490000	618000	1100000	0.08:0.30:0.34:0.74:0.57:0.44:0.56:1.00	264000	730000	264000	730000	0.36:1.00	101570	Adenylate cyclase OS=Klebsiella pneumoniae OX=573 GN=cyaA PE=3 SV=1
870	1071	tr|W9BK01|W9BK01_KLEPN	44.9	12	3	3	Carbamidomethylation	7640000	8660000	7730000	4570000	4910000	3130000	5250000	4660000	7640000	8660000	7730000	4570000	4910000	3130000	5250000	4660000	1.64:1.86:1.66:0.98:1.05:0.67:1.13:1.00	8010000	4500000	8010000	4500000	1.78:1.00	49495	DUF21 domain-containing protein OS=Klebsiella pneumoniae OX=573 GN=ytfL PE=3 SV=1
680	904	tr|W9BP02|W9BP02_KLEPN	44.79	6	1	1		386000	591000	4150000	33500	76300	276000	0	193000	386000	591000	4150000	33500	76300	276000	0	193000	2.00:3.06:21.48:0.17:0.40:1.43:0:1.00	1710000	145000	1710000	145000	11.80:1.00	31566	Manganese catalase OS=Klebsiella pneumoniae OX=573 GN=BANRA_00763 PE=3 SV=1
1778	1140	tr|A0A0W8AWH3|A0A0W8AWH3_KLEPN	44.56	17	2	2		3320000	5650000	4150000	12700000	6990000	5620000	10500000	5420000	3320000	5650000	4150000	12700000	6990000	5620000	10500000	5420000	0.61:1.04:0.77:2.34:1.29:1.04:1.93:1.00	4370000	8240000	4370000	8240000	0.53:1.00	18635	G/U mismatch-specific DNA glycosylase OS=Klebsiella pneumoniae OX=573 GN=mug PE=3 SV=1
77	4	tr|A0A0W8AQM1|A0A0W8AQM1_KLEPN	44.54	18	5	5	Oxidation (M)	104000000	140000000	143000000	232000000	237000000	227000000	228000000	167000000	87900000	118000000	122000000	196000000	203000000	213000000	197000000	160000000	0.55:0.74:0.76:1.23:1.27:1.33:1.23:1.00	129000000	218000000	109000000	194000000	0.56:1.00	47166	Adenylosuccinate synthetase OS=Klebsiella pneumoniae OX=573 GN=purA PE=3 SV=1
503	488	tr|A0A0C7EXY8|A0A0C7EXY8_KLEPN	44.53	26	6	6		87400000	92000000	103000000	48200000	47700000	44700000	51100000	30200000	65700000	63300000	77700000	42000000	41500000	38500000	44500000	27700000	2.37:2.28:2.80:1.51:1.50:1.39:1.60:1.00	96000000	44500000	68900000	38900000	1.77:1.00	36215	1 5-anhydro-D-fructose reductase OS=Klebsiella pneumoniae OX=573 GN=afr_3 PE=4 SV=1
1756	3107	tr|A0A0W8AU57|A0A0W8AU57_KLEPN	44.48	11	1	1		812000	1160000	1020000	60100	294000	265000	246000	206000	812000	1160000	1020000	60100	294000	265000	246000	206000	3.94:5.62:4.93:0.29:1.42:1.29:1.19:1.00	996000	214000	996000	214000	4.65:1.00	14037	Holo-[acyl-carrier-protein] synthase OS=Klebsiella pneumoniae OX=573 GN=acpS PE=3 SV=1
13	92	tr|A0A377UXJ4|A0A377UXJ4_KLEPN	44.44	23	15	15	Carbamidomethylation; Oxidation (M)	124000000	158000000	158000000	85700000	74000000	42200000	99300000	54900000	53900000	65500000	73400000	44800000	40600000	17000000	46900000	31800000	1.69:2.06:2.31:1.41:1.28:0.54:1.47:1.00	146000000	71400000	64300000	36200000	1.77:1.00	119015	Ribonuclease E OS=Klebsiella pneumoniae OX=573 GN=rne PE=3 SV=1
563	496	tr|A0A377UWF3|A0A377UWF3_KLEPN	44.43	16	4	4	Carbamidomethylation	25600000	29800000	33000000	72800000	60700000	36000000	50100000	21900000	22900000	27700000	29900000	72200000	59800000	35200000	49500000	21200000	1.08:1.31:1.41:3.40:2.82:1.66:2.33:1.00	29500000	48300000	26800000	47600000	0.56:1.00	42568	Peptide chain release factor 3 OS=Klebsiella pneumoniae OX=573 GN=prfC_2 PE=4 SV=1
1057	786	tr|A0A377VBE5|A0A377VBE5_KLEPN	44.4	12	2	2	Carbamidomethylation	3950000	6560000	5630000	14200000	10200000	3670000	11900000	7770000	3950000	6560000	5630000	14200000	10200000	3670000	11900000	7770000	0.51:0.84:0.72:1.83:1.31:0.47:1.53:1.00	5380000	9530000	5380000	9530000	0.56:1.00	28727	D-erythrose-4-phosphate dehydrogenase OS=Klebsiella pneumoniae OX=573 GN=epd_1 PE=4 SV=1
1302	1800	tr|A0A377VAD7|A0A377VAD7_KLEPN	44.14	36	2	2	Oxidation (M)	118000000	170000000	126000000	339000000	452000000	309000000	453000000	224000000	118000000	170000000	126000000	339000000	452000000	309000000	453000000	224000000	0.53:0.76:0.56:1.51:2.02:1.38:2.02:1.00	138000000	402000000	138000000	402000000	0.34:1.00	8424	30S ribosomal protein S7 OS=Klebsiella pneumoniae OX=573 GN=rpsG PE=3 SV=1
490	724	tr|W9BIK3|W9BIK3_KLEPN	44.07	18	3	3		15800000	16400000	22400000	14700000	11400000	4800000	14000000	6570000	15800000	16400000	22400000	14700000	11400000	4800000	14000000	6570000	2.41:2.50:3.41:2.23:1.74:0.73:2.14:1.00	18200000	10400000	18200000	10400000	1.75:1.00	28659	Cell division protein ZapD OS=Klebsiella pneumoniae OX=573 GN=zapD PE=3 SV=1
258	616	tr|A0A377USH4|A0A377USH4_KLEPN	43.8	35	5	5	Oxidation (M)	414000000	491000000	491000000	816000000	844000000	1060000000	734000000	808000000	401000000	477000000	477000000	763000000	779000000	993000000	717000000	734000000	0.55:0.65:0.65:1.04:1.06:1.35:0.98:1.00	466000000	852000000	452000000	797000000	0.57:1.00	21676	ATP synthase subunit beta OS=Klebsiella pneumoniae OX=573 GN=atpD_2 PE=4 SV=1
406	282	tr|A0A081LXV7|A0A081LXV7_KLEPN	43.65	21	6	6		6340000	6990000	8690000	12400000	14200000	10400000	18700000	10100000	4750000	5050000	6290000	8150000	10900000	7690000	13800000	6710000	0.71:0.75:0.94:1.21:1.63:1.15:2.06:1.00	7500000	13300000	5360000	9460000	0.57:1.00	52179	Coproporphyrinogen-III oxidase OS=Klebsiella pneumoniae OX=573 GN=hemN PE=3 SV=1
1118	640	tr|W9BEI1|W9BEI1_KLEPN	43.61	8	2	2		10100000	11900000	16600000	131000000	23700000	95100000	50000000	45000000	10100000	11900000	16600000	131000000	23700000	95100000	50000000	45000000	0.22:0.26:0.37:2.91:0.53:2.11:1.11:1.00	12900000	69000000	12900000	69000000	0.19:1.00	57130	Maltose/maltodextrin transport system permease protein OS=Klebsiella pneumoniae OX=573 GN=malF PE=3 SV=1
2229	1562	tr|A0A0C7K9W0|A0A0C7K9W0_KLEPN	43.53	11	1	1		3010000	3290000	5340000	2340000	1030000	1010000	1070000	1420000	3010000	3290000	5340000	2340000	1030000	1010000	1070000	1420000	2.12:2.32:3.76:1.65:0.73:0.71:0.75:1.00	3880000	1370000	3880000	1370000	2.82:1.00	15594	Acetyltransferase OS=Klebsiella pneumoniae OX=573 GN=DD583_22800 PE=4 SV=1
1356	1431	tr|W9BDK4|W9BDK4_KLEPN	43.53	24	2	2		1570000	1610000	1450000	5300000	6730000	4940000	4810000	3270000	1570000	1610000	1450000	5300000	6730000	4940000	4810000	3270000	0.48:0.49:0.44:1.62:2.06:1.51:1.47:1.00	1540000	5010000	1540000	5010000	0.31:1.00	15743	Cysteine desulfurase sulfur acceptor subunit CsdE OS=Klebsiella pneumoniae OX=573 GN=csdE PE=3 SV=1
3410	7890	tr|A0A377V7L4|A0A377V7L4_KLEPN	43.38	35	1	1		10800000	10400000	7020000	4490000	7400000	2750000	2590000	1580000	10800000	10400000	7020000	4490000	7400000	2750000	2590000	1580000	6.86:6.60:4.44:2.84:4.68:1.74:1.64:1.00	9430000	3760000	9430000	3760000	2.51:1.00	6754	Outer membrane protein YfgL OS=Klebsiella pneumoniae OX=573 GN=yfgL_4 PE=4 SV=1
765	674	tr|A0A377US55|A0A377US55_KLEPN	43.35	9	3	3		1270000	1150000	700000	595000	1310000	1660000	1120000	4940000	1270000	1150000	700000	595000	1310000	1660000	1120000	4940000	0.26:0.23:0.14:0.12:0.27:0.34:0.23:1.00	1140000	1970000	1140000	1970000	0.58:1.00	61179	AsmA family protein OS=Klebsiella pneumoniae OX=573 GN=NCTC13443_00263 PE=4 SV=1
134	123	tr|A0A377VAP0|A0A377VAP0_KLEPN	43.32	29	11	11	Carbamidomethylation	78300000	101000000	96900000	48300000	42700000	31300000	46200000	21500000	40500000	56000000	50100000	34400000	32800000	24100000	30300000	17400000	2.33:3.22:2.88:1.98:1.88:1.38:1.74:1.00	91900000	38100000	48900000	27800000	1.76:1.00	55030	ATP-dependent zinc metalloprotease FtsH OS=Klebsiella pneumoniae OX=573 GN=hflB_1 PE=3 SV=1
1837	1799	tr|D5KTK6|D5KTK6_KLEPN	43.2	31	2	2		8190000	10400000	9080000	569000	1590000	0	3420000	338000	8190000	10400000	9080000	569000	1590000	0	3420000	338000	24.22:30.78:26.85:1.68:4.71:0:10.12:1.00	9230000	1490000	9230000	1490000	6.21:1.00	14501	Ribonuclease VapC OS=Klebsiella pneumoniae OX=573 GN=vapC PE=3 SV=1
113	146	tr|W9BQA7|W9BQA7_KLEPN	43.08	21	6	6	Carbamidomethylation	39300000	43100000	48600000	20300000	12800000	11300000	22500000	12700000	21200000	25800000	24500000	17400000	11600000	9860000	19400000	9710000	2.19:2.66:2.52:1.79:1.19:1.02:2.00:1.00	43700000	15900000	23900000	13600000	1.76:1.00	53952	Ketol-acid reductoisomerase (NADP(+)) OS=Klebsiella pneumoniae OX=573 GN=ilvC PE=3 SV=1
1722	1593	tr|A0A377UZ18|A0A377UZ18_KLEPN	42.92	27	3	3	Oxidation (M)	27500000	18400000	28200000	16300000	13500000	10600000	20400000	11900000	26800000	17800000	27400000	14900000	12500000	10200000	19300000	11400000	2.35:1.56:2.40:1.31:1.10:0.90:1.69:1.00	24700000	14500000	24000000	13700000	1.75:1.00	16209	GTP-binding protein YdgA OS=Klebsiella pneumoniae OX=573 GN=ydgA_2 PE=4 SV=1
638	1284	tr|A0A377V7Y6|A0A377V7Y6_KLEPN	42.65	18	2	2		10500000	13700000	11700000	4470000	7840000	6550000	4740000	4210000	10500000	13700000	11700000	4470000	7840000	6550000	4740000	4210000	2.49:3.25:2.79:1.06:1.87:1.56:1.13:1.00	11900000	5630000	11900000	5630000	2.12:1.00	16483	Arginine decarboxylase OS=Klebsiella pneumoniae OX=573 GN=speA_2 PE=4 SV=1
862	408	tr|A0A081M4I0|A0A081M4I0_KLEPN	42.62	8	2	2		2650000	3410000	3220000	3440000	2010000	159000	3130000	98700	2650000	3410000	3220000	3440000	2010000	159000	3130000	98700	26.81:34.60:32.59:34.86:20.39:1.61:31.69:1.00	3090000	1770000	3090000	1770000	1.75:1.00	37940	Phospho-2-dehydro-3-deoxyheptonate aldolase OS=Klebsiella pneumoniae OX=573 GN=aroG PE=3 SV=1
1474	1301	tr|A0A377UCB7|A0A377UCB7_KLEPN	42.47	14	2	2		1400000	2050000	2080000	1070000	883000	412000	2100000	477000	1400000	2050000	2080000	1070000	883000	412000	2100000	477000	2.93:4.31:4.37:2.24:1.85:0.86:4.40:1.00	1840000	988000	1840000	988000	1.87:1.00	26407	Phosphate regulon transcriptional regulatory protein PhoB OS=Klebsiella pneumoniae OX=573 GN=phoB PE=4 SV=1
2015	2346	tr|A0A377V1C6|A0A377V1C6_KLEPN	42.15	23	1	1		4400000	8430000	8030000	3710000	2680000	5230000	5300000	3010000	4400000	8430000	8030000	3710000	2680000	5230000	5300000	3010000	1.46:2.80:2.67:1.23:0.89:1.74:1.76:1.00	6950000	4000000	6950000	4000000	1.74:1.00	7445	Adenylosuccinate lyase OS=Klebsiella pneumoniae OX=573 GN=purB_1 PE=4 SV=1
57	110	tr|W9BJU3|W9BJU3_KLEPN	42.1	46	10	10	Oxidation (M)	853000000	1010000000	1420000000	403000000	273000000	742000000	391000000	448000000	466000000	583000000	786000000	240000000	140000000	684000000	276000000	414000000	1.13:1.41:1.90:0.58:0.34:1.65:0.67:1.00	1100000000	452000000	612000000	351000000	1.74:1.00	43257	Maltodextrin-binding protein OS=Klebsiella pneumoniae OX=573 GN=malE PE=3 SV=1
2919	5928	tr|A0A377V862|A0A377V862_KLEPN	42.05	21	1	1		171000	246000	298000	711000	1460000	481000	2010000	338000	171000	246000	298000	711000	1460000	481000	2010000	338000	0.51:0.73:0.88:2.10:4.31:1.42:5.95:1.00	239000	1000000	239000	1000000	0.24:1.00	12976	DNA topoisomerase (ATP-hydrolyzing) OS=Klebsiella pneumoniae OX=573 GN=parC_3 PE=4 SV=1
852	764	tr|A0A377UU15|A0A377UU15_KLEPN	41.95	27	3	3	Carbamidomethylation	4230000	5480000	5860000	12300000	11400000	6740000	9620000	5100000	4230000	5480000	5860000	12300000	11400000	6740000	9620000	5100000	0.83:1.08:1.15:2.42:2.23:1.32:1.89:1.00	5190000	9030000	5190000	9030000	0.57:1.00	26706	1-deoxy-D-xylulose 5-phosphate reductoisomerase OS=Klebsiella pneumoniae OX=573 GN=dxr_3 PE=4 SV=1
1473	1016	tr|A0A0W8AUH0|A0A0W8AUH0_KLEPN	41.82	12	3	3		516000	676000	620000	1320000	1820000	257000	1030000	835000	516000	676000	620000	1320000	1820000	257000	1030000	835000	0.62:0.81:0.74:1.58:2.18:0.31:1.23:1.00	604000	1050000	604000	1050000	0.58:1.00	52862	Histidine kinase OS=Klebsiella pneumoniae OX=573 GN=glrK PE=4 SV=1
605	494	tr|A0A377VAB3|A0A377VAB3_KLEPN	41.67	14	4	4	Carbamidomethylation	2010000	3390000	3000000	3840000	3200000	3450000	9450000	4510000	1930000	3230000	2820000	3800000	3200000	3250000	8720000	4100000	0.47:0.79:0.69:0.93:0.78:0.79:2.13:1.00	2800000	4960000	2660000	4610000	0.58:1.00	57137	Formate hydrogenlyase transcriptional activator FhlA OS=Klebsiella pneumoniae OX=573 GN=fhlA_1 PE=4 SV=1
296	356	tr|W9BBD2|W9BBD2_KLEPN	41.6	18	4	4	Carbamidomethylation; Oxidation (M)	103000000	117000000	129000000	259000000	266000000	85200000	235000000	143000000	98400000	113000000	124000000	255000000	263000000	83500000	228000000	141000000	0.70:0.80:0.88:1.81:1.87:0.59:1.62:1.00	116000000	198000000	112000000	194000000	0.58:1.00	36952	Cell shape-determining protein MreB OS=Klebsiella pneumoniae OX=573 GN=mreB PE=3 SV=1
1422	1064	tr|A0A377UVF4|A0A377UVF4_KLEPN	41.43	10	2	2	Carbamidomethylation	2920000	3790000	3280000	3460000	1450000	1860000	1860000	961000	2920000	3790000	3280000	3460000	1450000	1860000	1860000	961000	3.04:3.94:3.41:3.60:1.51:1.94:1.94:1.00	3330000	1920000	3330000	1920000	1.73:1.00	30861	3-isopropylmalate dehydrogenase OS=Klebsiella pneumoniae OX=573 GN=leuB PE=3 SV=1
1143	1651	tr|A0A0C7KBN4|A0A0C7KBN4_KLEPN	41.28	8	1	1	Carbamidomethylation	600000	739000	546000	18300	1160000	16200	139000	0	600000	739000	546000	18300	1160000	16200	139000	0	64.00:64.00:64.00:64.00:64.00:64.00:64.00:-	628000	333000	628000	333000	1.89:1.00	27892	Propanediol utilization microcompartment protein PduB OS=Klebsiella pneumoniae OX=573 GN=eutL_2 PE=4 SV=1
620	560	tr|A0A377UUQ6|A0A377UUQ6_KLEPN	41.11	32	4	4	Carbamidomethylation	12200000	19500000	15700000	8210000	4050000	16300000	7290000	5310000	11200000	15800000	14200000	7730000	3830000	16000000	7020000	5080000	2.20:3.11:2.80:1.52:0.75:3.15:1.38:1.00	15800000	8240000	13700000	7940000	1.73:1.00	27041	Hydroxymethylbilane synthase OS=Klebsiella pneumoniae OX=573 GN=hemC PE=3 SV=1
2365	3039	tr|A0A0C7KBN7|A0A0C7KBN7_KLEPN	40.84	59	3	3	Carbamidomethylation	17400000	16200000	27000000	20900000	11600000	8260000	13400000	4400000	17400000	16200000	27000000	20900000	11600000	8260000	13400000	4400000	3.96:3.68:6.14:4.75:2.63:1.88:3.04:1.00	20200000	11700000	20200000	11700000	1.73:1.00	8451	DUF333 domain-containing protein OS=Klebsiella pneumoniae OX=573 GN=DDJ63_20930 PE=4 SV=1
205	163	tr|W9BMT1|W9BMT1_KLEPN	40.81	8	3	3		8180000	12600000	11100000	19200000	19500000	20600000	21500000	10800000	8180000	12600000	11100000	19200000	19500000	20600000	21500000	10800000	0.76:1.17:1.03:1.78:1.81:1.91:1.99:1.00	10600000	18300000	10600000	18300000	0.58:1.00	68528	SelB translation factor OS=Klebsiella pneumoniae OX=573 GN=selB PE=4 SV=1
1915	2391	tr|A0A377XQB4|A0A377XQB4_KLEPN	40.6	8	1	1		3340000	1850000	1400000	1630000	3100000	650000	470000	536000	3340000	1850000	1400000	1630000	3100000	650000	470000	536000	6.23:3.46:2.62:3.03:5.78:1.21:0.88:1.00	2200000	1280000	2200000	1280000	1.72:1.00	27331	Multicopper oxidase type 3 OS=Klebsiella pneumoniae OX=573 GN=cueO_3 PE=4 SV=1
701	463	tr|A0A0C7KBU2|A0A0C7KBU2_KLEPN	40.47	23	4	4	Carbamidomethylation	17400000	18200000	20900000	13300000	11400000	12600000	11400000	5860000	15700000	15900000	19900000	11900000	10000000	12200000	9910000	5820000	2.71:2.72:3.42:2.05:1.72:2.10:1.70:1.00	18800000	11000000	17200000	10000000	1.71:1.00	31915	NADPH-dependent 7-cyano-7-deazaguanine reductase OS=Klebsiella pneumoniae OX=573 GN=queF PE=3 SV=1
2081	2027	tr|A0A0W8AX60|A0A0W8AX60_KLEPN	40.2	18	2	2	Carbamidomethylation	6810000	7910000	8260000	5550000	4210000	6370000	4110000	2060000	6810000	7910000	8260000	5550000	4210000	6370000	4110000	2060000	3.30:3.84:4.01:2.69:2.04:3.09:1.99:1.00	7660000	4460000	7660000	4460000	1.72:1.00	20401	3-deoxy-D-manno-octulosonate 8-phosphate phosphatase KdsC OS=Klebsiella pneumoniae OX=573 GN=kdsC PE=3 SV=1
1552	1588	tr|W9B1C7|W9B1C7_KLEPN	39.78	37	3	3	Oxidation (M)	44100000	53600000	53100000	114000000	76000000	85600000	76800000	83300000	43400000	53400000	52100000	111000000	74300000	83600000	74400000	81400000	0.53:0.66:0.64:1.37:0.91:1.03:0.91:1.00	50400000	87100000	49700000	85100000	0.58:1.00	15586	Rhodanese-like domain-containing protein OS=Klebsiella pneumoniae OX=573 GN=yibN_1 PE=4 SV=1
438	263	tr|W9BDL0|W9BDL0_KLEPN	39.76	9	2	2	Carbamidomethylation	598000	998000	913000	848000	449000	243000	553000	350000	598000	998000	913000	848000	449000	243000	553000	350000	1.71:2.85:2.61:2.42:1.29:0.69:1.58:1.00	987000	489000	987000	489000	2.02:1.00	41903	Ribosomal RNA large subunit methyltransferase M OS=Klebsiella pneumoniae OX=573 GN=rlmM PE=3 SV=1
3165	9261	tr|A0A377UYB8|A0A377UYB8_KLEPN	39.73	43	1	1		3800000	2590000	4590000	5220000	6180000	6190000	10100000	3620000	3800000	2590000	4590000	5220000	6180000	6190000	10100000	3620000	1.05:0.71:1.27:1.44:1.71:1.71:2.79:1.00	3660000	6260000	3660000	6260000	0.58:1.00	6445	DNA-binding ATP-dependent protease La OS=Klebsiella pneumoniae OX=573 GN=lon_1 PE=4 SV=1
165	247	tr|A0A377UTZ3|A0A377UTZ3_KLEPN	39.66	34	6	6	Carbamidomethylation; Oxidation (M)	175000000	173000000	215000000	401000000	269000000	57900000	486000000	121000000	107000000	144000000	132000000	356000000	219000000	31700000	400000000	85200000	1.26:1.69:1.55:4.18:2.57:0.37:4.70:1.00	188000000	267000000	128000000	218000000	0.58:1.00	40427	Periplasmic serine endoprotease DegP-like OS=Klebsiella pneumoniae OX=573 GN=degP_1 PE=3 SV=1
2202	1654	tr|A0A377V5I0|A0A377V5I0_KLEPN	39.65	26	2	2	Carbamidomethylation	4520000	5550000	7300000	6030000	3420000	25000000	9810000	20900000	4520000	5550000	7300000	6030000	3420000	25000000	9810000	20900000	0.22:0.27:0.35:0.29:0.16:1.20:0.47:1.00	5790000	13000000	5790000	13000000	0.44:1.00	17891	Methionine aminopeptidase OS=Klebsiella pneumoniae OX=573 GN=map_3 PE=4 SV=1
2734	2524	tr|A0A0C7F062|A0A0C7F062_KLEPN	39.6	31	2	2	Carbamidomethylation	8460000	12300000	13400000	11100000	6810000	4590000	7790000	2960000	8460000	12300000	13400000	11100000	6810000	4590000	7790000	2960000	2.85:4.15:4.51:3.75:2.30:1.55:2.63:1.00	11400000	6660000	11400000	6660000	1.71:1.00	11838	Cell division protein BolA OS=Klebsiella pneumoniae OX=573 GN=bolA PE=3 SV=1
1252	1095	tr|W9BAI4|W9BAI4_KLEPN	39.48	12	2	2	Carbamidomethylation	4530000	5960000	5940000	7720000	3370000	12400000	9400000	16200000	4530000	5960000	5940000	7720000	3370000	12400000	9400000	16200000	0.28:0.37:0.37:0.48:0.21:0.76:0.58:1.00	5480000	9820000	5480000	9820000	0.56:1.00	31928	Probable lipid kinase YegS-like OS=Klebsiella pneumoniae OX=573 GN=yegS PE=3 SV=1
3086	3545	tr|A0A377UTU5|A0A377UTU5_KLEPN	39.41	35	2	2		11800000	10500000	13100000	1070000	752000	531000	1550000	309000	11800000	10500000	13100000	1070000	752000	531000	1550000	309000	38.34:33.88:42.38:3.47:2.44:1.72:5.02:1.00	11800000	854000	11800000	854000	13.81:1.00	8730	3-methyl-2-oxobutanoate hydroxymethyltransferase OS=Klebsiella pneumoniae OX=573 GN=panB_1 PE=3 SV=1
1703	1298	tr|A0A377V0Y1|A0A377V0Y1_KLEPN	39.3	9	2	2		2700000	3770000	3090000	2790000	2170000	540000	3980000	1280000	2030000	2380000	2530000	1080000	1030000	32400	847000	484000	4.18:4.93:5.23:2.24:2.13:0.07:1.75:1.00	3190000	2150000	2310000	696000	3.33:1.00	19040	Cysteinyl-tRNA synthetase OS=Klebsiella pneumoniae OX=573 GN=cysS_2 PE=4 SV=1
11	18	tr|A0A0E1GTN0|A0A0E1GTN0_KLEPN	39.28	38	16	16	Oxidation (M)	579000000	634000000	617000000	536000000	436000000	477000000	517000000	576000000	190000000	198000000	213000000	334000000	263000000	361000000	304000000	444000000	0.43:0.45:0.48:0.75:0.59:0.81:0.69:1.00	610000000	509000000	200000000	341000000	0.59:1.00	71107	Chaperone protein HtpG OS=Klebsiella pneumoniae OX=573 GN=htpG PE=3 SV=1
259	233	tr|A0A060VH49|A0A060VH49_KLEPN	39.12	16	5	5	Carbamidomethylation	25300000	30700000	31500000	19400000	14000000	25700000	19200000	12100000	24200000	28600000	30200000	17300000	13000000	23500000	17300000	10200000	2.38:2.82:2.97:1.70:1.28:2.31:1.71:1.00	29200000	18100000	27700000	16200000	1.70:1.00	46680	Threonine synthase OS=Klebsiella pneumoniae OX=573 GN=thrC PE=3 SV=1
1027	1480	tr|A0A377UQS5|A0A377UQS5_KLEPN	39.12	27	3	3	Carbamidomethylation	312000000	367000000	384000000	282000000	273000000	117000000	223000000	144000000	312000000	367000000	384000000	282000000	273000000	117000000	223000000	144000000	2.16:2.54:2.66:1.95:1.89:0.81:1.55:1.00	354000000	208000000	354000000	208000000	1.70:1.00	15505	ATP synthase subunit alpha OS=Klebsiella pneumoniae OX=573 GN=atpA_3 PE=4 SV=1
1834	1115	tr|A0A377V9G9|A0A377V9G9_KLEPN	39.05	15	2	2	Carbamidomethylation	894000	1300000	691000	2230000	1510000	1450000	2170000	829000	894000	1300000	691000	2230000	1510000	1450000	2170000	829000	1.08:1.57:0.83:2.69:1.82:1.74:2.62:1.00	962000	1700000	962000	1700000	0.57:1.00	23298	Pimeloyl-BioC--CoA transferase BioH OS=Klebsiella pneumoniae OX=573 GN=bioH PE=4 SV=1
2003	1643	tr|A0A377UY52|A0A377UY52_KLEPN	39.04	10	1	1		1870000	2680000	2540000	8990000	8680000	11500000	7210000	10500000	1870000	2680000	2540000	8990000	8680000	11500000	7210000	10500000	0.18:0.25:0.24:0.85:0.82:1.09:0.68:1.00	2360000	9380000	2360000	9380000	0.25:1.00	20122	Galactose-1-phosphate uridylyltransferase OS=Klebsiella pneumoniae OX=573 GN=galT PE=4 SV=1
1790	2584	tr|A0A377UVW3|A0A377UVW3_KLEPN	38.59	15	2	2		2410000	4500000	3660000	2790000	1310000	1330000	2400000	2570000	2410000	4500000	3660000	2790000	1310000	1330000	2400000	2570000	0.94:1.75:1.43:1.09:0.51:0.52:0.93:1.00	3520000	2080000	3520000	2080000	1.70:1.00	25472	NAD(P)H-hydrate epimerase OS=Klebsiella pneumoniae OX=573 GN=nnr_1 PE=3 SV=1
368	699	tr|A0A081LVS1|A0A081LVS1_KLEPN	38.39	15	3	3	Carbamidomethylation	18400000	31700000	21400000	7090000	8470000	5770000	31400000	17700000	18400000	31700000	21400000	7090000	8470000	5770000	31400000	17700000	1.04:1.79:1.21:0.40:0.48:0.33:1.77:1.00	23800000	14100000	23800000	14100000	1.69:1.00	30912	PTS mannose transporter subunit IID OS=Klebsiella pneumoniae OX=573 GN=manZ_3 PE=4 SV=1
411	596	tr|A0A377UQY6|A0A377UQY6_KLEPN	38.3	42	6	6		32500000	46800000	44500000	102000000	84400000	73100000	86700000	70600000	29800000	40800000	38400000	69500000	56300000	66300000	62400000	53000000	0.56:0.77:0.72:1.31:1.06:1.25:1.18:1.00	41400000	83300000	36300000	61500000	0.59:1.00	25981	Glycine--tRNA ligase beta subunit OS=Klebsiella pneumoniae OX=573 GN=glyS_1 PE=3 SV=1
397	1003	tr|W9B4D3|W9B4D3_KLEPN	37.68	45	5	5	Carbamidomethylation; Oxidation (M)	46800000	52300000	54000000	28000000	37400000	23400000	36400000	32000000	43800000	50100000	50900000	24800000	34400000	21100000	32900000	30200000	1.45:1.66:1.69:0.82:1.14:0.70:1.09:1.00	51000000	31700000	48300000	28900000	1.67:1.00	28068	Pyrroline-5-carboxylate reductase OS=Klebsiella pneumoniae OX=573 GN=proC PE=3 SV=1
516	848	tr|W9B6U7|W9B6U7_KLEPN	37.63	9	3	3	Carbamidomethylation	1550000	3120000	3080000	7890000	3790000	1670000	6180000	2220000	1550000	3120000	3080000	7890000	3790000	1670000	6180000	2220000	0.70:1.41:1.39:3.55:1.71:0.75:2.78:1.00	2580000	4350000	2580000	4350000	0.59:1.00	63907	ATP-dependent endonuclease OS=Klebsiella pneumoniae OX=573 GN=ybjD PE=4 SV=1
3109	6584	tr|A0A377V5I5|A0A377V5I5_KLEPN	37.49	18	1	1	Carbamidomethylation; Oxidation (M)	5600000	6190000	7270000	4480000	3950000	2430000	4690000	3610000	5470000	6030000	7020000	4230000	3770000	2380000	4430000	3550000	1.54:1.70:1.98:1.19:1.06:0.67:1.25:1.00	6350000	3830000	6170000	3670000	1.68:1.00	8909	FMN oxidoreductase OS=Klebsiella pneumoniae OX=573 GN=namA_1 PE=4 SV=1
877	648	tr|W9BJ75|W9BJ75_KLEPN	37.41	4	1	1		38500	0	1090000	624000	596000	396000	1160000	376000	38500	0	1090000	624000	596000	396000	1160000	376000	0.10:0:2.89:1.66:1.59:1.06:3.08:1.00	562000	630000	562000	630000	0.89:1.00	33117	Methylenetetrahydrofolate reductase OS=Klebsiella pneumoniae OX=573 GN=metF PE=3 SV=1
405	106	tr|A0A0W8AXD3|A0A0W8AXD3_KLEPN	37.25	22	7	7	Carbamidomethylation	11600000	15800000	16000000	12900000	8550000	7290000	14400000	7400000	6770000	10100000	9700000	6490000	5220000	4350000	8360000	1950000	3.47:5.17:4.98:3.33:2.68:2.23:4.29:1.00	14500000	10500000	8850000	5270000	1.68:1.00	55544	Ribonuclease G OS=Klebsiella pneumoniae OX=573 GN=rng PE=3 SV=1
726	552	tr|A0A332DQJ4|A0A332DQJ4_KLEPN	36.85	35	3	3		269000000	295000000	355000000	92400000	118000000	333000000	42400000	330000000	269000000	295000000	355000000	92400000	118000000	333000000	42400000	330000000	0.81:0.89:1.07:0.28:0.36:1.01:0.13:1.00	307000000	185000000	307000000	185000000	1.66:1.00	23043	Superoxide dismutase OS=Klebsiella pneumoniae OX=573 GN=sodA PE=3 SV=1
540	783	tr|A0A377UUA5|A0A377UUA5_KLEPN	36.71	13	1	1		41800000	59600000	61100000	126000000	73900000	120000000	98100000	34700000	41800000	59600000	61100000	126000000	73900000	120000000	98100000	34700000	1.21:1.72:1.76:3.63:2.13:3.45:2.83:1.00	54200000	90500000	54200000	90500000	0.60:1.00	18487	2-deoxy-D-ribose 5-phosphate aldolase OS=Klebsiella pneumoniae OX=573 GN=deoC_1 PE=4 SV=1
630	448	tr|A0A086IJZ9|A0A086IJZ9_KLEPN	36.63	41	5	5		35600000	53200000	45700000	100000000	97100000	18900000	110000000	37400000	30900000	45800000	38000000	90600000	86400000	16800000	96100000	29100000	1.06:1.57:1.30:3.11:2.97:0.58:3.30:1.00	44900000	73600000	38200000	63800000	0.60:1.00	45687	Cell division protein DamX OS=Klebsiella pneumoniae OX=573 GN=damX PE=3 SV=1
342	387	tr|W9BQ66|W9BQ66_KLEPN	36.39	40	7	7	Oxidation (M)	33600000	53900000	50700000	66700000	68000000	38800000	40900000	32500000	16500000	29500000	28000000	55500000	55800000	33100000	31500000	29300000	0.56:1.00:0.95:1.89:1.90:1.13:1.08:1.00	46100000	49500000	24600000	41100000	0.60:1.00	37360	Ribosomal RNA small subunit methyltransferase C OS=Klebsiella pneumoniae OX=573 GN=rsmC PE=3 SV=1
834	979	tr|K7QS31|K7QS31_KLEPN	36.35	28	3	2		3300000	4060000	4180000	8320000	4710000	7580000	5760000	5670000	3300000	4060000	4180000	8320000	4710000	7580000	5760000	5670000	0.58:0.72:0.74:1.47:0.83:1.34:1.02:1.00	4130000	6410000	4130000	6410000	0.64:1.00	20630	AAA family ATPase OS=Klebsiella pneumoniae OX=573 GN=tmrB PE=4 SV=1
942	1131	tr|A0A0W8AQ82|A0A0W8AQ82_KLEPN	35.99	7	1	1		1520000	1720000	1960000	3510000	4140000	10800000	5130000	5470000	1520000	1720000	1960000	3510000	4140000	10800000	5130000	5470000	0.28:0.31:0.36:0.64:0.76:1.98:0.94:1.00	1730000	5820000	1730000	5820000	0.30:1.00	26677	GlnQ protein OS=Klebsiella pneumoniae OX=573 GN=glnQ PE=3 SV=1
37	84	tr|W9B9W2|W9B9W2_KLEPN	35.92	39	14	14	Carbamidomethylation; Oxidation (M)	94700000	110000000	115000000	166000000	148000000	110000000	167000000	89600000	46700000	48400000	53600000	99100000	93400000	81100000	85100000	52600000	0.89:0.92:1.02:1.88:1.77:1.54:1.62:1.00	106000000	137000000	49500000	82200000	0.60:1.00	64243	Arginine--tRNA ligase OS=Klebsiella pneumoniae OX=573 GN=argS PE=3 SV=1
331	335	tr|A0A377UX45|A0A377UX45_KLEPN	35.91	25	6	6		28100000	32700000	27300000	24900000	25100000	13600000	20500000	12500000	24500000	30000000	25600000	23900000	17900000	10600000	17800000	10200000	2.40:2.93:2.51:2.34:1.75:1.04:1.74:1.00	30600000	19700000	26700000	16100000	1.66:1.00	39292	Phosphate starvation-inducible ATPase PhoH with RNA binding motif OS=Klebsiella pneumoniae OX=573 GN=ybeZ_2 PE=3 SV=1
327	410	tr|A0A377W879|A0A377W879_KLEPN	35.89	12	4	4		24700000	27600000	31500000	20500000	17400000	13700000	22700000	13600000	20600000	22000000	24900000	14500000	9310000	12800000	18800000	12500000	1.65:1.76:2.00:1.16:0.75:1.02:1.50:1.00	28000000	17600000	22600000	13600000	1.67:1.00	37573	Protein HflK OS=Klebsiella pneumoniae OX=573 GN=hflK_2 PE=3 SV=1
470	919	tr|A0A377VBG7|A0A377VBG7_KLEPN	35.79	10	1	1	Carbamidomethylation	186000	1070000	591000	5070000	2070000	328000	3880000	2460000	186000	1070000	591000	5070000	2070000	328000	3880000	2460000	0.08:0.44:0.24:2.06:0.84:0.13:1.58:1.00	617000	2760000	617000	2760000	0.22:1.00	22950	Exopolyphosphatase OS=Klebsiella pneumoniae OX=573 GN=ppx_3 PE=4 SV=1
1242	664	tr|A0A0C7KIU8|A0A0C7KIU8_KLEPN	35.79	28	4	4		9520000	11800000	17700000	9870000	12200000	29100000	12400000	33500000	7830000	10200000	14500000	9850000	12000000	26200000	10600000	31200000	0.25:0.33:0.46:0.32:0.39:0.84:0.34:1.00	13000000	19400000	10800000	18000000	0.60:1.00	23103	Thiamine-phosphate synthase OS=Klebsiella pneumoniae OX=573 GN=thiE PE=3 SV=1
1976	3781	tr|A0A377UV82|A0A377UV82_KLEPN	35.78	19	3	3		6370000	6990000	6710000	10300000	7230000	12300000	7830000	10700000	5390000	6030000	5520000	9920000	6900000	11900000	7430000	10700000	0.50:0.56:0.52:0.93:0.65:1.11:0.69:1.00	6690000	9990000	5650000	9670000	0.58:1.00	17983	Copper homeostasis protein CutF / Lipoprotein NlpE OS=Klebsiella pneumoniae OX=573 GN=nlpE_2 PE=4 SV=1
1309	1149	tr|A0A076P500|A0A076P500_KLEPN	35.64	25	3	3	Carbamidomethylation	11800000	12700000	13500000	10200000	4840000	10100000	8780000	4420000	11800000	12700000	13500000	10200000	4840000	10100000	8780000	4420000	2.68:2.88:3.06:2.30:1.10:2.28:1.99:1.00	12700000	7660000	12700000	7660000	1.66:1.00	19356	Peptide deformylase OS=Klebsiella pneumoniae OX=573 GN=def PE=3 SV=1
445	791	tr|A0A377V0Z3|A0A377V0Z3_KLEPN	35.48	23	5	5	Carbamidomethylation	57600000	88500000	85400000	30400000	17100000	66000000	32800000	51900000	39400000	61400000	60700000	22500000	9230000	60900000	25500000	44500000	0.89:1.38:1.37:0.51:0.21:1.37:0.57:1.00	77200000	40300000	53800000	33200000	1.62:1.00	54222	NAD(P) transhydrogenase subunit alpha OS=Klebsiella pneumoniae OX=573 GN=pntA PE=3 SV=1
1999	1393	tr|A0A0W8AQ36|A0A0W8AQ36_KLEPN	35.47	21	2	2		54300000	45800000	60100000	42900000	34500000	25400000	40500000	18000000	54300000	45800000	60100000	42900000	34500000	25400000	40500000	18000000	3.02:2.54:3.34:2.39:1.92:1.41:2.25:1.00	53400000	32300000	53400000	32300000	1.65:1.00	16906	Kinase inhibitor OS=Klebsiella pneumoniae OX=573 GN=ybhB PE=4 SV=1
3755	6610	tr|A0A377V271|A0A377V271_KLEPN	35.32	13	1	1		1250000	1250000	1570000	451000	69500	138000	391000	12400	1250000	1250000	1570000	451000	69500	138000	391000	12400	64.00:64.00:64.00:36.34:5.61:11.10:31.54:1.00	1350000	212000	1350000	212000	6.38:1.00	17897	ABC transporter substrate-binding protein OS=Klebsiella pneumoniae OX=573 GN=NCTC13443_04495 PE=4 SV=1
661	577	tr|A0A377V3M4|A0A377V3M4_KLEPN	35.27	19	3	3		13300000	16000000	14300000	17600000	11100000	7000000	3050000	5330000	13300000	16000000	14300000	17600000	11100000	7000000	3050000	5330000	2.50:3.01:2.68:3.31:2.08:1.31:0.57:1.00	15000000	8820000	15000000	8820000	1.70:1.00	28710	Diaminobutyrate--2-oxoglutarate aminotransferase OS=Klebsiella pneumoniae OX=573 GN=dat_2 PE=4 SV=1
255	198	tr|A0A0V9HI75|A0A0V9HI75_KLEPN	35.13	36	5	5	Carbamidomethylation; Oxidation (M)	311000000	440000000	388000000	377000000	264000000	177000000	208000000	190000000	305000000	430000000	377000000	361000000	245000000	165000000	186000000	167000000	1.83:2.58:2.26:2.17:1.47:0.99:1.12:1.00	380000000	243000000	371000000	225000000	1.65:1.00	30825	2-dehydro-3-deoxyphosphooctonate aldolase OS=Klebsiella pneumoniae OX=573 GN=kdsA PE=3 SV=1
926	1106	tr|A0A377V8R4|A0A377V8R4_KLEPN	34.8	17	3	3	Carbamidomethylation	6570000	8510000	9320000	9390000	13700000	16500000	12600000	14700000	6570000	8510000	9320000	9390000	13700000	16500000	12600000	14700000	0.45:0.58:0.63:0.64:0.93:1.12:0.86:1.00	8130000	13400000	8130000	13400000	0.61:1.00	27880	Competence/damage-inducible protein CinA OS=Klebsiella pneumoniae OX=573 GN=yfaY_1 PE=4 SV=1
130	50	tr|A0A383NBG4|A0A383NBG4_KLEPN	34.79	10	4	4	Carbamidomethylation	10800000	14800000	15900000	16700000	7090000	7070000	8350000	3370000	10600000	14800000	15700000	16400000	6900000	6950000	8120000	3230000	3.27:4.57:4.86:5.07:2.14:2.15:2.51:1.00	13900000	8520000	13700000	8320000	1.64:1.00	70181	Glucans biosynthesis protein D OS=Klebsiella pneumoniae OX=573 GN=mdoD PE=3 SV=1
409	274	tr|A0A0C7KH35|A0A0C7KH35_KLEPN	34.77	13	3	3		8820000	10900000	9800000	6660000	7370000	5550000	5450000	4890000	8820000	10900000	9800000	6660000	7370000	5550000	5450000	4890000	1.80:2.23:2.01:1.36:1.51:1.13:1.11:1.00	9840000	5980000	9840000	5980000	1.64:1.00	49070	tRNA modification GTPase MnmE OS=Klebsiella pneumoniae OX=573 GN=mnmE PE=3 SV=1
1514	1055	tr|A0A377UQ09|A0A377UQ09_KLEPN	34.71	12	1	1		10800000	16100000	16200000	44500000	11600000	27200000	37100000	33500000	10800000	16100000	16200000	44500000	11600000	27200000	37100000	33500000	0.32:0.48:0.48:1.33:0.35:0.81:1.11:1.00	14400000	30800000	14400000	30800000	0.47:1.00	16912	Glycine--tRNA ligase beta subunit OS=Klebsiella pneumoniae OX=573 GN=glyS_4 PE=3 SV=1
1015	1197	tr|W9BQ14|W9BQ14_KLEPN	34.36	7	1	1		944000	2170000	1270000	3550000	2360000	88200	4460000	1500000	944000	2170000	1270000	3550000	2360000	88200	4460000	1500000	0.63:1.44:0.84:2.36:1.57:0.06:2.97:1.00	1460000	2390000	1460000	2390000	0.61:1.00	35195	Anti-sigma E factor OS=Klebsiella pneumoniae OX=573 GN=rseB PE=3 SV=1
1018	1110	tr|A0A377UY45|A0A377UY45_KLEPN	34.3	51	4	4	Oxidation (M)	18700000	23500000	27200000	30000000	49200000	34000000	43800000	28400000	14100000	18500000	21900000	19500000	39800000	30500000	34900000	24200000	0.59:0.77:0.91:0.81:1.65:1.26:1.45:1.00	23100000	37100000	18200000	29800000	0.61:1.00	15834	Glutamate 5-kinase OS=Klebsiella pneumoniae OX=573 GN=proB_2 PE=4 SV=1
1012	1089	tr|A0A0J4XGU9|A0A0J4XGU9_KLEPN	34.29	43	4	4	Oxidation (M)	434000000	584000000	660000000	1210000000	1200000000	455000000	1000000000	554000000	402000000	547000000	623000000	1180000000	1160000000	441000000	964000000	544000000	0.74:1.01:1.15:2.17:2.14:0.81:1.77:1.00	559000000	885000000	524000000	858000000	0.61:1.00	15250	50S ribosomal protein L16 OS=Klebsiella pneumoniae OX=573 GN=rplP PE=3 SV=1
598	239	tr|A0A086ICS8|A0A086ICS8_KLEPN	34.07	3	2	2		797000	1130000	1110000	1420000	1230000	0	5590000	30800	797000	1130000	1110000	1420000	1230000	0	5590000	30800	25.87:36.83:35.90:46.23:39.94:0:64.00:1.00	1010000	2140000	1010000	2140000	0.47:1.00	99923	Magnesium-transporting ATPase P-type 1 OS=Klebsiella pneumoniae OX=573 GN=mgtA PE=3 SV=1
1866	1152	tr|A0A0J4RA86|A0A0J4RA86_KLEPN	33.99	33	3	3	Carbamidomethylation	12300000	14600000	14300000	6440000	9110000	9620000	9390000	7490000	12300000	14600000	14300000	6440000	9110000	9620000	9390000	7490000	1.65:1.94:1.91:0.86:1.22:1.28:1.25:1.00	13700000	8700000	13700000	8700000	1.58:1.00	21092	DnaA initiator-associating protein DiaA OS=Klebsiella pneumoniae OX=573 GN=yraO PE=3 SV=1
813	977	tr|A0A377UR32|A0A377UR32_KLEPN	33.92	33	3	3	Carbamidomethylation; Oxidation (M)	44800000	54300000	41400000	12200000	15800000	9560000	19600000	23600000	44600000	53900000	41100000	10800000	14800000	9270000	18700000	23300000	1.92:2.32:1.77:0.46:0.64:0.40:0.80:1.00	47800000	16200000	47500000	15400000	3.08:1.00	25362	Glycerol dehydrogenase OS=Klebsiella pneumoniae OX=573 GN=gldA_1 PE=3 SV=1
376	442	tr|G9FJQ7|G9FJQ7_KLEPN	33.88	5	2	2		4610000	7320000	6450000	5370000	5050000	1890000	5670000	795000	4610000	7320000	6450000	5370000	5050000	1890000	5670000	795000	5.80:9.21:8.12:6.75:6.35:2.38:7.13:1.00	6130000	3750000	6130000	3750000	1.63:1.00	61916	Site-specific DNA-methyltransferase (adenine-specific) OS=Klebsiella pneumoniae OX=573 GN=DDJ63_26740 PE=3 SV=1
573	870	tr|A0A378CPU9|A0A378CPU9_KLEPN	33.67	34	3	3	Carbamidomethylation	6950000	8750000	8220000	956000	748000	762000	5880000	643000	6950000	8750000	8220000	956000	748000	762000	5880000	643000	10.81:13.61:12.79:1.49:1.16:1.18:9.15:1.00	8470000	5420000	8470000	5420000	1.56:1.00	21721	Plasmid-partitioning protein OS=Klebsiella pneumoniae OX=573 GN=sopB PE=3 SV=1
1307	850	tr|A0A0C7KA73|A0A0C7KA73_KLEPN	33.66	30	4	4		13200000	17900000	19800000	23400000	63000000	11900000	20800000	7020000	10900000	15300000	17000000	22200000	59300000	11000000	18400000	6600000	1.66:2.32:2.58:3.36:9.00:1.67:2.79:1.00	17000000	25200000	14400000	23500000	0.61:1.00	22846	Cobalt-precorrin-8 methylmutase OS=Klebsiella pneumoniae OX=573 GN=cbiC PE=3 SV=1
304	346	tr|A0A081M0H6|A0A081M0H6_KLEPN	33.55	1	1	1		195000	344000	439000	420000	531000	171000	1070000	460000	195000	344000	439000	420000	531000	171000	1070000	460000	0.42:0.75:0.95:0.91:1.15:0.37:2.33:1.00	326000	531000	326000	531000	0.61:1.00	103111	HTH-type transcriptional regulator MalT OS=Klebsiella pneumoniae OX=573 GN=malT PE=3 SV=1
177	213	tr|A0A2S6E8X3|A0A2S6E8X3_KLEPN	33.53	23	7	7	Oxidation (M)	96500000	96300000	90100000	168000000	147000000	103000000	135000000	131000000	49400000	59200000	64400000	120000000	115000000	67300000	93400000	74100000	0.67:0.80:0.87:1.61:1.55:0.91:1.26:1.00	94300000	137000000	57700000	93900000	0.61:1.00	39643	Phosphoserine aminotransferase OS=Klebsiella pneumoniae OX=573 GN=serC PE=3 SV=1
1003	1674	tr|A0A0J2GSY4|A0A0J2GSY4_KLEPN	33.44	26	2	2		30000000	39200000	42500000	78800000	68200000	23800000	110000000	21800000	30000000	39200000	42500000	78800000	68200000	23800000	110000000	21800000	1.38:1.80:1.95:3.61:3.13:1.09:5.05:1.00	37200000	60500000	37200000	60500000	0.61:1.00	13133	50S ribosomal protein L19 OS=Klebsiella pneumoniae OX=573 GN=rplS PE=3 SV=1
1068	823	tr|W9B4D1|W9B4D1_KLEPN	33.31	21	2	2	Carbamidomethylation	11400000	12400000	13600000	8790000	7130000	11800000	6950000	3770000	11400000	12400000	13600000	8790000	7130000	11800000	6950000	3770000	3.01:3.30:3.62:2.33:1.89:3.12:1.84:1.00	12500000	7780000	12500000	7780000	1.60:1.00	25624	2-C-methyl-D-erythritol 4-phosphate cytidylyltransferase OS=Klebsiella pneumoniae OX=573 GN=ispD PE=3 SV=1
10	40	tr|A0A377UZG0|A0A377UZG0_KLEPN	33.25	19	12	12	Oxidation (M)	90800000	118000000	107000000	86700000	103000000	35600000	127000000	57200000	32900000	44500000	37900000	64500000	81800000	28800000	87400000	49500000	0.67:0.90:0.77:1.30:1.65:0.58:1.76:1.00	106000000	82200000	38400000	62400000	0.62:1.00	92655	Protein translocase subunit SecA OS=Klebsiella pneumoniae OX=573 GN=secA_1 PE=2 SV=1
1108	714	tr|A0A2U0N330|A0A2U0N330_KLEPN	33.23	5	1	1	Carbamidomethylation	12600000	8090000	12700000	32500	41600	20400	880	0	12600000	8090000	12700000	32500	41600	20400	880	0	64.00:64.00:64.00:64.00:64.00:64.00:64.00:-	11100000	23900	11100000	23900	64.00:1.00	25426	Thiol:disulfide interchange protein OS=Klebsiella pneumoniae OX=573 GN=dsbC PE=3 SV=1
1525	2461	tr|W9BB62|W9BB62_KLEPN	33.12	13	2	2		656000	1660000	1020000	1190000	628000	0	1500000	104000	656000	1660000	1020000	1190000	628000	0	1500000	104000	6.32:15.97:9.79:11.45:6.05:0:14.47:1.00	1110000	856000	1110000	856000	1.30:1.00	31369	N-acetylmuramoyl-L-alanine amidase OS=Klebsiella pneumoniae OX=573 GN=amiA PE=4 SV=1
23	87	tr|G9G2C0|G9G2C0_KLEPN	33.07	24	15	15	Carbamidomethylation; Oxidation (M); Acetylation (N-term)	264000000	485000000	325000000	367000000	315000000	245000000	331000000	273000000	96200000	175000000	101000000	239000000	198000000	182000000	201000000	187000000	0.51:0.94:0.54:1.28:1.06:0.97:1.08:1.00	358000000	307000000	124000000	201000000	0.62:1.00	116321	Beta-galactosidase OS=Klebsiella pneumoniae OX=573 GN=lacZ_7 PE=3 SV=1
1819	1583	tr|W9BIB9|W9BIB9_KLEPN	33.01	28	2	2		8600000	10100000	11500000	21600000	17300000	13800000	18500000	10300000	8600000	10100000	11500000	21600000	17300000	13800000	18500000	10300000	0.84:0.98:1.12:2.10:1.68:1.34:1.79:1.00	10100000	16300000	10100000	16300000	0.62:1.00	19824	Co-chaperone protein HscB OS=Klebsiella pneumoniae OX=573 GN=hscB PE=3 SV=1
145	171	tr|W9BDL3|W9BDL3_KLEPN	32.71	8	4	4	Carbamidomethylation	8080000	10800000	10200000	18900000	17000000	10700000	19100000	11400000	7060000	9700000	9030000	17300000	15600000	9480000	17100000	9890000	0.71:0.98:0.91:1.75:1.58:0.96:1.73:1.00	9700000	15400000	8600000	13900000	0.62:1.00	88714	Bifunctional aspartokinase/homoserine dehydrogenase OS=Klebsiella pneumoniae OX=573 GN=metL PE=3 SV=1
7	55	tr|A0A377V2D0|A0A377V2D0_KLEPN	32.66	15	10	10	Carbamidomethylation; Oxidation (M)	47600000	60300000	58800000	80100000	76000000	43900000	82800000	43500000	17900000	24200000	24400000	43000000	42100000	26300000	38200000	29600000	0.61:0.82:0.83:1.45:1.42:0.89:1.29:1.00	56000000	65300000	22200000	35800000	0.62:1.00	144409	Chromosome partition protein MukB OS=Klebsiella pneumoniae OX=573 GN=mukB_2 PE=4 SV=1
268	325	tr|A0A2J5QXJ1|A0A2J5QXJ1_KLEPN	32.34	29	6	6		42000000	50200000	52200000	65800000	73100000	45800000	59600000	58800000	21900000	26200000	30300000	46700000	45700000	36700000	37500000	43900000	0.50:0.60:0.69:1.06:1.04:0.83:0.85:1.00	48100000	60600000	26100000	42100000	0.62:1.00	37883	Nucleoid-associated protein AM386_30385 OS=Klebsiella pneumoniae OX=573 GN=yejK PE=3 SV=1
1495	1361	tr|A0A0C7F8Y8|A0A0C7F8Y8_KLEPN	32.31	5	1	1		222000	272000	257000	1010000	1260000	96600	714000	179000	222000	272000	257000	1010000	1260000	96600	714000	179000	1.24:1.52:1.44:5.62:7.03:0.54:3.99:1.00	250000	650000	250000	650000	0.38:1.00	26395	Dihydromonapterin reductase OS=Klebsiella pneumoniae OX=573 GN=folM PE=4 SV=1
1579	1174	tr|A0A377UVK7|A0A377UVK7_KLEPN	32.23	9	1	1		4430000	4200000	6520000	417000	470000	1640000	111000	1790000	4430000	4200000	6520000	417000	470000	1640000	111000	1790000	2.48:2.35:3.65:0.23:0.26:0.92:0.06:1.00	5050000	885000	5050000	885000	5.71:1.00	20952	Acetyl-CoA synthetase OS=Klebsiella pneumoniae OX=573 GN=acs_2 PE=4 SV=1
1171	905	tr|A0A2Z2IR20|A0A2Z2IR20_KLEPN	32.13	16	2	2		2640000	3580000	3480000	6370000	4460000	2200000	7200000	5770000	2640000	3580000	3480000	6370000	4460000	2200000	7200000	5770000	0.46:0.62:0.60:1.10:0.77:0.38:1.25:1.00	3230000	5200000	3230000	5200000	0.62:1.00	26014	1-(5-phosphoribosyl)-5-[(5-phosphoribosylamino)methylideneamino] imidazole-4-carboxamide isomerase OS=Klebsiella pneumoniae OX=573 GN=hisA PE=3 SV=1
357	700	tr|A0A378CNG3|A0A378CNG3_KLEPN	32.11	17	4	4		9870000	13100000	13400000	8740000	7010000	5770000	8950000	6040000	8940000	11400000	12200000	8550000	7010000	5100000	7870000	5200000	1.72:2.20:2.34:1.64:1.35:0.98:1.51:1.00	12100000	7440000	10800000	6740000	1.61:1.00	35487	Biotin carboxylase OS=Klebsiella pneumoniae OX=573 GN=NCTC13443_07345 PE=4 SV=1
346	338	tr|A0A0W8AQU2|A0A0W8AQU2_KLEPN	31.85	25	4	4	Carbamidomethylation	26400000	40800000	40900000	15100000	21700000	44700000	16900000	14900000	26300000	40600000	40700000	14800000	21300000	44200000	16700000	14900000	1.76:2.72:2.73:0.99:1.43:2.96:1.12:1.00	36000000	23000000	35900000	22700000	1.58:1.00	41350	Erythronate-4-phosphate dehydrogenase OS=Klebsiella pneumoniae OX=573 GN=pdxB PE=3 SV=1
1857	1886	tr|A0A377V2C7|A0A377V2C7_KLEPN	31.84	48	2	1		20600000	23400000	31100000	5680000	8020000	5790000	12600000	5570000	20600000	23400000	31100000	5680000	8020000	5790000	12600000	5570000	3.70:4.19:5.58:1.02:1.44:1.04:2.27:1.00	25000000	7540000	25000000	7540000	3.32:1.00	15096	L D-transpeptidase OS=Klebsiella pneumoniae OX=573 GN=ybiS PE=3 SV=1
1034	1128	tr|A0A0W8AIE3|A0A0W8AIE3_KLEPN	31.76	28	3	3		16400000	22400000	23700000	22000000	26500000	54300000	40000000	24100000	16400000	22400000	23700000	22000000	26500000	54300000	40000000	24100000	0.68:0.93:0.99:0.91:1.10:2.26:1.66:1.00	20800000	33400000	20800000	33400000	0.62:1.00	24245	Cell division ATP-binding protein FtsE OS=Klebsiella pneumoniae OX=573 GN=ftsE PE=3 SV=1
1640	1691	tr|A0A085DES5|A0A085DES5_KLEPN	31.63	39	2	2		16100000	18700000	20700000	18300000	29500000	37800000	29500000	39300000	16100000	18700000	20700000	18300000	29500000	37800000	29500000	39300000	0.41:0.48:0.53:0.47:0.75:0.96:0.75:1.00	18500000	30900000	18500000	30900000	0.60:1.00	10323	DUF1040 family protein OS=Klebsiella pneumoniae OX=573 GN=yihD PE=4 SV=1
320	261	tr|A0A377UYN4|A0A377UYN4_KLEPN	31.6	34	7	7		90200000	99700000	118000000	63800000	71700000	19000000	48100000	21600000	52700000	62800000	72500000	59300000	62100000	14000000	43200000	17100000	3.08:3.67:4.25:3.47:3.64:0.82:2.53:1.00	103000000	44800000	62700000	39100000	1.60:1.00	32595	ABC transporter OS=Klebsiella pneumoniae OX=573 GN=yjjK_2 PE=4 SV=1
2299	2034	tr|A0A2Z2IRJ5|A0A2Z2IRJ5_KLEPN	31.55	30	4	4		14600000	13900000	17700000	6960000	13500000	5740000	13100000	9680000	12800000	11900000	15600000	5220000	11200000	5150000	11200000	9260000	1.39:1.28:1.69:0.56:1.21:0.56:1.21:1.00	15400000	9800000	13500000	8410000	1.60:1.00	25894	Biopolymer transport protein ExbB OS=Klebsiella pneumoniae OX=573 GN=exbB PE=3 SV=1
1345	1113	tr|A0A2X3IR74|A0A2X3IR74_KLEPN	31.53	11	2	2		1410000	1960000	2140000	3000000	2260000	4140000	3190000	5990000	1410000	1960000	2140000	3000000	2260000	4140000	3190000	5990000	0.24:0.33:0.36:0.50:0.38:0.69:0.53:1.00	1840000	3830000	1840000	3830000	0.48:1.00	33064	Hemolysins related proteins containing CBS domains OS=Klebsiella pneumoniae OX=573 GN=yfjD_2 PE=3 SV=1
479	273	tr|A0A0V9I3I1|A0A0V9I3I1_KLEPN	31.47	33	6	6	Carbamidomethylation	25700000	34800000	36700000	19200000	23400000	15500000	17500000	24800000	23900000	32600000	34700000	17800000	21900000	15000000	16400000	24000000	1.00:1.36:1.44:0.74:0.91:0.62:0.68:1.00	32400000	20100000	30400000	19000000	1.60:1.00	38095	Catabolite repressor/activator OS=Klebsiella pneumoniae OX=573 GN=cra PE=4 SV=1
137	125	tr|A0A0W8AQD9|A0A0W8AQD9_KLEPN	31.3	24	6	6	Carbamidomethylation; Oxidation (M)	24600000	40600000	34500000	25500000	18900000	9860000	23100000	9920000	15600000	24900000	20200000	17800000	14000000	8820000	16000000	6760000	2.31:3.69:2.99:2.64:2.07:1.30:2.37:1.00	33800000	17500000	20200000	12700000	1.59:1.00	54848	Probable cytosol aminopeptidase OS=Klebsiella pneumoniae OX=573 GN=pepA PE=3 SV=1
1156	1212	tr|W9BJZ0|W9BJZ0_KLEPN	31.24	21	2	2		1800000	1940000	2010000	1320000	1040000	3150000	5390000	4400000	1800000	1940000	2010000	1320000	1040000	3150000	5390000	4400000	0.41:0.44:0.46:0.30:0.24:0.72:1.22:1.00	1920000	3060000	1920000	3060000	0.63:1.00	17378	Anaerobic ribonucleoside-triphosphate reductase-activating protein OS=Klebsiella pneumoniae OX=573 GN=nrdG PE=3 SV=1
407	386	tr|W9BMW5|W9BMW5_KLEPN	31.16	25	4	4		27200000	36000000	34400000	81500000	62500000	22600000	81800000	26100000	27000000	35700000	33900000	75200000	58000000	20600000	78500000	24200000	1.11:1.47:1.40:3.10:2.39:0.85:3.24:1.00	32600000	55000000	32200000	51500000	0.63:1.00	27354	DNA-binding response regulator OS=Klebsiella pneumoniae OX=573 GN=ompR PE=4 SV=1
442	308	tr|A0A2S6EH09|A0A2S6EH09_KLEPN	30.96	27	5	5	Oxidation (M)	35400000	48100000	46800000	83400000	65700000	49200000	75200000	62200000	28100000	40400000	38500000	73900000	58600000	40000000	60900000	50400000	0.56:0.80:0.76:1.47:1.16:0.79:1.21:1.00	43500000	67200000	35700000	56800000	0.63:1.00	39169	3-dehydroquinate synthase OS=Klebsiella pneumoniae OX=573 GN=aroB PE=3 SV=1
66	63	tr|A0A0S4G2Q3|A0A0S4G2Q3_KLEPN	30.96	15	5	5		27100000	29700000	33400000	7670000	18800000	20000000	21100000	24500000	25000000	26900000	30900000	7530000	18300000	19500000	18400000	23000000	1.09:1.17:1.34:0.33:0.79:0.85:0.80:1.00	30100000	20700000	27600000	19200000	1.44:1.00	76671	Carboxy terminal-processing peptidase OS=Klebsiella pneumoniae OX=573 GN=prc PE=3 SV=1
646	682	tr|W9B4G6|W9B4G6_KLEPN	30.88	33	6	6	Carbamidomethylation	31600000	30600000	39300000	43700000	21500000	41000000	48000000	53600000	20600000	19400000	25100000	35600000	15900000	36000000	37300000	47800000	0.43:0.41:0.53:0.74:0.33:0.75:0.78:1.00	33800000	41600000	21700000	34500000	0.63:1.00	34742	Thiamine-monophosphate kinase OS=Klebsiella pneumoniae OX=573 GN=thiL PE=3 SV=1
883	718	tr|A0A0W8AR31|A0A0W8AR31_KLEPN	30.8	14	4	4		8360000	10700000	12300000	8450000	5360000	7940000	5810000	3170000	6970000	8970000	10400000	6890000	4700000	7790000	5230000	2990000	2.33:3.00:3.47:2.30:1.57:2.61:1.75:1.00	10500000	6270000	8770000	5520000	1.59:1.00	66796	Inner membrane protein YejM OS=Klebsiella pneumoniae OX=573 GN=yejM PE=4 SV=1
622	867	tr|A0A0W8A814|A0A0W8A814_KLEPN	30.78	9	2	2		6660000	9730000	8680000	3750000	2630000	6270000	8920000	4710000	6660000	9730000	8680000	3750000	2630000	6270000	8920000	4710000	1.41:2.06:1.84:0.80:0.56:1.33:1.89:1.00	8350000	5260000	8350000	5260000	1.59:1.00	50268	Trk system potassium uptake protein TrkA OS=Klebsiella pneumoniae OX=573 GN=trkA PE=4 SV=1
1461	1606	tr|A0A377V2S7|A0A377V2S7_KLEPN	30.71	29	2	2		26100000	39500000	39600000	78700000	39800000	59700000	47800000	52200000	26100000	39500000	39600000	78700000	39800000	59700000	47800000	52200000	0.50:0.76:0.76:1.51:0.76:1.14:0.92:1.00	35000000	55700000	35000000	55700000	0.63:1.00	16149	NADP-dependent L-serine/L-allo-threonine dehydrogenase YdfG OS=Klebsiella pneumoniae OX=573 GN=ydfG_1 PE=4 SV=1
1272	766	tr|A0A377V4F4|A0A377V4F4_KLEPN	30.38	38	4	4	Carbamidomethylation	25000000	31000000	29800000	20000000	23000000	23500000	19300000	13200000	24500000	30500000	29300000	18500000	20000000	20500000	17700000	12100000	2.03:2.53:2.43:1.53:1.66:1.70:1.46:1.00	28600000	20000000	28100000	18000000	1.56:1.00	24771	Pyridoxal kinase OS=Klebsiella pneumoniae OX=573 GN=pdxY_2 PE=4 SV=1
836	499	tr|A0A2S6EBA7|A0A2S6EBA7_KLEPN	29.83	20	5	5	Carbamidomethylation; Acetylation (N-term)	11500000	12500000	14800000	20000000	6600000	4800000	6400000	5110000	11000000	12100000	14100000	18700000	6180000	4060000	5790000	4630000	2.38:2.62:3.05:4.05:1.34:0.88:1.25:1.00	12900000	8590000	12400000	7880000	1.58:1.00	42700	2-hydroxyglutaryl-CoA dehydratase subunit D OS=Klebsiella pneumoniae OX=573 GN=B5L96_17210 PE=3 SV=1
132	227	tr|A0A0W8AND0|A0A0W8AND0_KLEPN	29.8	20	4	4		25900000	27300000	28200000	67900000	46000000	26000000	57400000	25600000	25500000	26600000	27800000	67900000	45900000	21800000	52100000	22000000	1.16:1.21:1.26:3.09:2.09:0.99:2.37:1.00	27100000	45300000	26600000	42000000	0.63:1.00	37505	Tryptophan--tRNA ligase OS=Klebsiella pneumoniae OX=573 GN=trpS PE=3 SV=1
912	1164	tr|A0A097EA99|A0A097EA99_KLEPN	29.61	4	2	2		1190000	2020000	1160000	1060000	587000	643000	953000	1380000	1190000	2020000	1160000	1060000	587000	643000	953000	1380000	0.86:1.46:0.84:0.77:0.42:0.47:0.69:1.00	1460000	926000	1460000	926000	1.57:1.00	73728	BCCT family transporter OS=Klebsiella pneumoniae OX=573 GN=betU PE=3 SV=1
22	86	tr|A0A0C2IJ58|A0A0C2IJ58_KLEPN	29.61	21	11	11	Carbamidomethylation; Oxidation (M)	280000000	317000000	365000000	175000000	131000000	127000000	53900000	276000000	164000000	199000000	229000000	139000000	103000000	110000000	40900000	234000000	0.70:0.85:0.98:0.59:0.44:0.47:0.17:1.00	321000000	154000000	197000000	126000000	1.56:1.00	105145	Oxoglutarate dehydrogenase (succinyl-transferring) OS=Klebsiella pneumoniae OX=573 GN=sucA PE=4 SV=1
1354	731	tr|A0A0C7KES4|A0A0C7KES4_KLEPN	29.59	14	3	3		1340000	1950000	1750000	4450000	4170000	509000	3150000	928000	1340000	1950000	1750000	4450000	4170000	509000	3150000	928000	1.44:2.10:1.89:4.80:4.49:0.55:3.39:1.00	1720000	2640000	1720000	2640000	0.65:1.00	38328	Stress response kinase A OS=Klebsiella pneumoniae OX=573 GN=rdoA PE=3 SV=1
2309	3081	tr|A0A085DL69|A0A085DL69_KLEPN	29.39	56	2	2	Carbamidomethylation	4250000	5570000	5110000	10100000	8900000	8280000	8500000	3270000	4250000	5570000	5110000	10100000	8900000	8280000	8500000	3270000	1.30:1.71:1.56:3.09:2.72:2.53:2.60:1.00	4980000	7810000	4980000	7810000	0.64:1.00	7235	UPF0253 protein AM386_14620 OS=Klebsiella pneumoniae OX=573 GN=yaeP PE=3 SV=1
3879	7551	tr|C4T9E0|C4T9E0_KLEPN	29.35	26	1	1		2620000	2280000	3010000	5230000	6960000	3240000	3750000	7040000	2620000	2280000	3010000	5230000	6960000	3240000	3750000	7040000	0.37:0.32:0.43:0.74:0.99:0.46:0.53:1.00	2640000	5250000	2640000	5250000	0.50:1.00	8234	Lipoprotein OS=Klebsiella pneumoniae OX=573 GN=ygdI PE=4 SV=1
340	310	tr|A0A0W8ARC1|A0A0W8ARC1_KLEPN	29.33	39	8	8		175000000	216000000	213000000	126000000	124000000	112000000	99900000	129000000	151000000	187000000	187000000	117000000	118000000	109000000	89600000	125000000	1.21:1.50:1.50:0.94:0.94:0.88:0.72:1.00	201000000	118000000	175000000	112000000	1.57:1.00	29659	Cell division inhibitor MinD OS=Klebsiella pneumoniae OX=573 GN=minD_2 PE=3 SV=1
338	132	tr|A0A2S6EA67|A0A2S6EA67_KLEPN	29.31	28	7	7		12400000	15300000	11500000	30700000	26900000	24200000	26100000	21500000	10600000	12800000	9820000	17900000	18900000	18100000	15100000	16900000	0.63:0.76:0.58:1.06:1.12:1.07:0.90:1.00	13200000	26000000	11100000	17400000	0.64:1.00	57438	Dihydroxyacetone kinase ATP-dependent OS=Klebsiella pneumoniae OX=573 GN=dhaK_2 PE=4 SV=1
1783	1499	tr|A0A377WLR8|A0A377WLR8_KLEPN	29.16	37	3	3		7370000	8570000	10500000	16700000	14900000	7850000	17000000	12600000	7370000	8570000	10500000	16700000	14900000	7850000	17000000	12600000	0.58:0.68:0.83:1.32:1.18:0.62:1.35:1.00	8810000	13800000	8810000	13800000	0.64:1.00	15602	Purine nucleotide synthesis repressor OS=Klebsiella pneumoniae OX=573 GN=purR_2 PE=4 SV=1
3192	3790	tr|A0A377UVK8|A0A377UVK8_KLEPN	29.11	13	2	2		2140000	2630000	3400000	318000	1450000	1060000	2160000	1470000	2140000	2630000	3400000	318000	1450000	1060000	2160000	1470000	1.46:1.79:2.32:0.22:0.99:0.72:1.47:1.00	2720000	1290000	2720000	1290000	2.11:1.00	21086	N-acetylmuramoyl-L-alanine amidase OS=Klebsiella pneumoniae OX=573 GN=ampD PE=4 SV=1
408	561	tr|A0A0W8ANG2|A0A0W8ANG2_KLEPN	29.03	4	2	2	Carbamidomethylation	85700000	35500000	122000000	195000	10500000	90100	440000	129000	85700000	35500000	122000000	195000	10500000	90100	440000	129000	64.00:64.00:64.00:1.51:64.00:0.70:3.41:1.00	81000000	2280000	81000000	2280000	35.55:1.00	60325	Propanediol dehydratase OS=Klebsiella pneumoniae OX=573 GN=pduC PE=3 SV=1
1274	779	tr|A0A377VA92|A0A377VA92_KLEPN	28.61	39	5	5		14700000	18300000	18700000	8260000	5640000	19100000	11900000	9790000	12900000	15300000	16500000	7160000	4990000	16300000	10200000	9110000	1.41:1.68:1.81:0.79:0.55:1.79:1.12:1.00	17200000	10900000	14900000	9550000	1.56:1.00	23837	HTH cro/C1-type domain-containing protein OS=Klebsiella pneumoniae OX=573 GN=NCTC13443_06500 PE=4 SV=1
83	121	tr|A0A080T0I4|A0A080T0I4_KLEPN	28.5	27	6	6		57400000	80300000	67200000	81500000	93100000	47600000	59700000	57100000	31200000	49000000	42500000	75400000	90400000	43500000	55800000	53300000	0.59:0.92:0.80:1.41:1.70:0.82:1.05:1.00	68300000	67900000	40900000	63700000	0.64:1.00	47250	Tyrosine--tRNA ligase OS=Klebsiella pneumoniae OX=573 GN=tyrS PE=3 SV=1
642	576	tr|A0A0C7KAF2|A0A0C7KAF2_KLEPN	28.32	14	2	2	Carbamidomethylation	2590000	2810000	3180000	5510000	4740000	2080000	7990000	1920000	2590000	2810000	3180000	5510000	4740000	2080000	7990000	1920000	1.35:1.47:1.66:2.87:2.47:1.08:4.16:1.00	2860000	4450000	2860000	4450000	0.64:1.00	24981	7-carboxy-7-deazaguanine synthase OS=Klebsiella pneumoniae OX=573 GN=queE PE=3 SV=1
2094	1993	tr|A0A377VA76|A0A377VA76_KLEPN	28.07	17	1	1		5880000	7860000	6800000	15400000	9340000	14300000	6360000	12400000	5880000	7860000	6800000	15400000	9340000	14300000	6360000	12400000	0.48:0.63:0.55:1.25:0.76:1.15:0.51:1.00	6850000	11500000	6850000	11500000	0.59:1.00	17506	Murein hydrolase B OS=Klebsiella pneumoniae OX=573 GN=mltB_1 PE=4 SV=1
2170	2685	tr|W9BJI0|W9BJI0_KLEPN	27.92	28	2	2	Carbamidomethylation	19900000	21800000	27000000	42000000	55500000	19300000	38000000	22400000	19900000	21800000	27000000	42000000	55500000	19300000	38000000	22400000	0.89:0.97:1.20:1.87:2.47:0.86:1.69:1.00	22900000	35500000	22900000	35500000	0.65:1.00	12958	AIG2 family protein OS=Klebsiella pneumoniae OX=573 GN=ytfP PE=4 SV=1
1110	976	tr|A0A0C7KB84|A0A0C7KB84_KLEPN	27.75	5	1	1		462000	539000	576000	1280000	1640000	1270000	1030000	1320000	462000	539000	576000	1280000	1640000	1270000	1030000	1320000	0.35:0.41:0.44:0.97:1.25:0.96:0.79:1.00	526000	1310000	526000	1310000	0.40:1.00	36614	LacI family DNA-binding transcriptional regulator OS=Klebsiella pneumoniae OX=573 GN=rafR PE=4 SV=1
391	120	tr|A0A0W8ATC1|A0A0W8ATC1_KLEPN	27.45	19	6	6	Carbamidomethylation	7090000	10900000	10500000	7160000	3480000	7590000	5270000	4550000	5660000	8720000	8520000	6250000	3110000	7050000	4340000	4010000	1.41:2.17:2.12:1.56:0.78:1.76:1.08:1.00	9480000	5640000	7630000	4950000	1.54:1.00	56439	Metal-dependent carboxypeptidase OS=Klebsiella pneumoniae OX=573 GN=ypwA PE=3 SV=1
319	284	tr|A0A0W8AUF7|A0A0W8AUF7_KLEPN	27.43	48	8	8	Carbamidomethylation	43400000	70800000	71400000	104000000	73500000	66700000	100000000	79100000	29800000	48400000	46500000	81800000	62200000	50900000	75500000	49900000	0.60:0.97:0.93:1.64:1.25:1.02:1.51:1.00	61900000	86100000	41600000	64100000	0.65:1.00	37191	NADP-dependent oxidoreductase OS=Klebsiella pneumoniae OX=573 GN=curA PE=4 SV=1
770	1441	tr|A0A377UWB8|A0A377UWB8_KLEPN	27.27	7	1	1		1150000	1510000	1860000	33400	73900	59400	268000	1140000	1150000	1510000	1860000	33400	73900	59400	268000	1140000	1.01:1.32:1.64:0.03:0.07:0.05:0.24:1.00	1510000	314000	1510000	314000	4.79:1.00	45616	BLUF domain/cyclic diguanylate phosphodiesterase (EAL) domain protein OS=Klebsiella pneumoniae OX=573 GN=ycgF_1 PE=4 SV=1
1177	1725	tr|A0A0W8AQR9|A0A0W8AQR9_KLEPN	27.24	8	2	2	Oxidation (M)	2560000	5710000	7120000	65500	590000	1470000	3180000	1300000	2560000	5710000	7120000	65500	590000	1470000	3180000	1300000	1.97:4.40:5.49:0.05:0.45:1.13:2.46:1.00	6160000	2150000	6160000	2150000	2.87:1.00	43581	Nucleoside permease OS=Klebsiella pneumoniae OX=573 GN=nupC_1 PE=3 SV=1
1201	1119	tr|W9BBW6|W9BBW6_KLEPN	27.16	38	4	4	Carbamidomethylation	4200000	5670000	5310000	11900000	8510000	5110000	11200000	4870000	3930000	5360000	4940000	10100000	7690000	4400000	9890000	4340000	0.90:1.23:1.14:2.34:1.77:1.01:2.28:1.00	5060000	8330000	4740000	7290000	0.65:1.00	16394	Acetyltransferase AM386_02160 OS=Klebsiella pneumoniae OX=573 GN=ypeA PE=3 SV=1
2367	3063	tr|A0A0W8ARQ7|A0A0W8ARQ7_KLEPN	27.08	18	1	1		12800000	9900000	13500000	7460000	6280000	11900000	9800000	3890000	12800000	9900000	13500000	7460000	6280000	11900000	9800000	3890000	3.30:2.55:3.47:1.92:1.61:3.05:2.52:1.00	12100000	7860000	12100000	7860000	1.54:1.00	12251	Periplasmic or exported protein OS=Klebsiella pneumoniae OX=573 GN=B4U61_14665 PE=4 SV=1
658	1514	tr|A0A0J4XN61|A0A0J4XN61_KLEPN	26.98	13	1	1	Oxidation (M)	104000000	138000000	145000000	363000	564000	3720000	1090000	110000	101000000	134000000	140000000	0	0	458000	74600	0	64.00:64.00:64.00:-:-:64.00:64.00:-	129000000	1330000	125000000	266000	64.00:1.00	12549	Ribosomal subunit interface protein OS=Klebsiella pneumoniae OX=573 GN=raiA PE=4 SV=1
1781	1362	tr|A0A2J3D6X8|A0A2J3D6X8_KLEPN	26.97	17	2	2		517000	574000	928000	1080000	1340000	813000	1340000	1110000	517000	574000	928000	1080000	1340000	813000	1340000	1110000	0.46:0.52:0.83:0.97:1.21:0.73:1.20:1.00	673000	1140000	673000	1140000	0.59:1.00	22188	50S ribosomal protein L7/L12-serine acetyltransferase OS=Klebsiella pneumoniae OX=573 GN=rimL PE=4 SV=1
767	504	tr|A0A377V133|A0A377V133_KLEPN	26.94	10	3	3	Carbamidomethylation	1930000	4270000	2200000	1110000	493000	66000	1910000	1320000	1930000	4270000	2200000	1110000	493000	66000	1910000	1320000	1.46:3.23:1.67:0.84:0.37:0.05:1.44:1.00	2800000	980000	2800000	980000	2.86:1.00	47020	Anaerobic dimethyl sulfoxide reductase subunit A OS=Klebsiella pneumoniae OX=573 GN=dmsA_4 PE=3 SV=1
1486	1170	tr|A0A0J4R9H7|A0A0J4R9H7_KLEPN	26.94	21	3	3		19300000	21900000	27500000	16500000	9250000	19300000	16200000	13500000	19300000	21900000	27500000	16500000	9250000	19300000	16200000	13500000	1.43:1.62:2.03:1.22:0.68:1.43:1.19:1.00	22900000	14900000	22900000	14900000	1.53:1.00	33548	Lipoprotein NlpI OS=Klebsiella pneumoniae OX=573 GN=nlpI PE=4 SV=1
225	748	tr|A0A0W8A7V3|A0A0W8A7V3_KLEPN	26.85	29	3	3		421000000	435000000	504000000	205000000	212000000	165000000	260000000	109000000	421000000	435000000	504000000	205000000	212000000	165000000	260000000	109000000	3.86:3.99:4.62:1.88:1.94:1.51:2.38:1.00	453000000	190000000	453000000	190000000	2.38:1.00	17647	30S ribosomal protein S5 OS=Klebsiella pneumoniae OX=573 GN=rpsE PE=3 SV=1
1145	972	tr|A0A081LXW5|A0A081LXW5_KLEPN	26.81	18	3	3		5750000	9190000	8440000	13200000	10900000	12400000	10800000	12300000	5750000	9190000	8440000	13200000	10900000	12400000	10800000	12300000	0.47:0.75:0.68:1.07:0.89:1.01:0.88:1.00	7790000	11900000	7790000	11900000	0.65:1.00	35206	Acetyltransferase OS=Klebsiella pneumoniae OX=573 GN=fabY PE=4 SV=1
1438	1010	tr|A0A0E1GUW8|A0A0E1GUW8_KLEPN	26.67	7	1	1		3480000	3420000	4840000	5130000	3190000	15600000	2760000	3250000	3480000	3420000	4840000	5130000	3190000	15600000	2760000	3250000	1.07:1.05:1.49:1.58:0.98:4.79:0.85:1.00	3910000	5980000	3910000	5980000	0.65:1.00	26794	ABC transporter arginine-binding protein 1 OS=Klebsiella pneumoniae OX=573 GN=artJ_2 PE=3 SV=1
281	675	tr|A0A0W8AQJ8|A0A0W8AQJ8_KLEPN	26.67	19	2	2		360000000	286000000	403000000	466000000	523000000	732000000	504000000	450000000	360000000	286000000	403000000	466000000	523000000	732000000	504000000	450000000	0.80:0.64:0.90:1.04:1.16:1.63:1.12:1.00	350000000	535000000	350000000	535000000	0.65:1.00	15793	50S ribosomal protein L9 OS=Klebsiella pneumoniae OX=573 GN=rplI PE=3 SV=1
1843	2625	tr|A0A377UZP4|A0A377UZP4_KLEPN	26.63	17	2	2	Oxidation (M)	17900000	14500000	19200000	4680000	1800000	2530000	2250000	1250000	17900000	14500000	19200000	4680000	1800000	2530000	2250000	1250000	14.32:11.57:15.33:3.75:1.44:2.02:1.80:1.00	17200000	2500000	17200000	2500000	6.87:1.00	17041	Molybdenum cofactor biosynthesis protein B OS=Klebsiella pneumoniae OX=573 GN=moaB PE=3 SV=1
164	242	tr|W9B2P5|W9B2P5_KLEPN	26.53	23	6	6	Carbamidomethylation	24400000	31700000	33300000	27800000	15500000	15700000	9840000	31100000	18200000	24000000	26200000	19100000	8950000	14000000	5690000	26900000	0.68:0.89:0.97:0.71:0.33:0.52:0.21:1.00	29800000	20000000	22800000	14900000	1.53:1.00	56669	Glycerol-3-phosphate dehydrogenase OS=Klebsiella pneumoniae OX=573 GN=glpD PE=3 SV=1
311	358	tr|A0A2X3CD24|A0A2X3CD24_KLEPN	26.4	9	4	4		8390000	11200000	10100000	1390000	4860000	3510000	8370000	4370000	5950000	8290000	7480000	1240000	4770000	2970000	5400000	3880000	1.53:2.13:1.93:0.32:1.23:0.77:1.39:1.00	9890000	4510000	7240000	3660000	1.98:1.00	56029	DNA topoisomerase (ATP-hydrolyzing) OS=Klebsiella pneumoniae OX=573 GN=parE PE=3 SV=1
1369	1399	tr|A0A0W8AIR2|A0A0W8AIR2_KLEPN	26.3	40	3	3	Carbamidomethylation	57800000	46800000	69000000	49700000	52000000	21700000	50900000	15400000	57800000	46800000	69000000	49700000	52000000	21700000	50900000	15400000	3.76:3.05:4.49:3.23:3.39:1.41:3.32:1.00	57800000	38000000	57800000	38000000	1.52:1.00	14317	Outer membrane lipoprotein RcsF OS=Klebsiella pneumoniae OX=573 GN=rcsF PE=3 SV=1
3056	6899	tr|A0A377VD78|A0A377VD78_KLEPN	26.18	22	1	1		4310000	4320000	4220000	12800000	9140000	11400000	16100000	11300000	4310000	4320000	4220000	12800000	9140000	11400000	16100000	11300000	0.38:0.38:0.37:1.13:0.81:1.01:1.43:1.00	4320000	12200000	4320000	12200000	0.36:1.00	10323	Isopentenyl-diphosphate delta-isomerase OS=Klebsiella pneumoniae OX=573 GN=idi_1 PE=4 SV=1
328	316	tr|W9BFQ1|W9BFQ1_KLEPN	26.06	26	6	6	Carbamidomethylation	10700000	16100000	11800000	21900000	18800000	16300000	18000000	15800000	8030000	12400000	11100000	18500000	16900000	14800000	14800000	15000000	0.53:0.82:0.74:1.23:1.12:0.98:0.98:1.00	13600000	18200000	10500000	16000000	0.66:1.00	44659	Ribosomal RNA large subunit methyltransferase I OS=Klebsiella pneumoniae OX=573 GN=rlmI PE=3 SV=1
817	833	tr|A0A377UY79|A0A377UY79_KLEPN	25.47	23	2	2	Oxidation (M)	8830000	8130000	9590000	7770000	6800000	4990000	6960000	3550000	8420000	7860000	9530000	7190000	6300000	4670000	6790000	3490000	2.42:2.25:2.73:2.06:1.81:1.34:1.95:1.00	8850000	6010000	8600000	5690000	1.51:1.00	19246	Peptidyl-prolyl cis-trans isomerase D OS=Klebsiella pneumoniae OX=573 GN=ppiD_2 PE=4 SV=1
73	28	tr|A0A0C7K7N1|A0A0C7K7N1_KLEPN	25.3	16	8	8	Carbamidomethylation	17700000	24800000	24000000	47200000	41600000	20100000	47800000	14100000	12900000	18700000	17300000	35000000	28600000	16200000	33300000	10000000	1.29:1.86:1.73:3.49:2.85:1.62:3.32:1.00	22700000	34200000	16300000	24600000	0.66:1.00	97315	DNA topoisomerase 1 OS=Klebsiella pneumoniae OX=573 GN=topA_1 PE=3 SV=1
2189	2549	tr|A0A377V1A0|A0A377V1A0_KLEPN	25.17	25	2	2	Carbamidomethylation	2050000	2680000	2450000	1350000	411000	905000	2240000	584000	2050000	2680000	2450000	1350000	411000	905000	2240000	584000	3.51:4.59:4.19:2.32:0.70:1.55:3.85:1.00	2390000	1100000	2390000	1100000	2.17:1.00	14327	Ribonuclease I OS=Klebsiella pneumoniae OX=573 GN=rna_2 PE=3 SV=1
978	737	tr|A0A377UX47|A0A377UX47_KLEPN	25.16	21	2	2	Carbamidomethylation	3270000	5330000	5210000	3700000	4820000	1330000	4520000	889000	3270000	5330000	5210000	3700000	4820000	1330000	4520000	889000	3.68:6.00:5.86:4.16:5.42:1.50:5.09:1.00	4600000	3080000	4600000	3080000	1.49:1.00	23589	D-alanine--D-alanine ligase OS=Klebsiella pneumoniae OX=573 GN=ddlB_2 PE=3 SV=1
521	666	tr|A0A0W8AVK6|A0A0W8AVK6_KLEPN	24.88	21	4	4		13300000	17800000	16500000	28000000	27800000	12000000	26700000	15500000	11400000	15400000	13900000	25700000	26000000	11300000	23700000	15100000	0.75:1.01:0.92:1.70:1.72:0.75:1.56:1.00	15900000	22000000	13500000	20400000	0.67:1.00	34840	Ribosomal RNA small subunit methyltransferase H OS=Klebsiella pneumoniae OX=573 GN=rsmH PE=3 SV=1
1548	1357	tr|W9B190|W9B190_KLEPN	24.81	19	2	2		5500000	7540000	6810000	6980000	2150000	1600000	8450000	1540000	5500000	7540000	6810000	6980000	2150000	1600000	8450000	1540000	3.58:4.91:4.44:4.55:1.40:1.04:5.50:1.00	6620000	4140000	6620000	4140000	1.60:1.00	23298	Guanylate kinase OS=Klebsiella pneumoniae OX=573 GN=gmk PE=3 SV=1
358	443	tr|A0A0W8APZ1|A0A0W8APZ1_KLEPN	24.79	20	3	3		94800000	129000000	121000000	34600000	25200000	52800000	35200000	19800000	94800000	129000000	121000000	34600000	25200000	52800000	35200000	19800000	4.78:6.51:6.09:1.74:1.27:2.66:1.78:1.00	115000000	33500000	115000000	33500000	3.43:1.00	28318	2 3-bisphosphoglycerate-dependent phosphoglycerate mutase OS=Klebsiella pneumoniae OX=573 GN=gpmA PE=3 SV=1
2670	7571	tr|W9BEM8|W9BEM8_KLEPN	24.77	12	1	1		26600000	30600000	41300000	18700000	21800000	137000000	36400000	107000000	26600000	30600000	41300000	18700000	21800000	137000000	36400000	107000000	0.25:0.29:0.39:0.18:0.20:1.28:0.34:1.00	32800000	64200000	32800000	64200000	0.51:1.00	17049	Glycoprotein-polysaccharide metabolism OS=Klebsiella pneumoniae OX=573 GN=ybaY PE=4 SV=1
1784	1526	tr|A0A377UVB0|A0A377UVB0_KLEPN	24.63	8	2	2	Carbamidomethylation	1300000	2120000	2040000	1910000	398000	1510000	1310000	942000	1300000	2120000	2040000	1910000	398000	1510000	1310000	942000	1.38:2.25:2.17:2.03:0.42:1.60:1.40:1.00	1820000	1410000	1820000	1410000	1.29:1.00	56804	Cellulose biosynthesis protein BcsG OS=Klebsiella pneumoniae OX=573 GN=bcsG PE=4 SV=1
1062	1101	tr|A0A0W8APG8|A0A0W8APG8_KLEPN	24.55	6	1	1		3080000	2040000	4300000	8480000	5480000	2430000	4870000	2270000	3080000	2040000	4300000	8480000	5480000	2430000	4870000	2270000	1.36:0.90:1.90:3.74:2.42:1.07:2.15:1.00	3140000	4710000	3140000	4710000	0.67:1.00	24486	2-deoxyglucose-6-phosphatase OS=Klebsiella pneumoniae OX=573 GN=yniC_2 PE=4 SV=1
2589	4409	tr|W9BK08|W9BK08_KLEPN	24.53	3	1	1		1310000	1520000	1570000	163000	172000	36200	156000	42000	1310000	1520000	1570000	163000	172000	36200	156000	42000	31.27:36.23:37.46:3.89:4.09:0.86:3.71:1.00	1470000	114000	1470000	114000	12.90:1.00	51234	CycA2 protein OS=Klebsiella pneumoniae OX=573 GN=cycA2 PE=4 SV=1
2230	1578	tr|A0A2S6E6Y4|A0A2S6E6Y4_KLEPN	24.19	13	1	1		939000	1350000	678000	43800	41900	958000	53000	428000	939000	1350000	678000	43800	41900	958000	53000	428000	2.19:3.14:1.58:0.10:0.10:2.24:0.12:1.00	988000	305000	988000	305000	3.24:1.00	15694	Universal stress protein G OS=Klebsiella pneumoniae OX=573 GN=uspG_2 PE=3 SV=1
2361	2221	tr|A0A377V7F0|A0A377V7F0_KLEPN	24.07	31	2	2	Carbamidomethylation	3930000	5050000	1850000	1590000	1650000	1960000	18100000	3970000	3930000	5050000	1850000	1590000	1650000	1960000	18100000	3970000	0.99:1.27:0.47:0.40:0.42:0.50:4.57:1.00	4560000	5830000	4560000	5830000	0.78:1.00	21286	Prephenate dehydratase OS=Klebsiella pneumoniae OX=573 GN=pheA_3 PE=4 SV=1
1924	1753	tr|W9BE07|W9BE07_KLEPN	24.04	9	1	1	Carbamidomethylation	899000	1040000	995000	449000	291000	553000	418000	319000	899000	1040000	995000	449000	291000	553000	418000	319000	2.82:3.28:3.12:1.41:0.91:1.74:1.31:1.00	979000	406000	979000	406000	2.41:1.00	15846	Carboxymuconolactone decarboxylase family protein OS=Klebsiella pneumoniae OX=573 GN=B4U61_03900 PE=4 SV=1
3993	9613	tr|A0A377U4S3|A0A377U4S3_KLEPN	23.98	40	1	1	Carbamidomethylation	1230000	1270000	1350000	0	0	28500	242000	47700	1230000	1270000	1350000	0	0	28500	242000	47700	25.87:26.63:28.41:0:0:0.60:5.08:1.00	1290000	106000	1290000	106000	12.12:1.00	4804	Flavodoxin 2 OS=Klebsiella pneumoniae OX=573 GN=fldA_2 PE=4 SV=1
1666	2616	tr|A0A377VBE2|A0A377VBE2_KLEPN	23.95	10	1	1		62500	69100	56200	197000	106000	38500	157000	132000	62500	69100	56200	197000	106000	38500	157000	132000	0.47:0.52:0.43:1.50:0.80:0.29:1.19:1.00	62600	126000	62600	126000	0.50:1.00	17255	Nudix hydrolase family protein YffH OS=Klebsiella pneumoniae OX=573 GN=nudK_3 PE=4 SV=1
323	276	tr|A0A2Z2ISX7|A0A2Z2ISX7_KLEPN	23.9	14	3	3		4240000	5290000	4600000	8630000	5070000	6880000	10500000	3970000	4240000	5290000	4600000	8630000	5070000	6880000	10500000	3970000	1.07:1.33:1.16:2.18:1.28:1.74:2.66:1.00	4710000	7020000	4710000	7020000	0.67:1.00	50350	Phosphoenolpyruvate--glycerone phosphotransferase OS=Klebsiella pneumoniae OX=573 GN=dhaM PE=3 SV=1
215	781	tr|W9BDD4|W9BDD4_KLEPN	23.85	2	1	1	Carbamidomethylation	339000	455000	349000	0	27000	330000	721000	203000	339000	455000	349000	0	27000	330000	721000	203000	1.67:2.24:1.72:0:0.13:1.62:3.55:1.00	381000	320000	381000	320000	1.19:1.00	83505	Phosphoenolpyruvate--protein phosphotransferase OS=Klebsiella pneumoniae OX=573 GN=ptsP PE=3 SV=1
305	567	tr|A0A0V9IQ41|A0A0V9IQ41_KLEPN	23.8	21	3	3		40200000	35200000	44000000	43000000	13300000	21000000	30200000	26500000	40200000	35200000	44000000	43000000	13300000	21000000	30200000	26500000	1.52:1.33:1.66:1.62:0.50:0.79:1.14:1.00	39800000	26800000	39800000	26800000	1.49:1.00	27884	Outer membrane protein assembly factor BamD OS=Klebsiella pneumoniae OX=573 GN=yfiO PE=3 SV=1
1729	1421	tr|A0A0U3IQR7|A0A0U3IQR7_KLEPN	23.71	6	1	1		3240000	4160000	3360000	196000	102000	2270000	200000	2260000	3240000	4160000	3360000	196000	102000	2270000	200000	2260000	1.43:1.84:1.49:0.09:0.04:1.00:0.09:1.00	3590000	1010000	3590000	1010000	3.56:1.00	25931	TraT complement resistance protein OS=Klebsiella pneumoniae OX=573 GN=traT PE=3 SV=1
1932	2410	tr|A0A377V122|A0A377V122_KLEPN	23.62	48	3	3	Carbamidomethylation	11600000	11800000	15600000	23800000	19000000	12300000	21900000	19500000	11600000	11800000	15600000	23800000	19000000	12300000	21900000	19500000	0.60:0.61:0.80:1.22:0.98:0.63:1.12:1.00	13000000	19300000	13000000	19300000	0.67:1.00	13130	Cytokinin riboside 5'-monophosphate phosphoribohydrolase OS=Klebsiella pneumoniae OX=573 GN=yvdD PE=3 SV=1
147	143	tr|A0A0W8AQV5|A0A0W8AQV5_KLEPN	23.6	40	8	8	Carbamidomethylation; Oxidation (M)	385000000	445000000	512000000	983000000	514000000	1000000000	599000000	658000000	334000000	367000000	454000000	770000000	410000000	787000000	406000000	487000000	0.69:0.75:0.93:1.58:0.84:1.62:0.83:1.00	447000000	859000000	385000000	679000000	0.57:1.00	43274	Acetate kinase OS=Klebsiella pneumoniae OX=573 GN=ackA_2 PE=3 SV=1
1785	1554	tr|A0A377VF83|A0A377VF83_KLEPN	23.58	28	2	2		6010000	7780000	5500000	5390000	5040000	1320000	6450000	1750000	6010000	7780000	5500000	5390000	5040000	1320000	6450000	1750000	3.44:4.45:3.15:3.09:2.89:0.75:3.69:1.00	6430000	4030000	6430000	4030000	1.60:1.00	11098	Transcription accessory protein OS=Klebsiella pneumoniae OX=573 GN=yhgF_2 PE=4 SV=1
592	573	tr|A0A0C7KKC5|A0A0C7KKC5_KLEPN	23.44	22	3	3		8310000	12500000	12400000	9510000	8090000	6300000	8320000	5190000	8310000	12500000	12400000	9510000	8090000	6300000	8320000	5190000	1.60:2.41:2.40:1.83:1.56:1.22:1.60:1.00	11100000	7480000	11100000	7480000	1.48:1.00	35197	Glyoxylate/hydroxypyruvate reductase A OS=Klebsiella pneumoniae OX=573 GN=ghrA_1 PE=3 SV=1
1149	1489	tr|W9B9I5|W9B9I5_KLEPN	23.43	16	2	2		1350000	1300000	1780000	4190000	6650000	579000	4850000	1100000	1350000	1300000	1780000	4190000	6650000	579000	4850000	1100000	1.22:1.17:1.61:3.79:6.02:0.52:4.39:1.00	1470000	3650000	1470000	3650000	0.40:1.00	30985	Protein SirB1 OS=Klebsiella pneumoniae OX=573 GN=sirB1 PE=3 SV=1
218	275	tr|A0A377VA19|A0A377VA19_KLEPN	23.34	50	7	7	Carbamidomethylation	151000000	198000000	184000000	93400000	135000000	95400000	135000000	94700000	114000000	143000000	130000000	66200000	93200000	72900000	81600000	73500000	1.56:1.95:1.77:0.90:1.27:0.99:1.11:1.00	178000000	111000000	129000000	77500000	1.67:1.00	24398	6-phosphogluconate dehydrogenase OS=Klebsiella pneumoniae OX=573 GN=gnd_2 PE=3 SV=1
2490	2687	tr|A0A377V018|A0A377V018_KLEPN	23.1	12	2	2	Carbamidomethylation	660000	799000	815000	1550000	2250000	596000	1320000	479000	660000	799000	815000	1550000	2250000	596000	1320000	479000	1.38:1.67:1.70:3.25:4.70:1.24:2.76:1.00	758000	1240000	758000	1240000	0.61:1.00	23397	23S rRNA (Uracil-5-) -methyltransferase rumB OS=Klebsiella pneumoniae OX=573 GN=rlmC_2 PE=3 SV=1
2834	2409	tr|A0A377UXN7|A0A377UXN7_KLEPN	23.06	14	1	1		1590000	1610000	2240000	0	585000	0	0	298000	1590000	1610000	2240000	0	585000	0	0	298000	5.34:5.40:7.53:0:1.96:0:0:1.00	1810000	441000	1810000	441000	4.11:1.00	10535	Mn-dependent transcriptional regulator MntR OS=Klebsiella pneumoniae OX=573 GN=mntR_1 PE=4 SV=1
303	219	tr|A0A080SK32|A0A080SK32_KLEPN	22.97	11	3	3	Carbamidomethylation	5500000	8390000	5370000	8480000	5960000	10300000	11200000	11400000	5500000	8390000	5370000	8480000	5960000	10300000	11200000	11400000	0.48:0.74:0.47:0.75:0.52:0.90:0.99:1.00	7040000	9470000	7040000	9470000	0.74:1.00	62459	Asparagine synthase B OS=Klebsiella pneumoniae OX=573 GN=asnB PE=3 SV=1
1059	886	tr|A0A377V850|A0A377V850_KLEPN	22.79	22	4	4		8040000	11100000	9760000	7280000	4650000	8900000	4920000	8510000	7000000	9690000	8300000	5750000	3320000	8210000	3480000	7530000	0.93:1.29:1.10:0.76:0.44:1.09:0.46:1.00	9650000	7240000	8330000	6040000	1.38:1.00	39347	AsmA protein OS=Klebsiella pneumoniae OX=573 GN=NCTC13443_05129 PE=4 SV=1
1500	423	tr|A0A2S6E9Y5|A0A2S6E9Y5_KLEPN	22.78	12	3	3		2570000	2400000	3680000	4270000	5530000	2690000	4230000	7070000	2570000	2400000	3680000	4270000	5530000	2690000	4230000	7070000	0.36:0.34:0.52:0.60:0.78:0.38:0.60:1.00	2880000	4760000	2880000	4760000	0.61:1.00	43381	Multidrug resistance protein MdtA OS=Klebsiella pneumoniae OX=573 GN=bepD PE=3 SV=1
136	205	tr|A0A377V6K9|A0A377V6K9_KLEPN	22.77	11	3	3		39300000	58100000	43400000	41900000	26300000	24000000	40900000	16000000	39300000	58100000	43400000	41900000	26300000	24000000	40900000	16000000	2.45:3.63:2.71:2.61:1.64:1.50:2.55:1.00	46900000	29800000	46900000	29800000	1.57:1.00	50162	DNA topoisomerase (ATP-hydrolyzing) OS=Klebsiella pneumoniae OX=573 GN=gyrA_1 PE=4 SV=1
795	1059	tr|A0A377VB06|A0A377VB06_KLEPN	22.71	45	5	5	Carbamidomethylation	23700000	25000000	26700000	3680000	6450000	18000000	7630000	20200000	21200000	20100000	23100000	2580000	5450000	16400000	5560000	19300000	1.10:1.04:1.20:0.13:0.28:0.85:0.29:1.00	25100000	11200000	21500000	9870000	2.18:1.00	24812	Ribonucleotide reductase of class Ia OS=Klebsiella pneumoniae OX=573 GN=nrdA_4 PE=3 SV=1
1400	1209	tr|A0A377VAZ0|A0A377VAZ0_KLEPN	22.61	19	3	3		13300000	19500000	17000000	34400000	36500000	17200000	17300000	16600000	13300000	19500000	17000000	34400000	36500000	17200000	17300000	16600000	0.80:1.17:1.02:2.07:2.20:1.04:1.04:1.00	16600000	24400000	16600000	24400000	0.68:1.00	24482	Ribosomal protein L11 methyltransferase OS=Klebsiella pneumoniae OX=573 GN=prmA_2 PE=3 SV=1
455	383	tr|A0A0W8AQD8|A0A0W8AQD8_KLEPN	22.46	5	2	2		6850000	13600000	12800000	25700000	25800000	21100000	19100000	13500000	3360000	12000000	10300000	24200000	24900000	20000000	18300000	13500000	0.25:0.89:0.76:1.79:1.84:1.48:1.35:1.00	11100000	21100000	8630000	20200000	0.43:1.00	49568	Ribosomal protein S12 methylthiotransferase RimO OS=Klebsiella pneumoniae OX=573 GN=rimO PE=3 SV=1
2209	2110	tr|A0A377VA41|A0A377VA41_KLEPN	22.38	24	2	2		13500000	13200000	9570000	5730000	5460000	6170000	9070000	4620000	13500000	13200000	9570000	5730000	5460000	6170000	9070000	4620000	2.93:2.86:2.07:1.24:1.18:1.33:1.96:1.00	13300000	6210000	13300000	6210000	2.15:1.00	16871	TldD protein OS=Klebsiella pneumoniae OX=573 GN=tldD_1 PE=4 SV=1
3025	2660	tr|A0A0W8A8V2|A0A0W8A8V2_KLEPN	22.26	30	2	2	Carbamidomethylation	703000	1330000	1650000	2620000	925000	2480000	3050000	3260000	703000	1330000	1650000	2620000	925000	2480000	3050000	3260000	0.22:0.41:0.51:0.81:0.28:0.76:0.94:1.00	1230000	2470000	1230000	2470000	0.50:1.00	15292	Peptide methionine sulfoxide reductase MsrB OS=Klebsiella pneumoniae OX=573 GN=msrB PE=3 SV=1
727	933	tr|W9B7W3|W9B7W3_KLEPN	22.22	24	3	3		13700000	16200000	16500000	12000000	11700000	12100000	11900000	5190000	13700000	16200000	16500000	12000000	11700000	12100000	11900000	5190000	2.63:3.12:3.18:2.32:2.25:2.32:2.28:1.00	15500000	10600000	15500000	10600000	1.46:1.00	26493	FCD domain-containing protein OS=Klebsiella pneumoniae OX=573 GN=ydfH_2 PE=4 SV=1
2376	4744	tr|A0A377VB67|A0A377VB67_KLEPN	22.18	14	1	1		2720000	4400000	4130000	8180000	10200000	6150000	4130000	2860000	2720000	4400000	4130000	8180000	10200000	6150000	4130000	2860000	0.95:1.54:1.44:2.86:3.56:2.15:1.45:1.00	3750000	6300000	3750000	6300000	0.60:1.00	12900	Glutathione-regulated potassium-efflux system ATP-binding protein OS=Klebsiella pneumoniae OX=573 GN=yheS_7 PE=4 SV=1
1840	2205	tr|A0A377VBS9|A0A377VBS9_KLEPN	22.14	10	1	1		804000	1020000	1090000	2820000	1840000	2050000	3130000	1130000	804000	1020000	1090000	2820000	1840000	2050000	3130000	1130000	0.71:0.90:0.96:2.50:1.63:1.82:2.77:1.00	971000	2190000	971000	2190000	0.44:1.00	19363	Putative enzyme OS=Klebsiella pneumoniae OX=573 GN=yfiC_2 PE=4 SV=1
880	924	tr|A0A0C7K9J6|A0A0C7K9J6_KLEPN	21.98	20	3	3	Oxidation (M)	24600000	18300000	32000000	23600000	30100000	38100000	43400000	42900000	24100000	17800000	31400000	23600000	30100000	38100000	43400000	42900000	0.56:0.41:0.73:0.55:0.70:0.89:1.01:1.00	29100000	35700000	28600000	35700000	0.80:1.00	27464	Phosphoglycolate phosphatase OS=Klebsiella pneumoniae OX=573 GN=gph PE=3 SV=1
20	51	tr|A0A0C7KEB6|A0A0C7KEB6_KLEPN	21.93	9	7	7	Carbamidomethylation	8830000	10700000	12800000	24100000	15500000	7680000	23500000	7650000	5880000	6520000	8230000	17600000	8980000	3690000	15200000	4770000	1.23:1.37:1.72:3.68:1.88:0.77:3.18:1.00	10800000	15700000	6880000	10000000	0.69:1.00	148884	ATP-dependent RNA helicase HrpA OS=Klebsiella pneumoniae OX=573 GN=DDJ63_15115 PE=4 SV=1
289	296	tr|A0A377VCZ1|A0A377VCZ1_KLEPN	21.6	13	6	6	Carbamidomethylation	5530000	6640000	6210000	7590000	4480000	1630000	4300000	2310000	3860000	4700000	4420000	5610000	3190000	952000	3450000	1660000	2.33:2.83:2.66:3.39:1.93:0.57:2.08:1.00	6130000	4140000	4320000	2970000	1.45:1.00	80792	DD-transpeptidase OS=Klebsiella pneumoniae OX=573 GN=mrcA_1 PE=3 SV=1
1550	1448	tr|A0A377VDX9|A0A377VDX9_KLEPN	21.59	24	2	2		6660000	8720000	8130000	5070000	4620000	3330000	8720000	5200000	6660000	8720000	8130000	5070000	4620000	3330000	8720000	5200000	1.28:1.68:1.56:0.97:0.89:0.64:1.68:1.00	7830000	6750000	7830000	6750000	1.16:1.00	23083	Phage repressor protein CI OS=Klebsiella pneumoniae OX=573 GN=B5L96_24235 PE=4 SV=1
1553	1637	tr|W9B1D5|W9B1D5_KLEPN	21.46	24	2	2		2570000	3630000	3310000	4960000	4330000	4040000	6320000	3360000	2570000	3630000	3310000	4960000	4330000	4040000	6320000	3360000	0.76:1.08:0.99:1.48:1.29:1.20:1.88:1.00	3170000	4600000	3170000	4600000	0.69:1.00	17487	tRNA (cytidine(34)-2'-O)-methyltransferase OS=Klebsiella pneumoniae OX=573 GN=trmL PE=3 SV=1
539	665	tr|A0A0S2V8N5|A0A0S2V8N5_KLEPN	21.45	11	3	3	Carbamidomethylation	6230000	10600000	5960000	7250000	7160000	2820000	5360000	3520000	6230000	10600000	5960000	7250000	7160000	2820000	5360000	3520000	1.77:3.00:1.69:2.06:2.04:0.80:1.52:1.00	7580000	5220000	7580000	5220000	1.45:1.00	41841	T-protein OS=Klebsiella pneumoniae OX=573 GN=tyrA PE=4 SV=1
842	401	tr|A0A0C7KN52|A0A0C7KN52_KLEPN	21.39	3	1	1		164000	322000	258000	2330	6030	34000	47500	24800	164000	322000	258000	2330	6030	34000	47500	24800	6.60:12.96:10.38:0.09:0.24:1.37:1.91:1.00	248000	22900	248000	22900	10.81:1.00	50715	DUF1338 domain-containing protein OS=Klebsiella pneumoniae OX=573 GN=B4U61_08915 PE=4 SV=1
385	459	tr|A0A377VEV2|A0A377VEV2_KLEPN	21.33	4	1	1	Carbamidomethylation	1620000	2760000	2480000	1200000	735000	133000	1170000	253000	1620000	2760000	2480000	1200000	735000	133000	1170000	253000	6.38:10.88:9.79:4.75:2.90:0.53:4.62:1.00	2290000	699000	2290000	699000	3.27:1.00	52431	Nitrite reductase subunit NirD OS=Klebsiella pneumoniae OX=573 GN=NCTC13443_06858 PE=4 SV=1
2682	2476	tr|A0A377V2S4|A0A377V2S4_KLEPN	21.31	25	2	2		27000000	31100000	36500000	20000000	12300000	10000000	17600000	15700000	27000000	31100000	36500000	20000000	12300000	10000000	17600000	15700000	1.72:1.98:2.32:1.27:0.78:0.64:1.12:1.00	31500000	15100000	31500000	15100000	2.08:1.00	12659	Asparaginyl-tRNA synthetase OS=Klebsiella pneumoniae OX=573 GN=asnS_2 PE=4 SV=1
118	389	tr|A0A0J2IWR1|A0A0J2IWR1_KLEPN	21.28	41	5	5	Oxidation (M)	759000000	818000000	1060000000	1870000000	2230000000	362000000	1380000000	589000000	744000000	807000000	1050000000	1840000000	2190000000	338000000	1350000000	570000000	1.31:1.42:1.84:3.22:3.83:0.59:2.36:1.00	879000000	1290000000	866000000	1260000000	0.69:1.00	20302	50S ribosomal protein L5 OS=Klebsiella pneumoniae OX=573 GN=rplE PE=3 SV=1
1856	1779	tr|A0A060VLP4|A0A060VLP4_KLEPN	21.25	11	1	1		175000	496000	195000	67900	16700	194000	60400	160000	175000	496000	195000	67900	16700	194000	60400	160000	1.09:3.11:1.22:0.42:0.10:1.22:0.38:1.00	289000	99800	289000	99800	2.89:1.00	14483	Glyoxalase OS=Klebsiella pneumoniae OX=573 GN=BANRA_00542 PE=4 SV=1
375	388	tr|A0A0J4RRZ4|A0A0J4RRZ4_KLEPN	21.22	27	4	4		19400000	14900000	28800000	19500000	11900000	14400000	12200000	9680000	17300000	13400000	25900000	19200000	11500000	12900000	12000000	9560000	1.81:1.40:2.71:2.01:1.21:1.34:1.25:1.00	21100000	13500000	18900000	13000000	1.45:1.00	25444	Phage shock protein A OS=Klebsiella pneumoniae OX=573 GN=pspA PE=3 SV=1
1801	1108	tr|W9BEC6|W9BEC6_KLEPN	21.22	15	2	2		4690000	4660000	5410000	4600000	1190000	6370000	2190000	2640000	4690000	4660000	5410000	4600000	1190000	6370000	2190000	2640000	1.78:1.77:2.05:1.74:0.45:2.42:0.83:1.00	4920000	3400000	4920000	3400000	1.45:1.00	27691	Disulfide bond formation protein DsbA OS=Klebsiella pneumoniae OX=573 GN=B5L96_05130 PE=4 SV=1
1938	1215	tr|A0A0W8ANJ2|A0A0W8ANJ2_KLEPN	21.21	15	2	2		2450000	3140000	3640000	1060000	2170000	1970000	2220000	1920000	2450000	3140000	3640000	1060000	2170000	1970000	2220000	1920000	1.28:1.64:1.90:0.55:1.13:1.03:1.16:1.00	3080000	1870000	3080000	1870000	1.65:1.00	29269	FCD domain-containing protein OS=Klebsiella pneumoniae OX=573 GN=lldR_2 PE=4 SV=1
2714	6598	tr|A0A2Z2IST9|A0A2Z2IST9_KLEPN	21.19	9	1	1		884000	722000	761000	161000	0	138000	435000	194000	884000	722000	761000	161000	0	138000	435000	194000	4.56:3.73:3.93:0.83:0:0.71:2.25:1.00	789000	232000	789000	232000	3.40:1.00	22291	Histidine biosynthesis bifunctional protein HisIE OS=Klebsiella pneumoniae OX=573 GN=hisE PE=3 SV=1
354	398	tr|A0A0V9IKH7|A0A0V9IKH7_KLEPN	21.16	14	2	2	Carbamidomethylation	457000000	440000000	520000000	397000000	274000000	431000000	210000000	320000000	457000000	440000000	520000000	397000000	274000000	431000000	210000000	320000000	1.43:1.37:1.62:1.24:0.86:1.35:0.66:1.00	472000000	326000000	472000000	326000000	1.45:1.00	26910	Triosephosphate isomerase OS=Klebsiella pneumoniae OX=573 GN=tpiA PE=3 SV=1
240	257	tr|W9BFE7|W9BFE7_KLEPN	21.16	35	5	5	Oxidation (M)	192000000	200000000	251000000	71700000	49700000	529000000	60700000	93000000	172000000	179000000	226000000	56700000	40100000	429000000	51500000	87100000	1.98:2.05:2.59:0.65:0.46:4.93:0.59:1.00	214000000	161000000	192000000	133000000	1.45:1.00	27152	GlnH protein OS=Klebsiella pneumoniae OX=573 GN=glnH PE=3 SV=1
2160	2797	tr|A0A377USI8|A0A377USI8_KLEPN	21.13	16	1	1	Carbamidomethylation	2530000	2990000	3160000	1030000	1490000	1940000	3680000	1860000	2530000	2990000	3160000	1030000	1490000	1940000	3680000	1860000	1.36:1.61:1.70:0.56:0.80:1.04:1.98:1.00	2890000	2000000	2890000	2000000	1.45:1.00	13976	tRNA-(Ms[2]io[6]A)-hydroxylase OS=Klebsiella pneumoniae OX=573 GN=NCTC13443_01265 PE=4 SV=1
1058	834	tr|A0A060VNR5|A0A060VNR5_KLEPN	21.11	4	1	1		2630000	3840000	4160000	2100000	1580000	245000	2210000	600000	2630000	3840000	4160000	2100000	1580000	245000	2210000	600000	4.39:6.40:6.94:3.50:2.64:0.41:3.69:1.00	3540000	1350000	3540000	1350000	2.63:1.00	31281	NAD-dependent protein deacylase OS=Klebsiella pneumoniae OX=573 GN=npdA PE=3 SV=1
1150	492	tr|A0A377V1T5|A0A377V1T5_KLEPN	21.11	11	2	2		3300000	4360000	3720000	1660000	1780000	1650000	1190000	3950000	3300000	4360000	3720000	1660000	1780000	1650000	1190000	3950000	0.83:1.10:0.94:0.42:0.45:0.42:0.30:1.00	3790000	2560000	3790000	2560000	1.48:1.00	32878	Tryptophan synthase subunit beta OS=Klebsiella pneumoniae OX=573 GN=trpB_1 PE=4 SV=1
63	22	tr|A0A0W8AWW9|A0A0W8AWW9_KLEPN	21.09	23	6	6	Carbamidomethylation; Oxidation (M)	87100000	144000000	114000000	102000000	88200000	241000000	100000000	181000000	68600000	126000000	98100000	101000000	87700000	241000000	97700000	179000000	0.38:0.70:0.55:0.56:0.49:1.34:0.54:1.00	115000000	143000000	97700000	141000000	0.69:1.00	54907	Transcription termination/antitermination protein NusA OS=Klebsiella pneumoniae OX=573 GN=nusA PE=3 SV=1
1465	895	tr|A0A060VKS5|A0A060VKS5_KLEPN	21.09	31	3	3		4600000	6970000	5360000	8930000	10000000	3210000	13800000	4830000	4600000	6970000	5360000	8930000	10000000	3210000	13800000	4830000	0.95:1.44:1.11:1.85:2.08:0.66:2.86:1.00	5640000	8160000	5640000	8160000	0.69:1.00	24714	t(6)A37 threonylcarbamoyladenosine biosynthesis protein TsaB OS=Klebsiella pneumoniae OX=573 GN=yeaZ PE=3 SV=1
1937	4242	tr|A0A0C7F5B0|A0A0C7F5B0_KLEPN	21.08	24	2	2		30100000	29300000	38100000	20200000	13500000	10400000	16800000	11700000	30100000	29300000	38100000	20200000	13500000	10400000	16800000	11700000	2.57:2.51:3.26:1.73:1.15:0.89:1.44:1.00	32500000	14500000	32500000	14500000	2.24:1.00	13333	NADH-quinone oxidoreductase subunit OS=Klebsiella pneumoniae OX=573 GN=ndhC PE=3 SV=1
1260	1423	tr|A0A2S6EJP0|A0A2S6EJP0_KLEPN	21	4	1	1		2200000	2820000	2800000	3520000	1430000	679000	2860000	524000	2200000	2820000	2800000	3520000	1430000	679000	2860000	524000	4.19:5.39:5.34:6.72:2.74:1.30:5.46:1.00	2610000	1800000	2610000	1800000	1.44:1.00	62263	Cysteine/glutathione ABC transporter ATP-binding protein/permease CydC OS=Klebsiella pneumoniae OX=573 GN=msbA_1 PE=4 SV=1
3556	1756	tr|A0A2U0LK69|A0A2U0LK69_KLEPN	20.67	20	2	2		2100000	2320000	2560000	879000	583000	11600000	2010000	2760000	2100000	2320000	2560000	879000	583000	11600000	2010000	2760000	0.76:0.84:0.93:0.32:0.21:4.20:0.73:1.00	2330000	3560000	2330000	3560000	0.65:1.00	16760	DUF2501 domain-containing protein OS=Klebsiella pneumoniae OX=573 GN=yjjA PE=4 SV=1
676	944	tr|A0A0C7KAK7|A0A0C7KAK7_KLEPN	20.67	14	2	2		4200000	8640000	6480000	4440000	2880000	3160000	2130000	1250000	4200000	8640000	6480000	4440000	2880000	3160000	2130000	1250000	3.38:6.94:5.21:3.57:2.32:2.54:1.71:1.00	6440000	2770000	6440000	2770000	2.32:1.00	23622	Orotate phosphoribosyltransferase OS=Klebsiella pneumoniae OX=573 GN=pyrE PE=3 SV=1
232	391	tr|A0A377UXH7|A0A377UXH7_KLEPN	20.58	21	3	3	Carbamidomethylation; Oxidation (M)	31500000	48700000	43700000	16900000	6850000	8500000	18300000	6390000	31500000	48700000	43700000	16900000	6850000	8500000	18300000	6390000	4.93:7.62:6.84:2.64:1.07:1.33:2.86:1.00	41300000	11600000	41300000	11600000	3.56:1.00	34985	Fumarate reductase flavoprotein subunit OS=Klebsiella pneumoniae OX=573 GN=frdA_2 PE=4 SV=1
953	1477	tr|A0A086I6S5|A0A086I6S5_KLEPN	20.54	32	2	2		525000000	528000000	561000000	384000000	160000000	103000000	603000000	40900000	525000000	526000000	561000000	369000000	155000000	87500000	575000000	33700000	15.61:15.62:16.67:10.98:4.59:2.60:17.09:1.00	539000000	258000000	537000000	244000000	2.20:1.00	9477	DNA-binding protein OS=Klebsiella pneumoniae OX=573 GN=hupA PE=3 SV=1
721	483	tr|W9BFK5|W9BFK5_KLEPN	20.5	12	3	3		5440000	8660000	7520000	14500000	9350000	9490000	10700000	7810000	5440000	8660000	7520000	14500000	9350000	9490000	10700000	7810000	0.70:1.11:0.96:1.85:1.20:1.22:1.37:1.00	7210000	10400000	7210000	10400000	0.70:1.00	36251	Low specificity L-threonine aldolase OS=Klebsiella pneumoniae OX=573 GN=ltaE PE=3 SV=1
898	594	tr|W9BDB9|W9BDB9_KLEPN	20.46	25	3	3		6270000	8470000	8890000	5950000	3180000	9760000	5170000	3340000	6270000	8470000	8890000	5950000	3180000	9760000	5170000	3340000	1.88:2.53:2.66:1.78:0.95:2.92:1.55:1.00	7880000	5480000	7880000	5480000	1.44:1.00	27353	3'(2') 5'-bisphosphate nucleotidase CysQ OS=Klebsiella pneumoniae OX=573 GN=cysQ PE=3 SV=1
696	694	tr|A0A4V0GWY6|A0A4V0GWY6_KLEPN	20.4	20	4	4	Carbamidomethylation; Oxidation (M)	21800000	29200000	30600000	36900000	23100000	32900000	59600000	44600000	21200000	28500000	30300000	35100000	22200000	32600000	57500000	43900000	0.48:0.65:0.69:0.80:0.51:0.74:1.31:1.00	27300000	39800000	26700000	38700000	0.69:1.00	40860	Iron-containing redox enzyme family protein OS=Klebsiella pneumoniae OX=573 GN=B5L96_19790 PE=4 SV=1
396	418	tr|A0A0W8ASR0|A0A0W8ASR0_KLEPN	20.39	53	8	8	Carbamidomethylation	65200000	75100000	60800000	30200000	32800000	61700000	12500000	96200000	55500000	64700000	49400000	22600000	22800000	55600000	9820000	86100000	0.64:0.75:0.57:0.26:0.26:0.65:0.11:1.00	67000000	46700000	56500000	39400000	1.43:1.00	26724	Succinate dehydrogenase iron-sulfur subunit OS=Klebsiella pneumoniae OX=573 GN=sdhB PE=3 SV=1
1948	1221	tr|A0A094YAU1|A0A094YAU1_KLEPN	20.33	13	2	2		588000	715000	767000	805000	1060000	1020000	1580000	474000	588000	715000	767000	805000	1060000	1020000	1580000	474000	1.24:1.51:1.62:1.70:2.25:2.16:3.34:1.00	690000	990000	690000	990000	0.70:1.00	29410	Inositol monophosphatase OS=Klebsiella pneumoniae OX=573 GN=suhB_2 PE=4 SV=1
1209	1380	tr|A0A333FRF6|A0A333FRF6_KLEPN	20.31	22	3	3		9330000	10500000	12000000	20600000	19800000	9840000	18400000	7270000	9330000	10500000	12000000	20600000	19800000	9840000	18400000	7270000	1.28:1.44:1.65:2.84:2.72:1.35:2.54:1.00	10600000	15200000	10600000	15200000	0.70:1.00	25057	Glucose-inhibited division protein A OS=Klebsiella pneumoniae OX=573 GN=mnmG_1 PE=4 SV=1
452	566	tr|W9BHY6|W9BHY6_KLEPN	20.27	15	3	3		8930000	13100000	10800000	418000000	23300000	6000000	7790000	2380000	8930000	13100000	10800000	418000000	23300000	6000000	7790000	2380000	3.75:5.49:4.54:64.00:9.79:2.52:3.27:1.00	10900000	91600000	10900000	91600000	0.12:1.00	38227	tRNA U34 carboxymethyltransferase OS=Klebsiella pneumoniae OX=573 GN=cmoB PE=3 SV=1
597	181	tr|A0A060VEA6|A0A060VEA6_KLEPN	20.17	7	2	2		1790000	3520000	3000000	3670000	2620000	4210000	4260000	5080000	1790000	3520000	3000000	3670000	2620000	4210000	4260000	5080000	0.35:0.69:0.59:0.72:0.52:0.83:0.84:1.00	2770000	6300000	2770000	6300000	0.44:1.00	55164	Aldehyde dehydrogenase OS=Klebsiella pneumoniae OX=573 GN=aldB_2 PE=3 SV=1
27	1	tr|W9BCT9|W9BCT9_KLEPN	20.02	50	11	11	Carbamidomethylation; Oxidation (M)	4280000000	5490000000	5700000000	6500000000	6160000000	5620000000	5410000000	5410000000	2530000000	3340000000	3380000000	5300000000	4890000000	3540000000	4040000000	4260000000	0.59:0.78:0.79:1.25:1.15:0.83:0.95:1.00	5160000000	5830000000	3080000000	4410000000	0.70:1.00	45550	Enolase OS=Klebsiella pneumoniae OX=573 GN=eno PE=3 SV=1
1399	980	tr|A0A377V190|A0A377V190_KLEPN	19.8	22	3	3	Carbamidomethylation	2830000	4300000	3450000	6190000	3810000	4030000	6830000	4280000	2830000	4300000	3450000	6190000	3810000	4030000	6830000	4280000	0.66:1.00:0.81:1.45:0.89:0.94:1.60:1.00	3530000	5030000	3530000	5030000	0.70:1.00	23957	Transcriptional regulator OS=Klebsiella pneumoniae OX=573 GN=deoR_3 PE=3 SV=1
757	525	tr|W9BP15|W9BP15_KLEPN	19.77	20	4	4		20000000	26600000	28700000	27500000	19400000	9520000	23000000	9240000	19900000	26600000	28400000	27300000	19200000	9350000	23000000	8760000	2.28:3.03:3.24:3.12:2.19:1.07:2.63:1.00	25100000	17800000	25000000	17600000	1.42:1.00	30898	Exodeoxyribonuclease III OS=Klebsiella pneumoniae OX=573 GN=xthA PE=3 SV=1
958	874	tr|A0A377UTN3|A0A377UTN3_KLEPN	19.63	29	3	3		24100000	40500000	37900000	38500000	5690000	4880000	14300000	23200000	24100000	40500000	37900000	38500000	5690000	4880000	14300000	23200000	1.04:1.75:1.64:1.66:0.25:0.21:0.62:1.00	34200000	24400000	34200000	24400000	1.40:1.00	24509	Glycine--tRNA ligase beta subunit OS=Klebsiella pneumoniae OX=573 GN=glyS_3 PE=3 SV=1
1426	1385	tr|A0A060VKB2|A0A060VKB2_KLEPN	19.57	10	1	1		2260000	2860000	2100000	352000	525000	1720000	871000	470000	2260000	2860000	2100000	352000	525000	1720000	871000	470000	4.81:6.09:4.46:0.75:1.12:3.66:1.86:1.00	2410000	788000	2410000	788000	3.05:1.00	27922	Thiol:disulfide interchange protein OS=Klebsiella pneumoniae OX=573 GN=dsbG PE=3 SV=1
433	216	tr|A0A1W2IJA7|A0A1W2IJA7_KLEPN	19.49	11	4	4		6710000	7960000	12300000	738000	1110000	17100000	842000	31400000	5360000	6620000	9660000	738000	1110000	17100000	842000	31400000	0.17:0.21:0.31:0.02:0.04:0.54:0.03:1.00	9000000	13800000	7210000	13800000	0.52:1.00	61520	Urocanate hydratase OS=Klebsiella pneumoniae OX=573 GN=hutU PE=3 SV=1
1079	1384	tr|A0A2Z6H640|A0A2Z6H640_KLEPN	19.3	25	2	2	Carbamidomethylation	24300000	31400000	41400000	85400000	72300000	254000	71200000	434000	24300000	31400000	41400000	85400000	72300000	254000	71200000	434000	56.01:64.00:64.00:64.00:64.00:0.58:64.00:1.00	32400000	76300000	32400000	76300000	0.42:1.00	18593	Lipoprotein OS=Klebsiella pneumoniae OX=573 GN=ybjP PE=4 SV=1
403	287	tr|A0A0S4G234|A0A0S4G234_KLEPN	19.29	47	7	7	Carbamidomethylation; Oxidation (M)	93000000	123000000	129000000	69100000	32500000	93700000	52400000	121000000	71100000	105000000	101000000	59500000	27100000	84000000	44500000	111000000	0.64:0.95:0.91:0.54:0.24:0.76:0.40:1.00	115000000	73700000	92300000	65100000	1.42:1.00	32589	Phosphofructokinase OS=Klebsiella pneumoniae OX=573 GN=pfkB PE=3 SV=1
1624	1610	tr|A0A377V8T9|A0A377V8T9_KLEPN	19.24	7	1	1	Carbamidomethylation	0	1910000	1340000	208000	77800	211000	110000	184000	0	1910000	1340000	208000	77800	211000	110000	184000	0:10.38:7.27:1.13:0.42:1.15:0.60:1.00	1620000	158000	1620000	158000	10.25:1.00	33489	CoA-acylating propionaldehyde dehydrogenase OS=Klebsiella pneumoniae OX=573 GN=adhE_5 PE=4 SV=1
1823	1833	tr|A0A377V2N3|A0A377V2N3_KLEPN	19.21	26	3	3		2710000	4770000	2170000	6250000	3910000	2890000	6560000	3390000	977000	2420000	41700	4200000	3080000	2550000	4300000	2700000	0.36:0.90:0.02:1.55:1.14:0.94:1.59:1.00	3750000	4600000	1680000	3360000	0.50:1.00	17604	Peptide chain release factor 1 OS=Klebsiella pneumoniae OX=573 GN=prfA_2 PE=3 SV=1
1182	2535	tr|A0A377VEB7|A0A377VEB7_KLEPN	19.15	29	2	2	Carbamidomethylation	9090000	10200000	12000000	27300000	18100000	5050000	18900000	4600000	9090000	10200000	12000000	27300000	18100000	5050000	18900000	4600000	1.98:2.22:2.61:5.93:3.94:1.10:4.10:1.00	10400000	15900000	10400000	15900000	0.66:1.00	13142	Cell division protein FtsJ / Ribosomal RNA large subunit methyltransferase E OS=Klebsiella pneumoniae OX=573 GN=rlmE PE=4 SV=1
1469	2190	tr|A0A377UW04|A0A377UW04_KLEPN	19.11	46	3	3	Carbamidomethylation	5940000	8560000	7340000	14900000	11800000	3410000	15700000	5670000	5940000	8560000	7340000	14900000	11800000	3410000	15700000	5670000	1.05:1.51:1.30:2.64:2.07:0.60:2.78:1.00	7280000	10300000	7280000	10300000	0.71:1.00	12651	Penicillin-binding protein 1b OS=Klebsiella pneumoniae OX=573 GN=mrcB_4 PE=4 SV=1
819	1570	tr|A0A377XBW1|A0A377XBW1_KLEPN	19.11	26	2	2	Carbamidomethylation	1300000	1820000	1740000	99400000	203000000	365000000	94800000	515000000	1300000	1820000	1740000	99400000	203000000	365000000	94800000	515000000	0.02:0.02:0.02:0.19:0.39:0.71:0.18:1.00	1620000	255000000	1620000	255000000	0.02:1.00	15051	2 3-butanediol dehydrogenase OS=Klebsiella pneumoniae OX=573 GN=budC_2 PE=4 SV=1
1939	1309	tr|A0A086IK26|A0A086IK26_KLEPN	19.1	11	1	1		13800000	18500000	18100000	20600000	16600000	21400000	26900000	37600000	13800000	18500000	18100000	20600000	16600000	21400000	26900000	37600000	0.37:0.49:0.48:0.55:0.44:0.57:0.72:1.00	16800000	24600000	16800000	24600000	0.68:1.00	26811	Putative regulator OS=Klebsiella pneumoniae OX=573 GN=yheO PE=4 SV=1
2890	3159	tr|A0A377UZY5|A0A377UZY5_KLEPN	18.92	38	2	2		4890000	7230000	6600000	19400000	14100000	22700000	14500000	21200000	4890000	7230000	6600000	19400000	14100000	22700000	14500000	21200000	0.23:0.34:0.31:0.92:0.66:1.07:0.68:1.00	6240000	18400000	6240000	18400000	0.34:1.00	15157	Putative an aldehyde reductase OS=Klebsiella pneumoniae OX=573 GN=yhdN_1 PE=4 SV=1
330	267	tr|W9BCA9|W9BCA9_KLEPN	18.9	20	5	5	Carbamidomethylation	5700000	8900000	7750000	3710000	2380000	15600000	4190000	1060000	5440000	8370000	7240000	3160000	2100000	15400000	3240000	958000	5.68:8.73:7.55:3.30:2.19:16.06:3.38:1.00	7450000	5410000	7010000	4970000	1.41:1.00	51910	FAD-dependent oxidoreductase OS=Klebsiella pneumoniae OX=573 GN=gltD PE=4 SV=1
2937	2099	tr|A0A377V4K1|A0A377V4K1_KLEPN	18.84	13	1	1		2950000	3370000	3640000	6160000	5640000	3470000	4470000	3660000	2950000	3370000	3640000	6160000	5640000	3470000	4470000	3660000	0.81:0.92:0.99:1.68:1.54:0.95:1.22:1.00	3320000	4680000	3320000	4680000	0.71:1.00	17312	Purine nucleotide synthesis repressor OS=Klebsiella pneumoniae OX=573 GN=purR_2 PE=4 SV=1
1103	1027	tr|A0A0W8AF54|A0A0W8AF54_KLEPN	18.83	6	1	1		1050000	1400000	1240000	842000	659000	614000	1920000	321000	1050000	1400000	1240000	842000	659000	614000	1920000	321000	3.26:4.37:3.86:2.62:2.05:1.91:5.98:1.00	1230000	871000	1230000	871000	1.41:1.00	31793	Formyltetrahydrofolate deformylase OS=Klebsiella pneumoniae OX=573 GN=purU PE=3 SV=1
867	655	tr|A0A377UZH6|A0A377UZH6_KLEPN	18.74	18	3	3	Carbamidomethylation	13200000	19800000	18000000	25900000	18800000	27200000	22800000	25100000	13200000	19800000	18000000	25900000	18800000	27200000	22800000	25100000	0.53:0.79:0.71:1.03:0.75:1.08:0.91:1.00	17000000	24000000	17000000	24000000	0.71:1.00	34331	N-acetylglucosamine-6-phosphate deacetylase OS=Klebsiella pneumoniae OX=573 GN=nagA_2 PE=3 SV=1
459	940	tr|A0A377UYW6|A0A377UYW6_KLEPN	18.74	47	3	2		50700000	57700000	81400000	117000000	119000000	52400000	111000000	47000000	50700000	57700000	81400000	117000000	119000000	52400000	111000000	47000000	1.08:1.23:1.73:2.48:2.52:1.11:2.37:1.00	63300000	89500000	63300000	89500000	0.71:1.00	19868	Lysyl-tRNA synthetase OS=Klebsiella pneumoniae OX=573 GN=lysU PE=4 SV=1
3193	3820	tr|A0A377VE12|A0A377VE12_KLEPN	18.65	3	1	1		360000	916000	755000	0	34900	0	0	0	360000	916000	755000	0	34900	0	0	0	64.00:64.00:64.00:-:64.00:-:-:-	677000	34900	677000	34900	19.41:1.00	32658	PadR family transcriptional regulator OS=Klebsiella pneumoniae OX=573 GN=yqjI PE=4 SV=1
2998	4873	tr|A0A377VCH1|A0A377VCH1_KLEPN	18.49	16	2	2		3860000	5300000	4490000	2940000	4330000	1890000	5210000	1820000	3860000	5300000	4490000	2940000	4330000	1890000	5210000	1820000	2.12:2.92:2.47:1.62:2.38:1.04:2.87:1.00	4550000	3240000	4550000	3240000	1.41:1.00	20799	Glutamate synthase subunit alpha OS=Klebsiella pneumoniae OX=573 GN=gltB_3 PE=3 SV=1
2232	1921	tr|W9BP53|W9BP53_KLEPN	18.49	8	1	1		1240000	1210000	1500000	506000	344000	74000	1130000	172000	1240000	1210000	1500000	506000	344000	74000	1130000	172000	7.20:7.02:8.76:2.94:2.00:0.43:6.61:1.00	1320000	446000	1320000	446000	2.95:1.00	21524	FMN dependent NADH:quinone oxidoreductase OS=Klebsiella pneumoniae OX=573 GN=azoR PE=3 SV=1
774	621	tr|A0A0W8AN44|A0A0W8AN44_KLEPN	18.39	10	3	3		3980000	5570000	4990000	7350000	2540000	1810000	4160000	1410000	3980000	5570000	4990000	7350000	2540000	1810000	4160000	1410000	2.82:3.94:3.53:5.20:1.80:1.28:2.94:1.00	4850000	3450000	4850000	3450000	1.40:1.00	56677	ATPase RavA OS=Klebsiella pneumoniae OX=573 GN=ravA PE=4 SV=1
700	462	tr|A0A0W8AIT5|A0A0W8AIT5_KLEPN	18.36	26	5	5	Carbamidomethylation	11100000	14500000	15400000	28800000	16200000	11700000	29200000	13400000	9850000	12300000	13100000	23400000	13500000	9590000	24600000	11500000	0.86:1.07:1.14:2.04:1.18:0.84:2.15:1.00	13600000	19900000	11800000	16500000	0.71:1.00	37633	D-methionine ABC transporter ATP-binding protein OS=Klebsiella pneumoniae OX=573 GN=metN_3 PE=4 SV=1
462	852	tr|A0A332YV25|A0A332YV25_KLEPN	18.34	65	6	6	Oxidation (M)	365000000	393000000	421000000	189000000	205000000	172000000	193000000	184000000	241000000	236000000	263000000	176000000	185000000	166000000	180000000	172000000	1.40:1.37:1.53:1.02:1.07:0.96:1.05:1.00	393000000	189000000	247000000	176000000	1.40:1.00	14169	ATP synthase subunit alpha OS=Klebsiella pneumoniae OX=573 GN=atpA_1 PE=4 SV=1
645	377	tr|W9BDQ9|W9BDQ9_KLEPN	18.32	26	5	5	Carbamidomethylation	17400000	22500000	21300000	13500000	10000000	14900000	18600000	12900000	15100000	19200000	19800000	12300000	9200000	14200000	16500000	12200000	1.24:1.57:1.62:1.01:0.75:1.16:1.35:1.00	20400000	14000000	18100000	12900000	1.40:1.00	34626	Protein FdhE homolog OS=Klebsiella pneumoniae OX=573 GN=fdhE PE=3 SV=1
1628	1887	tr|A0A086IVU0|A0A086IVU0_KLEPN	18.26	14	2	2		3630000	3700000	4390000	3830000	3060000	1120000	4050000	1870000	3630000	3700000	4390000	3830000	3060000	1120000	4050000	1870000	1.94:1.97:2.34:2.04:1.64:0.60:2.16:1.00	3910000	2790000	3910000	2790000	1.40:1.00	25448	LysM peptidoglycan-binding domain-containing protein OS=Klebsiella pneumoniae OX=573 GN=ygeR PE=4 SV=1
1810	2442	tr|Q0QCC3|Q0QCC3_KLEPN	18.25	31	2	2		18800000	18400000	18800000	1800000	555000	288000	1340000	272000	18800000	18400000	18800000	1800000	555000	288000	1340000	272000	64.00:64.00:64.00:6.62:2.04:1.06:4.93:1.00	18600000	858000	18600000	858000	21.73:1.00	13419	Putative protein protein OS=Klebsiella pneumoniae OX=573 GN=putative protein PE=4 SV=1
524	558	tr|W9BCG6|W9BCG6_KLEPN	18.22	26	5	5		15800000	19200000	19300000	18400000	12800000	11200000	19100000	9370000	10600000	13800000	13700000	13400000	8640000	5320000	12400000	5530000	1.91:2.49:2.48:2.43:1.56:0.96:2.24:1.00	18100000	14200000	12700000	9070000	1.40:1.00	28147	Ubiquinone/menaquinone biosynthesis C-methyltransferase UbiE OS=Klebsiella pneumoniae OX=573 GN=ubiE PE=3 SV=1
759	720	tr|A0A0C7KIQ3|A0A0C7KIQ3_KLEPN	18.21	12	3	3	Carbamidomethylation	9460000	11800000	11800000	24500000	18500000	4990000	17100000	12000000	9460000	11800000	11800000	24500000	18500000	4990000	17100000	12000000	0.79:0.98:0.98:2.05:1.55:0.42:1.42:1.00	11000000	15400000	11000000	15400000	0.71:1.00	37823	UDP-N-acetylenolpyruvoylglucosamine reductase OS=Klebsiella pneumoniae OX=573 GN=murB PE=3 SV=1
186	221	tr|A0A377V5U5|A0A377V5U5_KLEPN	18.11	21	7	7		173000000	224000000	221000000	103000000	113000000	153000000	132000000	165000000	55700000	82400000	80400000	85600000	100000000	93700000	98900000	131000000	0.42:0.63:0.61:0.65:0.76:0.71:0.75:1.00	206000000	135000000	72900000	102000000	0.71:1.00	60171	Quinone oxidoreductase OS=Klebsiella pneumoniae OX=573 GN=yhdH PE=4 SV=1
1026	1400	tr|Q4QTM8|Q4QTM8_KLEPN	18.04	11	2	2	Carbamidomethylation	814000	604000	1210000	851000	878000	279000	844000	285000	814000	604000	1210000	851000	878000	279000	844000	285000	2.86:2.12:4.26:2.99:3.08:0.98:2.97:1.00	877000	669000	877000	669000	1.31:1.00	40351	Lipopolysaccharide core heptosyltransferase RfaQ OS=Klebsiella pneumoniae OX=573 GN=waaQ PE=4 SV=1
345	129	tr|A0A332AI29|A0A332AI29_KLEPN	17.94	12	4	4		3330000	5430000	5470000	702000	884000	9050000	168000	22200000	3070000	5070000	5120000	418000	695000	8800000	0	20900000	0.15:0.24:0.24:0.02:0.03:0.42:0:1.00	4740000	8160000	4420000	7730000	0.57:1.00	53962	Histidine ammonia-lyase OS=Klebsiella pneumoniae OX=573 GN=hutH PE=3 SV=1
724	1084	tr|K7QUC6|K7QUC6_KLEPN	17.85	25	3	3	Carbamidomethylation; Oxidation (M)	10800000	12300000	15100000	20600000	21900000	10800000	26000000	9600000	10800000	12300000	15100000	20600000	21900000	10800000	26000000	9600000	1.12:1.28:1.58:2.14:2.28:1.12:2.71:1.00	12700000	17800000	12700000	17800000	0.72:1.00	22714	DUF2913 domain-containing protein OS=Klebsiella pneumoniae OX=573 GN=AU29_04390 PE=4 SV=1
2645	2328	tr|A0A377V5H1|A0A377V5H1_KLEPN	17.83	47	2	2	Carbamidomethylation	1460000	2090000	1370000	4640000	3960000	5600000	6500000	6480000	1460000	2090000	1370000	4640000	3960000	5600000	6500000	6480000	0.23:0.32:0.21:0.72:0.61:0.86:1.00:1.00	1640000	5440000	1640000	5440000	0.30:1.00	9993	tRNA (Uridine-5-oxyacetic acid methyl ester) 34 synthase OS=Klebsiella pneumoniae OX=573 GN=cmoA_1 PE=4 SV=1
1144	1903	tr|A0A0C7KDZ8|A0A0C7KDZ8_KLEPN	17.77	12	2	2		3360000	5150000	4670000	1270000	441000	4380000	1640000	4760000	3360000	5150000	4670000	1270000	441000	4380000	1640000	4760000	0.71:1.08:0.98:0.27:0.09:0.92:0.34:1.00	4390000	2500000	4390000	2500000	1.76:1.00	27321	Dehydrogenase OS=Klebsiella pneumoniae OX=573 GN=fabG_13 PE=3 SV=1
685	375	tr|W9BJ51|W9BJ51_KLEPN	17.72	12	3	3		7690000	10100000	9580000	5900000	10100000	6170000	6060000	4520000	7690000	10100000	9580000	5900000	10100000	6170000	6060000	4520000	1.70:2.24:2.12:1.31:2.24:1.36:1.34:1.00	9130000	6560000	9130000	6560000	1.39:1.00	42212	dTDP-4-amino-4 6-dideoxygalactose transaminase OS=Klebsiella pneumoniae OX=573 GN=rffA PE=3 SV=1
2035	1574	tr|A0A377V6H1|A0A377V6H1_KLEPN	17.7	21	2	2	Carbamidomethylation	2740000	3120000	4190000	6330000	9000000	2760000	8260000	3060000	2740000	3120000	4190000	6330000	9000000	2760000	8260000	3060000	0.89:1.02:1.37:2.07:2.94:0.90:2.70:1.00	3350000	5880000	3350000	5880000	0.57:1.00	22056	Glycosyltransferase OS=Klebsiella pneumoniae OX=573 GN=NCTC13443_05099 PE=4 SV=1
324	477	tr|A0A377VBG3|A0A377VBG3_KLEPN	17.65	67	7	7	Carbamidomethylation	445000000	698000000	623000000	1030000000	763000000	1030000000	738000000	332000000	377000000	602000000	543000000	862000000	639000000	1020000000	677000000	327000000	1.15:1.84:1.66:2.63:1.95:3.12:2.07:1.00	589000000	778000000	507000000	706000000	0.72:1.00	21214	Phosphoglycerate kinase OS=Klebsiella pneumoniae OX=573 GN=pgk_1 PE=3 SV=1
1072	1979	tr|A0A377V7G0|A0A377V7G0_KLEPN	17.65	33	2	2	Carbamidomethylation; Oxidation (M)	15800000	18100000	20400000	12700000	10800000	4300000	12000000	4310000	15500000	17900000	20100000	11400000	9870000	4200000	11100000	4210000	3.68:4.26:4.78:2.71:2.34:1.00:2.65:1.00	18100000	8890000	17800000	8220000	2.17:1.00	9647	16S rRNA-processing protein RimM OS=Klebsiella pneumoniae OX=573 GN=rimM PE=4 SV=1
848	1329	tr|W9BD00|W9BD00_KLEPN	17.63	21	2	2		5540000	10400000	7150000	1660000	3970000	627000	5290000	38000	5540000	10400000	7150000	1660000	3970000	627000	5290000	38000	64.00:64.00:64.00:43.59:64.00:16.48:64.00:1.00	8050000	2330000	8050000	2330000	3.45:1.00	23868	Probable phosphoglycerate mutase GpmB OS=Klebsiella pneumoniae OX=573 GN=gpmB PE=3 SV=1
1445	2312	tr|A0A333FQV1|A0A333FQV1_KLEPN	17.61	10	1	1		1420000	4140000	3750000	786000	60400	1580000	242000	484000	1420000	4140000	3750000	786000	60400	1580000	242000	484000	2.94:8.55:7.75:1.62:0.12:3.27:0.50:1.00	3100000	631000	3100000	631000	4.92:1.00	19784	Epi-inositol hydrolase OS=Klebsiella pneumoniae OX=573 GN=iolD_4 PE=4 SV=1
1551	1478	tr|A0A2X3CHP3|A0A2X3CHP3_KLEPN	17.56	10	2	2	Carbamidomethylation	4370000	6010000	7630000	9520000	3400000	348000	6070000	2240000	4370000	6010000	7630000	9520000	3400000	348000	6070000	2240000	1.95:2.68:3.40:4.25:1.52:0.16:2.71:1.00	6000000	4570000	6000000	4570000	1.31:1.00	40958	Lipid A biosynthesis myristoyltransferase OS=Klebsiella pneumoniae OX=573 GN=msbB PE=3 SV=1
734	378	tr|A0A0C7KGI9|A0A0C7KGI9_KLEPN	17.55	19	5	5		8540000	11000000	12000000	13700000	6160000	8520000	5040000	2430000	6850000	9090000	9900000	12000000	5050000	7060000	4950000	1920000	3.56:4.72:5.14:6.23:2.63:3.67:2.57:1.00	10500000	8460000	8610000	7490000	1.15:1.00	47948	Sulfurtransferase OS=Klebsiella pneumoniae OX=573 GN=ynjE PE=4 SV=1
583	234	tr|A0A377V020|A0A377V020_KLEPN	17.54	14	3	3		2240000	3170000	5220000	61900	1640000	4550000	25900	5510000	2240000	3170000	5220000	61900	1640000	4550000	25900	5510000	0.41:0.58:0.95:0.02:0.30:0.82:0.02:1.00	3760000	2950000	3760000	2950000	1.28:1.00	48243	Succinylglutamic semialdehyde dehydrogenase OS=Klebsiella pneumoniae OX=573 GN=astD_1 PE=3 SV=1
1033	960	tr|A0A336J7R2|A0A336J7R2_KLEPN	17.5	17	2	2		15400000	17400000	20400000	18900000	10300000	16000000	11000000	7770000	15400000	17400000	20400000	18900000	10300000	16000000	11000000	7770000	1.99:2.24:2.63:2.43:1.32:2.06:1.42:1.00	17800000	12800000	17800000	12800000	1.39:1.00	23529	Putative nucleoprotein/polynucleotide-associated enzyme OS=Klebsiella pneumoniae OX=573 GN=NCTC13443_04665 PE=4 SV=1
3908	9563	tr|A0A377UYE8|A0A377UYE8_KLEPN	17.41	22	1	1		47500000	53500000	51600000	6790000	7970000	4030000	3960000	8120000	47500000	53500000	51600000	6790000	7970000	4030000	3960000	8120000	5.86:6.60:6.35:0.84:0.98:0.50:0.49:1.00	50900000	6170000	50900000	6170000	8.24:1.00	7573	Glucose-1-phosphatase OS=Klebsiella pneumoniae OX=573 GN=agp_2 PE=4 SV=1
1788	1796	tr|A0A377VAT3|A0A377VAT3_KLEPN	17.32	11	1	1		560000	1150000	648000	517000	285000	781000	379000	17600	560000	1150000	648000	517000	285000	781000	379000	17600	31.77:64.00:36.78:29.37:16.19:44.31:21.52:1.00	785000	396000	785000	396000	1.98:1.00	14246	Nitrite reductase subunit NirD OS=Klebsiella pneumoniae OX=573 GN=norW_2 PE=4 SV=1
14	36	tr|A0A377URJ2|A0A377URJ2_KLEPN	17.3	23	13	13	Carbamidomethylation; Oxidation (M)	305000000	408000000	401000000	308000000	344000000	209000000	306000000	138000000	137000000	199000000	187000000	283000000	321000000	199000000	282000000	123000000	1.11:1.62:1.52:2.30:2.60:1.61:2.29:1.00	372000000	262000000	174000000	242000000	0.72:1.00	78564	DNA-directed RNA polymerase subunit OS=Klebsiella pneumoniae OX=573 GN=rpoC_1 PE=3 SV=1
1013	1092	tr|A0A0W8APF9|A0A0W8APF9_KLEPN	17.27	32	4	4	Carbamidomethylation	6490000	7450000	7680000	8870000	7760000	17500000	8050000	6770000	6450000	6950000	7430000	8870000	7760000	17100000	8050000	6270000	1.03:1.11:1.19:1.42:1.24:2.74:1.29:1.00	7210000	10100000	6940000	9640000	0.72:1.00	26306	Orotidine 5'-phosphate decarboxylase OS=Klebsiella pneumoniae OX=573 GN=pyrF PE=3 SV=1
141	186	tr|A0A0C7KFT9|A0A0C7KFT9_KLEPN	17.26	29	6	6	Carbamidomethylation	75400000	95000000	87200000	61700000	69700000	17000000	74000000	52100000	57900000	77600000	68500000	52800000	64400000	13300000	65400000	49500000	1.17:1.57:1.38:1.07:1.30:0.27:1.32:1.00	85900000	54900000	68000000	49100000	1.38:1.00	35540	Glutathione synthetase OS=Klebsiella pneumoniae OX=573 GN=gshB PE=3 SV=1
723	345	tr|A0A377UYR0|A0A377UYR0_KLEPN	17.22	3	1	1		2850000	3940000	5910000	0	328000	447000	1500000	0	2850000	3940000	5910000	0	328000	447000	1500000	0	64.00:64.00:64.00:-:64.00:64.00:64.00:-	4230000	759000	4230000	759000	5.57:1.00	47391	Hydroxylamine reductase OS=Klebsiella pneumoniae OX=573 GN=hcp_2 PE=4 SV=1
347	1294	tr|W9BCC5|W9BCC5_KLEPN	17.04	14	3	3		8380000	9990000	14000000	17100000	18200000	10900000	20700000	7800000	8380000	9990000	14000000	17100000	18200000	10900000	20700000	7800000	1.07:1.28:1.80:2.19:2.33:1.39:2.65:1.00	10800000	14900000	10800000	14900000	0.72:1.00	29460	Ole(C)_1_L06249 OS=Klebsiella pneumoniae OX=573 GN=yrbF PE=4 SV=1
315	555	tr|A0A0J2G4V2|A0A0J2G4V2_KLEPN	16.93	40	5	5	Carbamidomethylation; Oxidation (M)	741000000	877000000	973000000	1600000000	1610000000	711000000	1370000000	569000000	701000000	837000000	930000000	1550000000	1570000000	684000000	1310000000	552000000	1.27:1.52:1.69:2.81:2.85:1.24:2.38:1.00	864000000	1170000000	823000000	1140000000	0.72:1.00	17801	50S ribosomal protein L10 OS=Klebsiella pneumoniae OX=573 GN=rplJ PE=3 SV=1
1259	1389	tr|A0A080SJJ5|A0A080SJJ5_KLEPN	16.75	5	1	1		3340000	3550000	4030000	1810000	1000000	917000	2260000	1110000	3340000	3550000	4030000	1810000	1000000	917000	2260000	1110000	3.00:3.18:3.62:1.62:0.90:0.82:2.03:1.00	3640000	1420000	3640000	1420000	2.56:1.00	29953	Pyruvate dehydrogenase complex repressor OS=Klebsiella pneumoniae OX=573 GN=pdhR PE=4 SV=1
1278	1159	tr|A0A0C7KIX1|A0A0C7KIX1_KLEPN	16.72	17	2	2		3530000	4090000	5770000	6950000	7490000	3520000	4760000	8000000	3530000	4090000	5770000	6950000	7490000	3520000	4760000	8000000	0.44:0.51:0.72:0.87:0.94:0.44:0.60:1.00	4460000	6250000	4460000	6250000	0.71:1.00	29028	Shikimate dehydrogenase (NADP(+)) OS=Klebsiella pneumoniae OX=573 GN=aroE_2 PE=3 SV=1
1509	1376	tr|A0A0W8AVJ7|A0A0W8AVJ7_KLEPN	16.65	9	2	2		2360000	3140000	2260000	2380000	1650000	2180000	1900000	1310000	2360000	3140000	2260000	2380000	1650000	2180000	1900000	1310000	1.81:2.40:1.73:1.82:1.26:1.67:1.46:1.00	2590000	1880000	2590000	1880000	1.37:1.00	38798	Lac operon transcriptional repressor OS=Klebsiella pneumoniae OX=573 GN=lacI_1 PE=4 SV=1
1115	1189	tr|A0A332C3F3|A0A332C3F3_KLEPN	16.63	5	1	1		1120000	1050000	1330000	247000	69800	0	14700	80400	1120000	1050000	1330000	247000	69800	0	14700	80400	13.88:13.11:16.52:3.07:0.87:0:0.18:1.00	1170000	103000	1170000	103000	11.33:1.00	44004	Multifunctional acyl-CoA thioesterase I and protease I and lysophospholipase L1 OS=Klebsiella pneumoniae OX=573 GN=tesA PE=4 SV=1
487	916	tr|A0A377VCV1|A0A377VCV1_KLEPN	16.62	9	2	2		7780000	10400000	11700000	19600000	15100000	12800000	18700000	16900000	7780000	10400000	11700000	19600000	15100000	12800000	18700000	16900000	0.46:0.62:0.70:1.17:0.90:0.76:1.11:1.00	9960000	16600000	9960000	16600000	0.60:1.00	29784	Transcription accessory protein OS=Klebsiella pneumoniae OX=573 GN=yhgF_1 PE=4 SV=1
39	31	tr|A0A081IIM2|A0A081IIM2_KLEPN	16.6	43	10	10	Carbamidomethylation; Oxidation (M)	605000000	821000000	793000000	641000000	465000000	688000000	692000000	691000000	327000000	458000000	464000000	593000000	431000000	621000000	573000000	642000000	0.51:0.71:0.72:0.92:0.67:0.97:0.89:1.00	739000000	638000000	416000000	572000000	0.73:1.00	51422	Pyruvate kinase OS=Klebsiella pneumoniae OX=573 GN=pyk PE=3 SV=1
741	353	tr|W9BG64|W9BG64_KLEPN	16.57	26	4	4	Carbamidomethylation; Oxidation (M)	40400000	49500000	50000000	69300000	79100000	44800000	66100000	60200000	36300000	46400000	45300000	62700000	71200000	42500000	60100000	56500000	0.64:0.82:0.80:1.11:1.26:0.75:1.06:1.00	46600000	63900000	42700000	58600000	0.73:1.00	36210	Selenide water dikinase OS=Klebsiella pneumoniae OX=573 GN=selD PE=3 SV=1
2411	7878	tr|A0A377V8N0|A0A377V8N0_KLEPN	16.54	54	1	1	Oxidation (M)	2180000	2100000	3280000	7790000	5530000	5710000	10700000	4780000	1900000	1910000	3000000	6400000	4960000	5560000	9250000	4610000	0.41:0.41:0.65:1.39:1.08:1.21:2.01:1.00	2520000	6900000	2270000	6150000	0.37:1.00	4463	DNA topoisomerase (ATP-hydrolyzing) OS=Klebsiella pneumoniae OX=573 GN=gyrA_2 PE=4 SV=1
1322	1590	tr|A0A0C7K6D0|A0A0C7K6D0_KLEPN	16.54	6	1	1		3030000	3790000	3240000	5780000	4190000	5470000	4820000	2750000	3030000	3790000	3240000	5780000	4190000	5470000	4820000	2750000	1.10:1.38:1.18:2.10:1.53:1.99:1.75:1.00	3350000	4600000	3350000	4600000	0.73:1.00	27073	Glycerophosphodiester phosphodiesterase OS=Klebsiella pneumoniae OX=573 GN=ugpQ_1 PE=4 SV=1
530	403	tr|W9BEJ2|W9BEJ2_KLEPN	16.49	27	6	6	Carbamidomethylation	9620000	13300000	11500000	10100000	6320000	4320000	15700000	3650000	7030000	9010000	7820000	7080000	5050000	3960000	9740000	3160000	2.23:2.86:2.48:2.24:1.60:1.25:3.09:1.00	11500000	8030000	7950000	5800000	1.37:1.00	40120	Riboflavin biosynthesis protein RibD OS=Klebsiella pneumoniae OX=573 GN=ribD PE=3 SV=1
1404	4348	tr|W9BCL3|W9BCL3_KLEPN	16.47	12	1	1		713000	921000	980000	0	1030000	0	67100	0	713000	921000	980000	0	1030000	0	67100	0	64.00:64.00:64.00:-:64.00:-:64.00:-	871000	550000	871000	550000	1.58:1.00	19556	PduE protein OS=Klebsiella pneumoniae OX=573 GN=pduE PE=4 SV=1
3103	6060	tr|A0A377UZY0|A0A377UZY0_KLEPN	16.44	13	1	1		541000	933000	840000	293000	628000	316000	127000	427000	541000	933000	840000	293000	628000	316000	127000	427000	1.27:2.19:1.97:0.69:1.47:0.74:0.30:1.00	772000	358000	772000	358000	2.15:1.00	14440	Adenosylmethionine-8-amino-7-oxononanoate aminotransferase OS=Klebsiella pneumoniae OX=573 GN=bioA_1 PE=4 SV=1
1913	1418	tr|A0A060VJV6|A0A060VJV6_KLEPN	16.43	6	1	1	Carbamidomethylation	266000	220000	455000	685000	827000	1410000	1010000	586000	266000	220000	455000	685000	827000	1410000	1010000	586000	0.45:0.38:0.78:1.17:1.41:2.41:1.72:1.00	314000	904000	314000	904000	0.35:1.00	30148	Nucleoside triphosphate pyrophosphohydrolase OS=Klebsiella pneumoniae OX=573 GN=mazG PE=4 SV=1
44	5	tr|A0A0W8ATW3|A0A0W8ATW3_KLEPN	16.22	27	13	13	Carbamidomethylation	44100000	64200000	60000000	79500000	59500000	63800000	78800000	53000000	18500000	24900000	22500000	34500000	25500000	34200000	29400000	26700000	0.69:0.93:0.84:1.29:0.95:1.28:1.10:1.00	58100000	66900000	22000000	30000000	0.73:1.00	80184	Polyphosphate kinase OS=Klebsiella pneumoniae OX=573 GN=ppk PE=3 SV=1
2722	9057	tr|A0A377UXJ3|A0A377UXJ3_KLEPN	16.21	32	1	1	Carbamidomethylation	232000	223000	325000	1240000	758000	179000	988000	75000	232000	223000	325000	1240000	758000	179000	988000	75000	3.09:2.98:4.34:16.58:10.11:2.39:13.18:1.00	260000	649000	260000	649000	0.40:1.00	6355	Maf/YceF/YhdE family protein OS=Klebsiella pneumoniae OX=573 GN=NCTC13443_03074 PE=4 SV=1
214	319	tr|A0A377UXS0|A0A377UXS0_KLEPN	16.19	29	6	6	Carbamidomethylation	119000000	151000000	153000000	160000000	134000000	133000000	195000000	148000000	87600000	104000000	119000000	152000000	125000000	132000000	173000000	127000000	0.69:0.82:0.93:1.19:0.98:1.03:1.36:1.00	142000000	155000000	104000000	142000000	0.73:1.00	42941	Adenylosuccinate lyase OS=Klebsiella pneumoniae OX=573 GN=purB_2 PE=3 SV=1
2004	1655	tr|A0A377VEJ6|A0A377VEJ6_KLEPN	16.15	14	1	1	Oxidation (M)	28400000	36500000	34700000	33500000	28400000	11100000	37000000	17300000	26400000	35000000	32200000	30100000	25000000	10300000	32700000	16200000	1.63:2.16:1.99:1.85:1.54:0.64:2.02:1.00	33200000	25500000	31200000	22800000	1.37:1.00	16399	Biotin carboxylase OS=Klebsiella pneumoniae OX=573 GN=accC_1 PE=4 SV=1
635	571	tr|W9BI01|W9BI01_KLEPN	16.14	5	2	2		1110000	1560000	1210000	2060000	1050000	2770000	1650000	1280000	1110000	1560000	1210000	2060000	1050000	2770000	1650000	1280000	0.86:1.21:0.94:1.61:0.82:2.16:1.28:1.00	1290000	1760000	1290000	1760000	0.73:1.00	68028	UvrABC system protein C OS=Klebsiella pneumoniae OX=573 GN=uvrC PE=3 SV=1
287	413	tr|A0A377UX93|A0A377UX93_KLEPN	15.89	36	5	5		137000000	145000000	144000000	144000000	126000000	49400000	134000000	48400000	117000000	131000000	127000000	132000000	118000000	41300000	124000000	43600000	2.69:3.02:2.90:3.03:2.70:0.95:2.85:1.00	142000000	101000000	125000000	91900000	1.36:1.00	24009	DNA-directed RNA polymerase subunit beta OS=Klebsiella pneumoniae OX=573 GN=rpoC_3 PE=4 SV=1
519	914	tr|A0A0E1GUI8|A0A0E1GUI8_KLEPN	15.72	15	3	3		4150000	5920000	5590000	3440000	3800000	1900000	4200000	2320000	4150000	5920000	5590000	3440000	3800000	1900000	4200000	2320000	1.79:2.56:2.41:1.48:1.64:0.82:1.81:1.00	5220000	3130000	5220000	3130000	1.67:1.00	32528	Pseudouridine synthase OS=Klebsiella pneumoniae OX=573 GN=rluF PE=3 SV=1
2262	1967	tr|W9B4W3|W9B4W3_KLEPN	15.55	11	1	1		14500000	13800000	19600000	216000	221000	404000	32200	143000	14500000	13800000	19600000	216000	221000	404000	32200	143000	64.00:64.00:64.00:1.51:1.55:2.84:0.23:1.00	16000000	203000	16000000	203000	64.00:1.00	14719	5-hydroxyisourate hydrolase OS=Klebsiella pneumoniae OX=573 GN=hiuH PE=3 SV=1
448	360	tr|A0A0C7KDQ5|A0A0C7KDQ5_KLEPN	15.54	18	4	4		11900000	14400000	13900000	17100000	18400000	3350000	16000000	4350000	11200000	13400000	13000000	13000000	14300000	3260000	11900000	3740000	3.01:3.58:3.47:3.49:3.82:0.87:3.19:1.00	13400000	11900000	12500000	9260000	1.35:1.00	36008	Fructose-1 6-bisphosphatase OS=Klebsiella pneumoniae OX=573 GN=glpX PE=3 SV=1
1387	1319	tr|A0A2Z2ISK6|A0A2Z2ISK6_KLEPN	15.39	19	2	2	Carbamidomethylation	3230000	4070000	3280000	5710000	5790000	4530000	4540000	3320000	3230000	4070000	3280000	5710000	5790000	4530000	4540000	3320000	0.97:1.23:0.99:1.72:1.75:1.37:1.37:1.00	3530000	4780000	3530000	4780000	0.74:1.00	24781	Acyltransferase OS=Klebsiella pneumoniae OX=573 GN=DDJ63_08425 PE=4 SV=1
672	546	tr|A0A377UW86|A0A377UW86_KLEPN	15.36	21	4	4		11200000	12100000	12300000	9730000	9310000	8370000	10500000	6490000	11200000	11900000	12200000	9430000	8920000	8300000	10400000	6410000	1.75:1.85:1.90:1.47:1.39:1.29:1.62:1.00	11900000	8880000	11800000	8690000	1.35:1.00	40354	Permease OS=Klebsiella pneumoniae OX=573 GN=lptG PE=3 SV=1
1114	1154	tr|A0A060VPC7|A0A060VPC7_KLEPN	15.33	15	2	2	Carbamidomethylation	284000	948000	425000	1160000	859000	491000	838000	388000	284000	948000	425000	1160000	859000	491000	838000	388000	0.73:2.44:1.10:2.99:2.21:1.26:2.16:1.00	552000	747000	552000	747000	0.74:1.00	26471	Pyridoxine 5'-phosphate synthase OS=Klebsiella pneumoniae OX=573 GN=pdxJ PE=3 SV=1
504	652	tr|W9B2X0|W9B2X0_KLEPN	15.19	24	4	4		9310000	13800000	12000000	10900000	8270000	5000000	9600000	3820000	7420000	11400000	9690000	10200000	7940000	4650000	8610000	3820000	1.94:2.99:2.54:2.67:2.08:1.22:2.25:1.00	11700000	7630000	9500000	7040000	1.35:1.00	34022	Methionyl-tRNA formyltransferase OS=Klebsiella pneumoniae OX=573 GN=fmt PE=3 SV=1
2776	5723	tr|A0A377V214|A0A377V214_KLEPN	15.16	49	1	1	Carbamidomethylation	1460000	497000	1840000	5150000	6890000	10300000	6950000	6300000	1460000	497000	1840000	5150000	6890000	10300000	6950000	6300000	0.23:0.08:0.29:0.82:1.09:1.63:1.10:1.00	1270000	7110000	1270000	7110000	0.18:1.00	6908	Galactokinase OS=Klebsiella pneumoniae OX=573 GN=galK_1 PE=4 SV=1
730	618	tr|A0A0W8AIJ2|A0A0W8AIJ2_KLEPN	15.13	22	4	4		13500000	15300000	16500000	14200000	6250000	12400000	15800000	8130000	12300000	12900000	14900000	12400000	4410000	10700000	13900000	8090000	1.53:1.59:1.84:1.54:0.54:1.32:1.72:1.00	15100000	11400000	13400000	9900000	1.35:1.00	32006	Ribosomal RNA large subunit methyltransferase J OS=Klebsiella pneumoniae OX=573 GN=rlmJ PE=3 SV=1
463	395	tr|A0A2Z2IJ09|A0A2Z2IJ09_KLEPN	14.94	23	4	4	Carbamidomethylation; Oxidation (M)	22000000	23000000	25800000	37800000	31900000	27800000	32700000	31200000	21800000	23000000	25800000	37100000	31200000	27600000	31600000	30800000	0.71:0.75:0.84:1.20:1.01:0.90:1.02:1.00	23700000	32300000	23500000	31700000	0.74:1.00	38245	Aldose 1-epimerase OS=Klebsiella pneumoniae OX=573 GN=galM PE=3 SV=1
1581	1326	tr|A0A377UZE1|A0A377UZE1_KLEPN	14.93	6	1	1		5030000	5000000	5080000	4630000	3180000	1460000	4120000	1530000	5030000	5000000	5080000	4630000	3180000	1460000	4120000	1530000	3.29:3.28:3.33:3.03:2.08:0.96:2.70:1.00	5040000	2980000	5040000	2980000	1.69:1.00	23560	Lipoprotein yceB OS=Klebsiella pneumoniae OX=573 GN=yceB PE=4 SV=1
2181	1857	tr|A0A2Z2IFA0|A0A2Z2IFA0_KLEPN	14.91	7	1	1		1660000	1970000	1560000	0	0	840000	0	253000	1660000	1970000	1560000	0	0	840000	0	253000	6.58:7.76:6.15:0:0:3.32:0:1.00	1730000	546000	1730000	546000	3.16:1.00	26950	Cell division protein OS=Klebsiella pneumoniae OX=573 GN=yhjQ PE=4 SV=1
1590	2318	tr|A0A0U2Q5H2|A0A0U2Q5H2_KLEPN	14.87	11	1	1		14600000	18200000	18300000	524000	488000	1930000	706000	1930000	14600000	18200000	18300000	524000	488000	1930000	706000	1930000	7.53:9.41:9.48:0.27:0.25:1.00:0.37:1.00	17000000	1120000	17000000	1120000	15.25:1.00	17761	DNA gyrase inhibitor OS=Klebsiella pneumoniae OX=573 GN=gyrI PE=3 SV=1
62	142	tr|A0A378CNE9|A0A378CNE9_KLEPN	14.86	17	6	6		25600000	37300000	33200000	33900000	50600000	31800000	33900000	29700000	19100000	26200000	24400000	27000000	43100000	30500000	28700000	27000000	0.71:0.97:0.90:1.00:1.60:1.13:1.06:1.00	32200000	36000000	23200000	31200000	0.74:1.00	56736	Site-specific DNA-methyltransferase (adenine-specific) OS=Klebsiella pneumoniae OX=573 GN=hsdM_5 PE=3 SV=1
101	220	tr|A0A0W8AJ00|A0A0W8AJ00_KLEPN	14.76	30	5	5	Carbamidomethylation; Oxidation (M)	416000000	361000000	457000000	315000000	299000000	83200000	292000000	109000000	415000000	359000000	454000000	314000000	298000000	82200000	292000000	107000000	3.87:3.35:4.25:2.94:2.79:0.77:2.72:1.00	411000000	220000000	409000000	219000000	1.87:1.00	26700	30S ribosomal protein S2 OS=Klebsiella pneumoniae OX=573 GN=rpsB PE=3 SV=1
1601	1845	tr|A0A2Z6GNU5|A0A2Z6GNU5_KLEPN	14.73	6	1	1		1050000	1060000	981000	786000	608000	354000	813000	667000	1050000	1060000	981000	786000	608000	354000	813000	667000	1.57:1.58:1.47:1.18:0.91:0.53:1.22:1.00	1030000	646000	1030000	646000	1.59:1.00	39160	HlyD family secretion protein OS=Klebsiella pneumoniae OX=573 GN=yibH_3 PE=4 SV=1
1549	1359	tr|A0A377V3W7|A0A377V3W7_KLEPN	14.71	15	1	1	Oxidation (M)	13200000	21700000	18200000	5590000	2210000	12400000	7990000	7530000	12500000	21000000	17200000	5120000	2210000	12100000	7970000	7280000	1.72:2.89:2.36:0.70:0.30:1.66:1.09:1.00	17700000	7200000	16900000	6930000	2.44:1.00	14510	Serine protein kinase (PrkA protein) OS=Klebsiella pneumoniae OX=573 GN=NCTC13443_03268 PE=4 SV=1
1075	521	tr|A0A0G3RTA8|A0A0G3RTA8_KLEPN	14.62	23	3	3	Carbamidomethylation	4800000	6490000	6780000	7870000	6040000	14300000	5440000	6710000	4800000	6490000	6780000	7870000	6040000	14300000	5440000	6710000	0.72:0.97:1.01:1.17:0.90:2.13:0.81:1.00	6030000	8160000	6030000	8160000	0.74:1.00	26205	Hydroxyethylthiazole kinase OS=Klebsiella pneumoniae OX=573 GN=thiM PE=3 SV=1
109	147	tr|A0A377V675|A0A377V675_KLEPN	14.46	32	7	7	Carbamidomethylation	22300000	30300000	28500000	42200000	73300000	32200000	63700000	37900000	18500000	25000000	22200000	23500000	39200000	18700000	38000000	27100000	0.68:0.92:0.82:0.87:1.45:0.69:1.40:1.00	27000000	49800000	21900000	29300000	0.75:1.00	59021	NAD-dependent malic enzyme OS=Klebsiella pneumoniae OX=573 GN=maeA PE=3 SV=1
1080	1147	tr|A0A377V2F0|A0A377V2F0_KLEPN	14.44	36	4	4	Carbamidomethylation	14200000	23800000	29000000	24700000	17100000	41200000	29500000	27800000	11700000	21100000	26300000	23000000	15100000	40100000	26800000	26800000	0.44:0.79:0.98:0.86:0.56:1.50:1.00:1.00	22300000	28100000	19700000	26400000	0.75:1.00	29437	Molybdopterin molybdenumtransferase OS=Klebsiella pneumoniae OX=573 GN=moeA_2 PE=3 SV=1
116	158	tr|W9BF91|W9BF91_KLEPN	14.26	22	6	6	Carbamidomethylation; Oxidation (M)	625000000	634000000	582000000	180000000	477000000	243000000	83500000	241000000	301000000	368000000	252000000	156000000	460000000	231000000	70700000	232000000	1.30:1.59:1.08:0.67:1.98:0.99:0.30:1.00	613000000	245000000	307000000	230000000	1.33:1.00	41503	Succinate--CoA ligase [ADP-forming] subunit beta OS=Klebsiella pneumoniae OX=573 GN=sucC PE=3 SV=1
1175	1555	tr|A0A377UYA7|A0A377UYA7_KLEPN	14.13	11	1	1	Carbamidomethylation	0	1400000	1380000	0	0	281000	0	368000	0	1400000	1380000	0	0	281000	0	368000	0:3.80:3.75:0:0:0.76:0:1.00	1390000	325000	1390000	325000	4.28:1.00	19021	Putative NAGC-like transcriptional regulator OS=Klebsiella pneumoniae OX=573 GN=yajF_2 PE=4 SV=1
3099	5574	tr|A0A2X3EJF3|A0A2X3EJF3_KLEPN	14.08	41	2	2		31200000	36500000	33400000	32900000	19800000	12600000	27300000	22300000	31200000	36500000	33400000	32900000	19800000	12600000	27300000	22300000	1.40:1.63:1.50:1.47:0.89:0.57:1.22:1.00	33700000	23000000	33700000	23000000	1.46:1.00	8751	Cytoskeleton protein rodZ OS=Klebsiella pneumoniae OX=573 GN=rodZ_1 PE=4 SV=1
68	26	tr|A0A0S2V969|A0A0S2V969_KLEPN	14.08	22	8	8	Carbamidomethylation; Oxidation (M)	135000000	176000000	161000000	118000000	106000000	66600000	146000000	67300000	92000000	123000000	109000000	92400000	80800000	52200000	124000000	56100000	1.64:2.20:1.94:1.65:1.44:0.93:2.22:1.00	157000000	101000000	108000000	81200000	1.33:1.00	60163	CTP synthase OS=Klebsiella pneumoniae OX=573 GN=pyrG PE=3 SV=1
1188	1889	tr|A0A081INN3|A0A081INN3_KLEPN	14.07	8	1	1		69400000	69900000	59000000	32900000	4220000	12600000	3900000	4850000	69400000	69900000	59000000	32900000	4220000	12600000	3900000	4850000	14.32:14.42:12.18:6.79:0.87:2.59:0.80:1.00	66100000	11700000	66100000	11700000	5.66:1.00	20749	Ferrous iron transporter B OS=Klebsiella pneumoniae OX=573 GN=B4U61_23280 PE=4 SV=1
123	88	tr|A0A377URW6|A0A377URW6_KLEPN	14.07	20	7	7		8630000	12200000	9860000	14900000	15700000	11200000	19500000	10100000	7170000	9000000	8380000	12700000	13000000	8070000	14000000	6710000	1.07:1.34:1.25:1.89:1.94:1.20:2.08:1.00	10200000	14300000	8180000	10900000	0.75:1.00	80157	DNA polymerase I OS=Klebsiella pneumoniae OX=573 GN=polA_1 PE=3 SV=1
421	114	tr|A0A0C7KCZ0|A0A0C7KCZ0_KLEPN	14.04	23	6	6	Carbamidomethylation	11200000	20100000	17700000	3880000	2260000	55200000	3490000	25400000	9110000	14100000	14200000	3820000	2210000	51700000	2960000	22300000	0.41:0.63:0.64:0.17:0.10:2.32:0.13:1.00	16300000	20100000	12500000	17800000	0.70:1.00	60017	Indolepyruvate decarboxylase OS=Klebsiella pneumoniae OX=573 GN=ipdC PE=3 SV=1
2269	2474	tr|W9BNR5|W9BNR5_KLEPN	13.96	6	1	1		1610000	1830000	2140000	970000	1310000	416000	1650000	25300	1610000	1830000	2140000	970000	1310000	416000	1650000	25300	63.87:64.00:64.00:38.38:51.99:16.44:64.00:1.00	1860000	875000	1860000	875000	2.13:1.00	25192	BasR protein OS=Klebsiella pneumoniae OX=573 GN=basR PE=4 SV=1
1750	998	tr|W9BB94|W9BB94_KLEPN	13.91	14	2	2	Carbamidomethylation	7600000	6960000	9140000	6840000	7580000	6440000	4750000	4140000	7600000	6960000	9140000	6840000	7580000	6440000	4750000	4140000	1.84:1.68:2.21:1.65:1.83:1.56:1.15:1.00	7900000	5950000	7900000	5950000	1.33:1.00	26504	Glucose dehydrogenase OS=Klebsiella pneumoniae OX=573 GN=rbtD PE=4 SV=1
1436	2097	tr|A0A377UQ83|A0A377UQ83_KLEPN	13.87	17	1	1	Oxidation (M)	4130000	5380000	5740000	9550000	13300000	6920000	11600000	6420000	4130000	5240000	5720000	8890000	12900000	6660000	10500000	6150000	0.67:0.85:0.93:1.44:2.09:1.08:1.71:1.00	5110000	9550000	5030000	9020000	0.56:1.00	10036	Ribonuclease PH OS=Klebsiella pneumoniae OX=573 GN=rph_2 PE=4 SV=1
125	135	tr|W9BQ34|W9BQ34_KLEPN	13.85	12	5	5		7550000	10100000	9140000	13700000	8330000	14700000	4240000	11000000	4780000	6410000	5680000	11000000	7480000	12300000	3130000	9480000	0.50:0.68:0.60:1.16:0.79:1.30:0.33:1.00	8930000	11200000	5620000	9250000	0.61:1.00	86422	Gcd protein OS=Klebsiella pneumoniae OX=573 GN=gcd PE=3 SV=1
748	799	tr|W9B2V0|W9B2V0_KLEPN	13.78	15	3	3		15000000	26500000	19800000	24800000	27700000	24400000	25400000	33100000	15000000	26500000	19800000	24800000	27700000	24400000	25400000	33100000	0.45:0.80:0.60:0.75:0.84:0.74:0.77:1.00	20500000	27200000	20500000	27200000	0.75:1.00	30947	Mechanosensitive channel MscS OS=Klebsiella pneumoniae OX=573 GN=mscS PE=3 SV=1
2137	2279	tr|A0A377V774|A0A377V774_KLEPN	13.78	35	3	3	Carbamidomethylation	21700000	34100000	25900000	25600000	14900000	15700000	28800000	17600000	21700000	34100000	25900000	25600000	14900000	15700000	28800000	17600000	1.23:1.94:1.47:1.46:0.85:0.90:1.64:1.00	27200000	20500000	27200000	20500000	1.33:1.00	15078	NADH-ubiquinone oxidoreductase subunit C OS=Klebsiella pneumoniae OX=573 GN=nuoC_1 PE=4 SV=1
193	354	tr|A0A060VNU3|A0A060VNU3_KLEPN	13.77	18	4	4	Carbamidomethylation	14000000	19200000	17500000	10800000	9580000	5000000	17900000	5350000	13700000	18800000	17300000	9620000	8750000	4790000	16400000	4870000	2.82:3.86:3.55:1.98:1.80:0.99:3.37:1.00	17800000	10500000	17500000	9620000	1.82:1.00	43185	tRNA-specific 2-thiouridylase MnmA OS=Klebsiella pneumoniae OX=573 GN=mnmA PE=3 SV=1
286	190	tr|A0A0W8ARI3|A0A0W8ARI3_KLEPN	13.68	42	8	8	Carbamidomethylation; Oxidation (M)	139000000	146000000	169000000	106000000	112000000	78400000	153000000	81300000	79700000	85400000	105000000	64000000	70700000	53200000	104000000	48200000	1.65:1.77:2.18:1.33:1.47:1.10:2.15:1.00	151000000	106000000	90000000	68000000	1.32:1.00	37923	Protein RecA OS=Klebsiella pneumoniae OX=573 GN=recA PE=3 SV=1
703	1044	tr|A0A377V991|A0A377V991_KLEPN	13.66	50	5	5	Oxidation (M)	107000000	125000000	128000000	35200000	50500000	81300000	75400000	141000000	84700000	100000000	101000000	35100000	47600000	77100000	68500000	132000000	0.64:0.76:0.77:0.27:0.36:0.59:0.52:1.00	120000000	77800000	95300000	72100000	1.32:1.00	21788	Cysteine synthase OS=Klebsiella pneumoniae OX=573 GN=cysK_2 PE=4 SV=1
1941	1965	tr|W9B4X1|W9B4X1_KLEPN	13.65	10	2	2	Carbamidomethylation	1940000	3110000	2870000	5020000	6100000	1280000	12200000	5400000	1940000	3110000	2870000	5020000	6100000	1280000	12200000	5400000	0.36:0.58:0.53:0.93:1.13:0.24:2.27:1.00	2640000	6010000	2640000	6010000	0.44:1.00	35056	Lipid A biosynthesis lauroyltransferase OS=Klebsiella pneumoniae OX=573 GN=htrB PE=3 SV=1
1943	2645	tr|A0A377V846|A0A377V846_KLEPN	13.63	24	2	2		16600000	21500000	22000000	17800000	20800000	8870000	17200000	11000000	16600000	21500000	22000000	17800000	20800000	8870000	17200000	11000000	1.51:1.96:2.01:1.62:1.90:0.81:1.57:1.00	20000000	15100000	20000000	15100000	1.32:1.00	13320	Decarboxylase OS=Klebsiella pneumoniae OX=573 GN=ygdH_2 PE=4 SV=1
434	641	tr|A0A377V8W9|A0A377V8W9_KLEPN	13.5	4	1	1		4700000	6000000	5500000	1700000	12600000	6530000	17800000	5510000	4700000	6000000	5500000	1700000	12600000	6530000	17800000	5510000	0.85:1.09:1.00:0.31:2.28:1.18:3.22:1.00	5400000	8820000	5400000	8820000	0.61:1.00	35718	Acetyl-coenzyme A carboxylase carboxyl transferase subunit beta OS=Klebsiella pneumoniae OX=573 GN=accD_2 PE=3 SV=1
3798	3630	tr|A0A080SRG4|A0A080SRG4_KLEPN	13.5	30	1	1		33300000	24200000	46100000	5670000	2450000	7950000	5060000	5510000	33300000	24200000	46100000	5670000	2450000	7950000	5060000	5510000	6.05:4.39:8.37:1.03:0.44:1.44:0.92:1.00	34500000	5330000	34500000	5330000	6.48:1.00	6527	Entericidin B membrane lipoprotein OS=Klebsiella pneumoniae OX=573 GN=ecnB PE=3 SV=1
923	1137	tr|W9BC02|W9BC02_KLEPN	13.49	11	3	2		8710000	9150000	9100000	1720000	131000	2380000	2780000	955000	8710000	9150000	9100000	1720000	131000	2380000	2780000	955000	9.12:9.58:9.52:1.80:0.14:2.49:2.92:1.00	8990000	1590000	8990000	1590000	5.64:1.00	54494	6-phospho-beta-glucosidase OS=Klebsiella pneumoniae OX=573 GN=bglA_3 PE=3 SV=1
464	1192	tr|A0A0J2FQF9|A0A0J2FQF9_KLEPN	13.46	21	2	2		2120000	1970000	2450000	1360000	1450000	1090000	1750000	1030000	2120000	1970000	2450000	1360000	1450000	1090000	1750000	1030000	2.05:1.91:2.36:1.31:1.40:1.05:1.69:1.00	2180000	1360000	2180000	1360000	1.60:1.00	13555	50S ribosomal protein L14 OS=Klebsiella pneumoniae OX=573 GN=rplN PE=3 SV=1
963	907	tr|A0A377VBU3|A0A377VBU3_KLEPN	13.43	5	1	1		4760000	9450000	9720000	1520000	220000	5460000	62300	3600000	4760000	9450000	9720000	1520000	220000	5460000	62300	3600000	1.32:2.62:2.70:0.42:0.06:1.51:0.02:1.00	7980000	2170000	7980000	2170000	3.67:1.00	36084	Transketolase OS=Klebsiella pneumoniae OX=573 GN=tktB_4 PE=4 SV=1
957	757	tr|C4T9E6|C4T9E6_KLEPN	13.42	16	2	2		2620000	3490000	3540000	6080000	5150000	1740000	7410000	829000	2620000	3490000	3540000	6080000	5150000	1740000	7410000	829000	3.16:4.21:4.26:7.33:6.21:2.09:8.94:1.00	3220000	4240000	3220000	4240000	0.76:1.00	30582	Ribosomal RNA small subunit methyltransferase A OS=Klebsiella pneumoniae OX=573 GN=ksgA PE=3 SV=1
1589	2304	tr|R9S733|R9S733_KLEPN	13.4	25	2	2		18700000	31800000	27400000	25800000	14200000	13500000	22100000	7020000	18700000	31800000	27400000	25800000	14200000	13500000	22100000	7020000	2.66:4.53:3.91:3.67:2.02:1.92:3.14:1.00	26000000	16500000	26000000	16500000	1.57:1.00	11881	mRNA interferase OS=Klebsiella pneumoniae OX=573 GN=pemK PE=3 SV=1
256	278	tr|A0A377UZK5|A0A377UZK5_KLEPN	13.37	45	8	8	Carbamidomethylation	46000000	60500000	61000000	101000000	104000000	17300000	66100000	29900000	20500000	32200000	29500000	59300000	73200000	6620000	31500000	10000000	2.05:3.22:2.94:5.93:7.32:0.66:3.15:1.00	55800000	64800000	27400000	36100000	0.76:1.00	36236	(Dimethylallyl)adenosine tRNA methylthiotransferase OS=Klebsiella pneumoniae OX=573 GN=miaB_2 PE=4 SV=1
3077	2248	tr|A0A377UVM3|A0A377UVM3_KLEPN	13.37	31	2	2		2740000	3470000	3760000	2350000	4500000	2300000	2330000	1120000	2740000	3470000	3760000	2350000	4500000	2300000	2330000	1120000	2.44:3.09:3.36:2.10:4.01:2.05:2.07:1.00	3320000	2820000	3320000	2820000	1.18:1.00	10968	3-deoxy-D-manno-octulosonic-acid transferase OS=Klebsiella pneumoniae OX=573 GN=waaA_2 PE=4 SV=1
2034	1524	tr|A0A377UZM3|A0A377UZM3_KLEPN	13.36	6	1	1		389000	679000	831000	1590000	1570000	997000	1450000	827000	389000	679000	831000	1590000	1570000	997000	1450000	827000	0.47:0.82:1.01:1.92:1.90:1.21:1.75:1.00	633000	1290000	633000	1290000	0.49:1.00	29877	ATP-dependent helicase HrpB OS=Klebsiella pneumoniae OX=573 GN=NCTC13443_01756 PE=4 SV=1
1358	1884	tr|A0A377V524|A0A377V524_KLEPN	13.35	19	2	2		11300000	14300000	13100000	21800000	20100000	13900000	19900000	9520000	11300000	14300000	13100000	21800000	20100000	13900000	19900000	9520000	1.19:1.51:1.38:2.29:2.11:1.46:2.09:1.00	12900000	17000000	12900000	17000000	0.76:1.00	17452	tRNA (Uridine-5-oxyacetic acid methyl ester) 34 synthase OS=Klebsiella pneumoniae OX=573 GN=cmoA_2 PE=4 SV=1
1625	1663	tr|A0A377V263|A0A377V263_KLEPN	13.35	9	1	1		530000	880000	734000	2530000	1610000	1220000	3400000	2140000	530000	880000	734000	2530000	1610000	1220000	3400000	2140000	0.25:0.41:0.34:1.18:0.75:0.57:1.59:1.00	715000	2180000	715000	2180000	0.33:1.00	23192	Nucleotide di-P-sugar epimerase or dehydratase OS=Klebsiella pneumoniae OX=573 GN=NCTC13443_02804 PE=4 SV=1
2122	3055	tr|A0A0C7KEM7|A0A0C7KEM7_KLEPN	13.34	4	1	1		729000	2180000	330000	415000	15900	511000	24800	78100	729000	2180000	330000	415000	15900	511000	24800	78100	9.33:27.97:4.22:5.32:0.20:6.54:0.32:1.00	1080000	209000	1080000	209000	5.17:1.00	49152	HipA protein OS=Klebsiella pneumoniae OX=573 GN=hipA PE=3 SV=1
889	691	tr|A0A377VCX9|A0A377VCX9_KLEPN	13.28	21	3	3	Carbamidomethylation	48300000	64800000	68700000	50100000	29400000	78000000	32300000	40300000	48300000	64800000	68700000	50100000	29400000	78000000	32300000	40300000	1.20:1.61:1.71:1.25:0.73:1.94:0.80:1.00	60600000	46000000	60600000	46000000	1.32:1.00	28612	Aspartate-semialdehyde dehydrogenase OS=Klebsiella pneumoniae OX=573 GN=asd_2 PE=4 SV=1
1120	725	tr|W9B6J4|W9B6J4_KLEPN	13.28	19	3	3		6610000	6660000	6970000	9670000	11200000	8490000	9590000	5500000	6610000	6660000	6970000	9670000	11200000	8490000	9590000	5500000	1.20:1.21:1.27:1.76:2.03:1.54:1.74:1.00	6930000	8880000	6930000	8880000	0.78:1.00	23556	Thymidylate kinase OS=Klebsiella pneumoniae OX=573 GN=tmk PE=3 SV=1
2436	4171	tr|A0A080T0C2|A0A080T0C2_KLEPN	13.23	18	1	1		1910000	357000	261000	383000	170000	128000	208000	277000	1910000	357000	261000	383000	170000	128000	208000	277000	6.90:1.29:0.94:1.38:0.61:0.46:0.75:1.00	843000	233000	843000	233000	3.62:1.00	13477	A glutathione-dependent thiol reductase OS=Klebsiella pneumoniae OX=573 GN=yffB PE=3 SV=1
1732	1503	tr|A0A377UYM5|A0A377UYM5_KLEPN	13.15	36	2	2	Carbamidomethylation	11500000	17300000	13600000	14500000	14800000	9110000	10400000	4910000	11500000	17300000	13600000	14500000	14800000	9110000	10400000	4910000	2.34:3.52:2.76:2.96:3.02:1.85:2.11:1.00	14300000	11000000	14300000	11000000	1.30:1.00	13742	G20.3 OS=Klebsiella pneumoniae OX=573 GN=yceH_1 PE=4 SV=1
1225	796	tr|A0A378CQT6|A0A378CQT6_KLEPN	13.12	16	3	3		8600000	8850000	8000000	6980000	6910000	5590000	7880000	4910000	8600000	8850000	8000000	6980000	6910000	5590000	7880000	4910000	1.75:1.80:1.63:1.42:1.41:1.14:1.60:1.00	8480000	6450000	8480000	6450000	1.31:1.00	33525	Type I restriction modification DNA specificity domain protein OS=Klebsiella pneumoniae OX=573 GN=NCTC13443_07326 PE=3 SV=1
1627	1782	tr|A0A377UYA8|A0A377UYA8_KLEPN	13.1	27	1	1		3000000	2940000	4840000	39500000	18500000	7490000	31300000	7380000	3000000	2940000	4840000	39500000	18500000	7490000	31300000	7380000	0.41:0.40:0.66:5.35:2.50:1.01:4.25:1.00	3590000	20800000	3590000	20800000	0.17:1.00	11289	Lipoprotein YajG OS=Klebsiella pneumoniae OX=573 GN=NCTC13443_02100 PE=4 SV=1
178	288	tr|A0A0C2LVY6|A0A0C2LVY6_KLEPN	13.01	15	5	5	Carbamidomethylation	25000000	28300000	27400000	14700000	18500000	13200000	24600000	9910000	16200000	17900000	18500000	11900000	16300000	11400000	18200000	9110000	1.78:1.97:2.03:1.30:1.79:1.25:2.00:1.00	26900000	16500000	17600000	13400000	1.31:1.00	56519	Amidophosphoribosyltransferase OS=Klebsiella pneumoniae OX=573 GN=purF PE=3 SV=1
824	1143	tr|A0A377UUD0|A0A377UUD0_KLEPN	12.94	28	2	2	Carbamidomethylation	16400000	24400000	16200000	16500000	9480000	12300000	10000000	7210000	16400000	24400000	16200000	16500000	9480000	12300000	10000000	7210000	2.28:3.39:2.25:2.29:1.31:1.70:1.39:1.00	19000000	11100000	19000000	11100000	1.71:1.00	13620	Glycerol dehydrogenase OS=Klebsiella pneumoniae OX=573 GN=gldA_2 PE=4 SV=1
1	10	tr|A0A086I6U2|A0A086I6U2_KLEPN	12.9	47	32	32	Carbamidomethylation; Acetylation (N-term); Oxidation (M)	800000000	999000000	1020000000	1000000000	771000000	626000000	989000000	560000000	167000000	231000000	237000000	372000000	283000000	229000000	286000000	215000000	0.78:1.08:1.10:1.73:1.32:1.07:1.33:1.00	942000000	796000000	211000000	279000000	0.76:1.00	150515	DNA-directed RNA polymerase subunit beta OS=Klebsiella pneumoniae OX=573 GN=rpoB PE=3 SV=1
371	611	tr|A0A377V3Z8|A0A377V3Z8_KLEPN	12.83	30	4	4	Carbamidomethylation; Oxidation (M)	265000000	448000000	342000000	620000000	197000000	611000000	543000000	427000000	264000000	447000000	341000000	616000000	195000000	567000000	540000000	377000000	0.70:1.19:0.90:1.63:0.52:1.50:1.43:1.00	352000000	480000000	351000000	460000000	0.76:1.00	24066	Alcohol dehydrogenase OS=Klebsiella pneumoniae OX=573 GN=adhP_2 PE=4 SV=1
284	252	tr|A0A377UVX2|A0A377UVX2_KLEPN	12.82	15	3	3	Oxidation (M)	11600000	20700000	17900000	2870000	14600000	8920000	14600000	16500000	11500000	20600000	17700000	2850000	14000000	8430000	14000000	16200000	0.71:1.27:1.10:0.18:0.86:0.52:0.87:1.00	16700000	11800000	16600000	11400000	1.46:1.00	48424	Maltose-6'-phosphate glucosidase OS=Klebsiella pneumoniae OX=573 GN=aglB PE=3 SV=1
447	380	tr|A0A0C7F2M7|A0A0C7F2M7_KLEPN	12.81	11	3	3		947000	1180000	1270000	962000	630000	187000	836000	93700	947000	1180000	1270000	962000	630000	187000	836000	93700	10.10:12.60:13.53:10.27:6.72:1.99:8.91:1.00	1140000	706000	1140000	706000	1.61:1.00	47355	Nicotinate phosphoribosyltransferase OS=Klebsiella pneumoniae OX=573 GN=pncB PE=3 SV=1
[truncated: 966 more rows]

## Sheet: DDAC_proteins
Protein Group	Protein ID	Accession	Significance	Coverage (%)	#Peptides	#Unique	PTM	Sample 24 Area	Sample 25 Area	Sample 26 Area	Sample 7 Area	Sample 8 Area	Sample 9 Area	Sample 24 Area (top-3 peptides)	Sample 25 Area (top-3 peptides)	Sample 26 Area (top-3 peptides)	Sample 7 Area (top-3 peptides)	Sample 8 Area (top-3 peptides)	Sample 9 Area (top-3 peptides)	Sample Profile (Ratio)	Parent strains Area	DDAC Area	Parent strains Area (top-3 peptides)	DDAC Area (top-3 peptides)	Group Profile (Ratio)	Avg. Mass	Description
[truncated: 1,851 more rows]

[truncated: 3 more sheets: PHMB_proteins, Chlorocresol_proteins, Bronopol_proteins]
