# Supplementary material for: Molecular mechanisms of disinfectant resistance in Klebsiella pneumoniae
Source: JAC Antimicrob Resist. 2026 Jan 16;8(1):dlaf247. doi: 10.1093/jacamr/dlaf247 (PMC12809559; doi:10.1093/jacamr/dlaf247)
Supplement: dlaf247_Supplementary_Data [file dlaf247_supplementary_data.zip › MolMechanismsDisinfectantResKpneumoniae_WGS_data.xlsx]

## Sheet: Compiled Condensed
#LINE_ID	TYPE of MUTATION	ANNOTATION	CHROM	POS1	POS2	REF	ALT	AF1	QUAL	DP	CHROM	POS	ID	REF	ALT	QUAL	FILTER	INFO	FORMAT	KQ4G	FEATURE ID	GENE	ID	PROTEIN/PRODUCT	NOTES	PS3	PS4	PS5	Q3G	Q3D	Q4G	Q4D	Q5	D3	D4	D5	P3	P4	P5	B3	B4	B5	C3	C4	C5	S3	S4	S5	Sum
line97	frameshift deletion	gene-NCTC13443_00226:gene-NCTC13443_00226#UGKT01000001.1#188007:exon1:c.604delC:p.R202fs,	UGKT01000001.1	188823	188823	G	-	1	7175.73	218	UGKT01000001.1	188822	.	CG	C	7175.73	PASS	AC=2;AF=1.00;AN=2;BaseQRankSum=2.294;ClippingRankSum=0.000;DP=226;ExcessHet=3.0103;FS=0.000;MLEAC=2;MLEAF=1.00;MQ=43.11;MQRankSum=-0.751;QD=32.92;ReadPosRankSum=1.725;SOR=0.284	GT:AD:DP:GQ:PL	1/1:1,217:218:99:7213,636,0	NCTC13443_00226	NCTC13443_00226	STS99983.1	Uncharacterised protein	ab initio prediction:Prodigal:2.60								1														1		2
line132	frameshift deletion	gene-NCTC13443_00241:gene-NCTC13443_00241#UGKT01000001.1#199950:exon1:c.1135delG:p.A379fs,	UGKT01000001.1	201492	201492	C	-	1	6507.73	210	UGKT01000001.1	201491	.	GC	G	6507.73	PASS	AC=2;AF=1.00;AN=2;DP=219;ExcessHet=3.0103;FS=0.000;MLEAC=2;MLEAF=1.00;MQ=60.00;QD=30.99;SOR=0.712	GT:AD:DP:GQ:PL	1/1:0,210:210:99:6545,631,0	NCTC13443_00241	prlC	STS99998.1	oligopeptidase A	similar to AA sequence:RefSeq:YP_006634093.1				1	1	1	1	1	1	1	1													8
line388	frameshift deletion	gene-NCTC13443_00498:gene-NCTC13443_00498#UGKT01000001.1#423789:exon1:c.674_675del:p.G225fs,	UGKT01000001.1	423805	423806	CC	-	1	7247.73	192	UGKT01000001.1	423804	.	GCC	G	7247.73	PASS	AC=2;AF=1.00;AN=2;BaseQRankSum=-0.555;ClippingRankSum=0.000;DP=199;ExcessHet=3.0103;FS=0.000;MLEAC=2;MLEAF=1.00;MQ=60.00;MQRankSum=0.000;QD=24.34;ReadPosRankSum=1.078;SOR=0.804	GT:AD:DP:GQ:PL	1/1:4,188:192:99:7285,491,0	NCTC13443_00498	pcaK_3	STT00250.1	4-hydroxybenzoate transporter	similar to AA sequence:RefSeq:YP_006633898.1																								0
line597	frameshift deletion	gene-NCTC13443_00974:gene-NCTC13443_00974#UGKT01000001.1#816804:exon1:c.443delG:p.W148fs,	UGKT01000001.1	817247	817247	G	-	0.5	3775.73	210	UGKT01000001.1	817246	.	TG	T	3775.73	PASS	AC=1;AF=0.500;AN=2;BaseQRankSum=-0.979;ClippingRankSum=0.000;DP=216;ExcessHet=3.0103;FS=1.094;MLEAC=1;MLEAF=0.500;MQ=60.00;MQRankSum=0.000;QD=17.98;ReadPosRankSum=2.563;SOR=0.750	GT:AD:DP:GQ:PL	0/1:81,129:210:99:3813,0,2080	NCTC13443_00974	lamB_3	STT00682.1	maltoporin	similar to AA sequence:RefSeq:YP_006496089.1				1	1																			2
line766	frameshift deletion	gene-NCTC13443_01054:gene-NCTC13443_01054#UGKT01000001.1#889587:exon1:c.326delC:p.A109fs,	UGKT01000001.1	889913	889913	C	-	0.5	529.73	163	UGKT01000001.1	889912	.	GC	G	529.73	PASS	AC=1;AF=0.500;AN=2;BaseQRankSum=0.191;ClippingRankSum=0.000;DP=169;ExcessHet=3.0103;FS=6.353;MLEAC=1;MLEAF=0.500;MQ=60.00;MQRankSum=0.000;QD=3.25;ReadPosRankSum=-0.199;SOR=1.313	GT:AD:DP:GQ:PL	0/1:132,31:163:99:567,0,3940	NCTC13443_01054	NCTC13443_01054	STT00760.1	histidine kinase	similar to AA sequence:RefSeq:YP_006638454.1																								0
line865	frameshift deletion	gene-NCTC13443_01180:gene-NCTC13443_01180#UGKT01000001.1#989940:exon1:c.1129delG:p.A377fs,	UGKT01000001.1	990006	990006	C	-	1	6188.73	177	UGKT01000001.1	990005	.	GC	G	6188.73	PASS	AC=2;AF=1.00;AN=2;DP=183;ExcessHet=3.0103;FS=0.000;MLEAC=2;MLEAF=1.00;MQ=60.00;QD=34.96;SOR=1.719	GT:AD:DP:GQ:PL	1/1:0,177:177:99:6226,535,0	NCTC13443_01180	yajR_1	STT00882.1	major facilitator superfamily permease	similar to AA sequence:RefSeq:YP_006496239.1																								0
line767	frameshift deletion	gene-NCTC13443_01221:gene-NCTC13443_01221#UGKT01000001.1#1024565:exon1:c.39delG:p.M13fs,	UGKT01000001.1	1024604	1024604	G	-	0.5	7305.73	277	UGKT01000001.1	1024603	.	TG	T,TGG	7305.73	PASS	AC=1,1;AF=0.500,0.500;AN=2;BaseQRankSum=-0.517;ClippingRankSum=0.000;DP=313;ExcessHet=3.0103;FS=2.907;MLEAC=1,1;MLEAF=0.500,0.500;MQ=60.00;MQRankSum=0.000;QD=26.37;ReadPosRankSum=0.870;SOR=0.192	GT:AD:DP:GQ:PL	1/2:2,177,98:277:99:7343,2629,2958,5358,0,6404	NCTC13443_01221	mpl	STT00922.1	UDP-N-acetylmuramate:L-alanyl-gamma-D-glutamyl-meso-diaminopimelate ligase	similar to AA sequence:RefSeq:YP_006496273.1					1																		1	2
line769	frameshift deletion	gene-NCTC13443_01221:gene-NCTC13443_01221#UGKT01000001.1#1024565:exon1:c.39delG:p.M13fs,	UGKT01000001.1	1024604	1024604	G	-	0.5	1740.73	240	UGKT01000001.1	1024603	.	TG	T	1740.73	PASS	AC=1;AF=0.500;AN=2;BaseQRankSum=0.742;ClippingRankSum=0.000;DP=271;ExcessHet=3.0103;FS=14.231;MLEAC=1;MLEAF=0.500;MQ=60.00;MQRankSum=0.000;QD=7.25;ReadPosRankSum=0.785;SOR=0.601	GT:AD:DP:GQ:PL	0/1:159,81:240:99:1778,0,4194	NCTC13443_01221	mpl	STT00922.1	UDP-N-acetylmuramate:L-alanyl-gamma-D-glutamyl-meso-diaminopimelate ligase	similar to AA sequence:RefSeq:YP_006496273.1				1		1		1																3
line849	frameshift deletion	gene-NCTC13443_01314:gene-NCTC13443_01314#UGKT01000001.1#1098927:exon1:c.364delG:p.G122fs,	UGKT01000001.1	1099291	1099291	G	-	0.5	2224.73	195	UGKT01000001.1	1099290	.	CG	C	2224.73	PASS	AC=1;AF=0.500;AN=2;BaseQRankSum=-0.872;ClippingRankSum=0.000;DP=207;ExcessHet=3.0103;FS=5.151;MLEAC=1;MLEAF=0.500;MQ=60.00;MQRankSum=0.000;QD=11.41;ReadPosRankSum=0.074;SOR=0.415	GT:AD:DP:GQ:PL	0/1:106,89:195:99:2262,0,2796	NCTC13443_01314	hsdM_3	STT01013.1	type I restriction-modification system	similar to AA sequence:RefSeq:YP_006496443.1				1	1	1		1																4
line1011	frameshift deletion	gene-NCTC13443_01434:gene-NCTC13443_01434#UGKT01000001.1#1187498:exon1:c.402delG:p.E134fs,	UGKT01000001.1	1187900	1187900	G	-	0.5	3652.73	209	UGKT01000001.1	1187899	.	AG	A	3652.73	PASS	AC=1;AF=0.500;AN=2;BaseQRankSum=1.710;ClippingRankSum=0.000;DP=218;ExcessHet=3.0103;FS=5.988;MLEAC=1;MLEAF=0.500;MQ=60.00;MQRankSum=0.000;QD=17.48;ReadPosRankSum=0.580;SOR=0.677	GT:AD:DP:GQ:PL	0/1:76,133:209:99:3690,0,1865	NCTC13443_01434	gabD1	STT01126.1	succinate-semialdehyde dehydrogenase	similar to AA sequence:RefSeq:YP_006496465.1				1	1																			2
line1083	frameshift deletion	gene-NCTC13443_01509:gene-NCTC13443_01509#UGKT01000001.1#1238144:exon1:c.109delC:p.L37fs,	UGKT01000001.1	1239083	1239083	G	-	0.5	9172.73	328	UGKT01000001.1	1239082	.	AG	A,AGG	9172.73	PASS	AC=1,1;AF=0.500,0.500;AN=2;BaseQRankSum=-0.414;ClippingRankSum=0.000;DP=345;ExcessHet=3.0103;FS=0.000;MLEAC=1,1;MLEAF=0.500,0.500;MQ=60.00;MQRankSum=0.000;QD=27.97;ReadPosRankSum=0.239;SOR=0.461	GT:AD:DP:GQ:PL	1/2:1,113,214:328:99:9210,6531,7935,3509,0,3733	NCTC13443_01509	pleD_1	STT01201.1	membrane-associated diguanylate cyclase	similar to AA sequence:RefSeq:YP_002240580.1					1																			1
line1200	frameshift deletion	gene-NCTC13443_01669:gene-NCTC13443_01669#UGKT01000001.1#1362945:exon1:c.1178delT:p.V393fs,	UGKT01000001.1	1364123	1364123	T	-	0.5	3388.73	277	UGKT01000001.1	1364122	.	GT	G	3388.73	PASS	AC=1;AF=0.500;AN=2;BaseQRankSum=-0.408;ClippingRankSum=0.000;DP=279;ExcessHet=3.0103;FS=4.854;MLEAC=1;MLEAF=0.500;MQ=60.00;MQRankSum=0.000;QD=12.23;ReadPosRankSum=0.632;SOR=0.463	GT:AD:DP:GQ:PL	0/1:160,117:277:99:3426,0,5652	NCTC13443_01669	ftsI_1	STT01354.1	cell division protein FtsI	similar to AA sequence:RefSeq:YP_006496649.1															1									1
line1258	frameshift deletion	gene-NCTC13443_01708:gene-NCTC13443_01708#UGKT01000001.1#1390904:exon1:c.459delG:p.V153fs,	UGKT01000001.1	1391363	1391363	G	-	1	5167.73	213	UGKT01000001.1	1391362	.	TG	T	5167.73	PASS	AC=2;AF=1.00;AN=2;BaseQRankSum=2.663;ClippingRankSum=0.000;DP=232;ExcessHet=3.0103;FS=4.500;MLEAC=2;MLEAF=1.00;MQ=60.00;MQRankSum=0.000;QD=24.26;ReadPosRankSum=-0.953;SOR=0.565	GT:AD:DP:GQ:PL	1/1:11,202:213:99:5205,315,0	NCTC13443_01708	ampE	STT01392.1	AmpE protein	similar to AA sequence:RefSeq:YP_006496674.1									1	1	1													3
line1636	frameshift deletion	gene-NCTC13443_01978:gene-NCTC13443_01978#UGKT01000001.1#1599475:exon1:c.400delA:p.S134fs,	UGKT01000001.1	1599895	1599895	T	-	1	8665.73	267	UGKT01000001.1	1599894	.	CT	C	8665.73	PASS	AC=2;AF=1.00;AN=2;DP=274;ExcessHet=3.0103;FS=0.000;MLEAC=2;MLEAF=1.00;MQ=60.00;QD=32.46;SOR=0.762	GT:AD:DP:GQ:PL	1/1:0,267:267:99:8703,808,0	NCTC13443_01978	artM_1	STT01651.1	phosphate transport ATP-binding protein PstB	similar to AA sequence:RefSeq:YP_006637770.1									1	1	1													3
line1739	frameshift deletion	gene-NCTC13443_02144:gene-NCTC13443_02144#UGKT01000001.1#1728977:exon1:c.356delC:p.P119fs,	UGKT01000001.1	1730182	1730182	G	-	1	8412.73	263	UGKT01000001.1	1730181	.	CG	C	8412.73	PASS	AC=2;AF=1.00;AN=2;DP=269;ExcessHet=3.0103;FS=0.000;MLEAC=2;MLEAF=1.00;MQ=60.00;QD=31.99;SOR=0.716	GT:AD:DP:GQ:PL	1/1:0,263:263:99:8450,791,0	NCTC13443_02144	yjcC_2	STT01815.1	cyclic diguanylate phosphodiesterase (EAL) domain-containing protein	similar to AA sequence:RefSeq:YP_002240055.1									1	1	1													3
line1904	frameshift deletion	gene-NCTC13443_02326:gene-NCTC13443_02326#UGKT01000001.1#1873392:exon1:c.99delG:p.Q33fs,	UGKT01000001.1	1873491	1873491	G	-	1	6861.73	205	UGKT01000001.1	1873490	.	AG	A	6861.73	PASS	AC=2;AF=1.00;AN=2;DP=220;ExcessHet=3.0103;FS=0.000;MLEAC=2;MLEAF=1.00;MQ=60.00;QD=33.47;SOR=0.849	GT:AD:DP:GQ:PL	1/1:0,205:205:99:6899,617,0	NCTC13443_02326	NCTC13443_02326	STT01994.1	outer membrane protein romA	similar to AA sequence:RefSeq:YP_006637470.1									1	1	1											1		4
line1971	frameshift deletion	gene-NCTC13443_02396:gene-NCTC13443_02396#UGKT01000001.1#1930744:exon1:c.572delC:p.P191fs,	UGKT01000001.1	1932402	1932402	G	-	1	6707.73	194	UGKT01000001.1	1932401	.	CG	C	6707.73	PASS	AC=2;AF=1.00;AN=2;BaseQRankSum=2.666;ClippingRankSum=0.000;DP=198;ExcessHet=3.0103;FS=3.533;MLEAC=2;MLEAF=1.00;MQ=60.00;MQRankSum=0.000;QD=34.58;SOR=0.619	GT:AD:DP:GQ:PL	1/1:1,193:194:99:6745,576,0	NCTC13443_02396	fepA_2	STT02064.1	TonB-dependent receptor	similar to AA sequence:RefSeq:YP_006497342.1									1	1												1		3
line2006	frameshift deletion	gene-NCTC13443_02406:gene-NCTC13443_02406#UGKT01000001.1#1938450:exon1:c.1delA:p.M1fs,	UGKT01000001.1	1938451	1938451	A	-	0.5	1717.73	158	UGKT01000001.1	1938450	.	GA	G	1717.73	PASS	AC=1;AF=0.500;AN=2;BaseQRankSum=0.580;ClippingRankSum=0.000;DP=159;ExcessHet=3.0103;FS=0.000;MLEAC=1;MLEAF=0.500;MQ=60.00;MQRankSum=0.000;QD=10.87;ReadPosRankSum=0.273;SOR=0.670	GT:AD:DP:GQ:PL	0/1:100,58:158:99:1755,0,3309	NCTC13443_02406	entF_7	STT02074.1	enterobactin synthase subunit F	similar to AA sequence:RefSeq:YP_001334285.1				1	1	1	1	1														1		6
line2275	frameshift deletion	gene-NCTC13443_02764:gene-NCTC13443_02764#UGKT01000001.1#2220405:exon1:c.88delG:p.A30fs,	UGKT01000001.1	2220621	2220621	C	-	1	4771.73	148	UGKT01000001.1	2220620	.	GC	G	4771.73	PASS	AC=2;AF=1.00;AN=2;DP=154;ExcessHet=3.0103;FS=0.000;MLEAC=2;MLEAF=1.00;MQ=60.00;QD=32.24;SOR=0.963	GT:AD:DP:GQ:PL	1/1:0,148:148:99:4809,445,0	NCTC13443_02764	deoR_2	STT02413.1	Deoxyribose operon repressor	similar to AA sequence:RefSeq:YP_006497697.1							1																	1
line2353	frameshift deletion	gene-NCTC13443_02879:gene-NCTC13443_02879#UGKT01000001.1#2325502:exon1:c.208delA:p.T70fs,	UGKT01000001.1	2325526	2325526	T	-	1	34.71	2	UGKT01000001.1	2325525	.	GT	G	34.71	PASS	AC=2;AF=1.00;AN=2;DP=2;ExcessHet=3.0103;FS=0.000;MLEAC=2;MLEAF=1.00;MQ=37.58;QD=17.35;SOR=2.303	GT:AD:DP:GQ:PL	1/1:0,2:2:6:71,6,0	NCTC13443_02879	NCTC13443_02879	STT02526.1	transposase	similar to AA sequence:RefSeq:YP_005220844.1								1									1			1				3
line2375	frameshift deletion	gene-NCTC13443_02879:gene-NCTC13443_02879#UGKT01000001.1#2325502:exon1:c.96delT:p.F32fs,	UGKT01000001.1	2325638	2325638	A	-	1	121.87	5	UGKT01000001.1	2325637	.	CA	C	121.87	PASS	AC=2;AF=1.00;AN=2;DP=5;ExcessHet=3.0103;FS=0.000;MLEAC=2;MLEAF=1.00;MQ=36.33;QD=24.37;SOR=3.611	GT:AD:DP:GQ:PL	1/1:0,5:5:15:159,15,0	NCTC13443_02879	NCTC13443_02879	STT02526.1	transposase	similar to AA sequence:RefSeq:YP_005220844.1						1	1			1									1	1				5
line2366	frameshift deletion	gene-NCTC13443_02879:gene-NCTC13443_02879#UGKT01000001.1#2325502:exon1:c.59delT:p.F20fs,	UGKT01000001.1	2325675	2325675	A	-	1	168.77	7	UGKT01000001.1	2325674	.	GA	G	168.77	PASS	AC=2;AF=1.00;AN=2;DP=8;ExcessHet=3.0103;FS=0.000;MLEAC=2;MLEAF=1.00;MQ=38.80;QD=24.11;SOR=4.174	GT:AD:DP:GQ:PL	1/1:0,7:7:21:206,21,0	NCTC13443_02879	NCTC13443_02879	STT02526.1	transposase	similar to AA sequence:RefSeq:YP_005220844.1							1			1														2
line2346	frameshift deletion	gene-NCTC13443_02879:gene-NCTC13443_02879#UGKT01000001.1#2325502:exon1:c.38delA:p.N13fs,	UGKT01000001.1	2325696	2325696	T	-	1	992.73	29	UGKT01000001.1	2325695	.	GT	G	992.73	PASS	AC=2;AF=1.00;AN=2;DP=29;ExcessHet=3.0103;FS=0.000;MLEAC=2;MLEAF=1.00;MQ=39.70;QD=34.23;SOR=6.804	GT:AD:DP:GQ:PL	1/1:0,29:29:87:1030,87,0	NCTC13443_02879	NCTC13443_02879	STT02526.1	transposase	similar to AA sequence:RefSeq:YP_005220844.1														1										1
line2434	frameshift deletion	gene-NCTC13443_02922:gene-NCTC13443_02922#UGKT01000001.1#2373086:exon1:c.466delG:p.G156fs,	UGKT01000001.1	2373552	2373552	G	-	0.5	1598.73	179	UGKT01000001.1	2373551	.	CG	C	1598.73	PASS	AC=1;AF=0.500;AN=2;BaseQRankSum=0.053;ClippingRankSum=0.000;DP=197;ExcessHet=3.0103;FS=3.517;MLEAC=1;MLEAF=0.500;MQ=60.00;MQRankSum=0.000;QD=8.93;ReadPosRankSum=1.260;SOR=0.628	GT:AD:DP:GQ:PL	0/1:108,71:179:99:1636,0,2817	NCTC13443_02922	NCTC13443_02922	STT02569.1	SD repeat-containing cell surface protein	similar to AA sequence:RefSeq:YP_001334660.1				1	1	1	1	1																5
line2474	frameshift deletion	gene-NCTC13443_02971:gene-NCTC13443_02971#UGKT01000001.1#2413269:exon1:c.787delG:p.A263fs,	UGKT01000001.1	2414007	2414007	C	-	0.5	2345.73	142	UGKT01000001.1	2414006	.	GC	G	2345.73	PASS	AC=1;AF=0.500;AN=2;BaseQRankSum=-1.704;ClippingRankSum=0.000;DP=147;ExcessHet=3.0103;FS=0.640;MLEAC=1;MLEAF=0.500;MQ=60.00;MQRankSum=0.000;QD=16.52;ReadPosRankSum=-0.139;SOR=0.615	GT:AD:DP:GQ:PL	0/1:54,88:142:99:2383,0,1289	NCTC13443_02971	caiT	STT02617.1	transporter	similar to AA sequence:RefSeq:YP_002239367.1				1	1																			2
line2512	frameshift deletion	gene-NCTC13443_03046:gene-NCTC13443_03046#UGKT01000001.1#2466847:exon1:c.177delG:p.G59fs,	UGKT01000001.1	2467382	2467382	C	-	1	6297.73	212	UGKT01000001.1	2467381	.	GC	G	6297.73	PASS	AC=2;AF=1.00;AN=2;BaseQRankSum=4.002;ClippingRankSum=0.000;DP=235;ExcessHet=3.0103;FS=3.031;MLEAC=2;MLEAF=1.00;MQ=60.00;MQRankSum=0.000;QD=29.71;ReadPosRankSum=0.682;SOR=0.105	GT:AD:DP:GQ:PL	1/1:2,210:212:99:6335,597,0	NCTC13443_03046	tetA_2	STT02690.1	multidrug-efflux transporter%2C major facilitator superfamily (MFS)	similar to AA sequence:RefSeq:YP_006636960.1									1	1	1													3
line2549	frameshift deletion	gene-NCTC13443_03125:gene-NCTC13443_03125#UGKT01000001.1#2528159:exon1:c.1066delA:p.K356fs,	UGKT01000001.1	2529225	2529225	A	-	1	106	4	UGKT01000001.1	2529224	.	CA	C	106	PASS	AC=2;AF=1.00;AN=2;DP=4;ExcessHet=3.0103;FS=0.000;MLEAC=2;MLEAF=1.00;MQ=32.75;QD=26.50;SOR=3.258	GT:AD:DP:GQ:PL	1/1:0,4:4:12:143,12,0	NCTC13443_03125	tktA_1	STT02767.1	transketolase	similar to AA sequence:RefSeq:YP_002921205.1								1	1			1		1										4
line2677	frameshift deletion	gene-NCTC13443_03262:gene-NCTC13443_03262#UGKT01000001.1#2624887:exon1:c.110delG:p.R37fs,	UGKT01000001.1	2624997	2624997	G	-	1	4639.73	164	UGKT01000001.1	2624996	.	CG	C	4639.73	PASS	AC=2;AF=1.00;AN=2;BaseQRankSum=-0.484;ClippingRankSum=0.000;DP=174;ExcessHet=3.0103;FS=3.027;MLEAC=2;MLEAF=1.00;MQ=60.00;MQRankSum=0.000;QD=28.29;ReadPosRankSum=-1.110;SOR=0.121	GT:AD:DP:GQ:PL	1/1:2,162:164:99:4677,465,0	NCTC13443_03262	NCTC13443_03262	STT02903.1	antibiotic biosynthesis monooxygenase	similar to AA sequence:RefSeq:YP_002239080.1				1	1	1	1	1																5
line2726	frameshift deletion	gene-NCTC13443_03342:gene-NCTC13443_03342#UGKT01000001.1#2688317:exon1:c.652delG:p.E218fs,	UGKT01000001.1	2688620	2688620	C	-	1	6964.73	216	UGKT01000001.1	2688619	.	TC	T	6964.73	PASS	AC=2;AF=1.00;AN=2;BaseQRankSum=-0.580;ClippingRankSum=0.000;DP=228;ExcessHet=3.0103;FS=3.259;MLEAC=2;MLEAF=1.00;MQ=60.00;MQRankSum=0.000;QD=32.24;ReadPosRankSum=1.629;SOR=0.419	GT:AD:DP:GQ:PL	1/1:1,215:216:99:7002,639,0	NCTC13443_03342	fiu_2	STT02983.1	ferrichrome-iron receptor	similar to AA sequence:RefSeq:YP_006636731.1								1																1
line2691	frameshift deletion	gene-NCTC13443_03442:gene-NCTC13443_03442#UGKT01000001.1#2776874:exon1:c.1795delC:p.R599fs,	UGKT01000001.1	2778227	2778227	G	-	1	3946.73	140	UGKT01000001.1	2778226	.	CG	C	3946.73	PASS	AC=2;AF=1.00;AN=2;BaseQRankSum=1.163;ClippingRankSum=0.000;DP=146;ExcessHet=3.0103;FS=1.920;MLEAC=2;MLEAF=1.00;MQ=60.00;MQRankSum=0.000;QD=28.19;ReadPosRankSum=-0.433;SOR=1.355	GT:AD:DP:GQ:PL	1/1:5,135:140:99:3984,298,0	NCTC13443_03442	acsAB_2	STT03081.1	cellulose synthase (UDP-forming)	similar to AA sequence:RefSeq:YP_006636645.1											1													1
line3002	frameshift deletion	gene-NCTC13443_03637:gene-NCTC13443_03637#UGKT01000001.1#2942099:exon1:c.437delC:p.P146fs,	UGKT01000001.1	2942803	2942803	G	-	0.5	1198.73	181	UGKT01000001.1	2942802	.	CG	C	1198.73	PASS	AC=1;AF=0.500;AN=2;BaseQRankSum=-1.798;ClippingRankSum=0.000;DP=186;ExcessHet=3.0103;FS=1.285;MLEAC=1;MLEAF=0.500;MQ=60.00;MQRankSum=0.000;QD=6.62;ReadPosRankSum=1.335;SOR=0.587	GT:AD:DP:GQ:PL	0/1:129,52:181:99:1236,0,3782	NCTC13443_03637	iaaH_1	STT03273.1	peptidase subunit A	similar to AA sequence:RefSeq:YP_006498938.1					1																			1
line3118	frameshift deletion	gene-NCTC13443_03675:gene-NCTC13443_03675#UGKT01000001.1#2973473:exon1:c.304delG:p.V102fs,	UGKT01000001.1	2974178	2974178	C	-	1	4159.73	141	UGKT01000001.1	2974177	.	AC	A	4159.73	PASS	AC=2;AF=1.00;AN=2;BaseQRankSum=1.219;ClippingRankSum=0.000;DP=152;ExcessHet=3.0103;FS=6.115;MLEAC=2;MLEAF=1.00;MQ=60.00;MQRankSum=0.000;QD=29.50;ReadPosRankSum=-0.602;SOR=0.183	GT:AD:DP:GQ:PL	1/1:2,139:141:99:4197,362,0	NCTC13443_03675	NCTC13443_03675	STT03311.1	triphosphoribosyl-dephospho-CoA transferase	similar to AA sequence:RefSeq:YP_002919315.1																								0
line3125	frameshift deletion	gene-NCTC13443_03687:gene-NCTC13443_03687#UGKT01000001.1#2984228:exon1:c.720delG:p.L240fs,	UGKT01000001.1	2984948	2984948	G	-	1	5447.73	168	UGKT01000001.1	2984947	.	TG	T	5447.73	PASS	AC=2;AF=1.00;AN=2;DP=178;ExcessHet=3.0103;FS=0.000;MLEAC=2;MLEAF=1.00;MQ=60.00;QD=32.43;SOR=0.845	GT:AD:DP:GQ:PL	1/1:0,168:168:99:5485,506,0	NCTC13443_03687	hcaR_2	STT03323.1	LysR family transcriptional regulator YnfL	similar to AA sequence:RefSeq:YP_006636458.1																								0
line3231	frameshift deletion	gene-NCTC13443_03828:gene-NCTC13443_03828#UGKT01000001.1#3088204:exon1:c.1298delG:p.G433fs,	UGKT01000001.1	3088665	3088665	C	-	0.5	2385.73	150	UGKT01000001.1	3088664	.	AC	A	2385.73	PASS	AC=1;AF=0.500;AN=2;BaseQRankSum=1.304;ClippingRankSum=0.000;DP=159;ExcessHet=3.0103;FS=3.921;MLEAC=1;MLEAF=0.500;MQ=60.00;MQRankSum=0.000;QD=15.90;ReadPosRankSum=3.813;SOR=1.055	GT:AD:DP:GQ:PL	0/1:62,88:150:99:2423,0,1566	NCTC13443_03828	fimD_4	STT03463.1	type 1 fimbriae anchoring protein FimD	similar to AA sequence:RefSeq:YP_006636350.1				1	1																			2
line3277	frameshift deletion	gene-NCTC13443_03875:gene-NCTC13443_03875#UGKT01000001.1#3123173:exon1:c.537delC:p.F179fs,	UGKT01000001.1	3123710	3123710	C	-	0.5	1602.73	205	UGKT01000001.1	3123709	.	TC	T	1602.73	PASS	AC=1;AF=0.500;AN=2;BaseQRankSum=-0.007;ClippingRankSum=0.000;DP=209;ExcessHet=3.0103;FS=1.796;MLEAC=1;MLEAF=0.500;MQ=60.00;MQRankSum=0.000;QD=7.82;ReadPosRankSum=0.276;SOR=0.726	GT:AD:DP:GQ:PL	0/1:134,71:205:99:1640,0,3649	NCTC13443_03875	puo	STT03510.1	Putrescine oxidase	ab initio prediction:Prodigal:2.60				1	1	1	1	1													1			6
line3283	frameshift deletion	gene-NCTC13443_03881:gene-NCTC13443_03881#UGKT01000001.1#3127137:exon1:c.214delA:p.K72fs,	UGKT01000001.1	3127351	3127351	A	-	0.5	2084.73	237	UGKT01000001.1	3127350	.	CA	C	2084.73	PASS	AC=1;AF=0.500;AN=2;BaseQRankSum=-0.242;ClippingRankSum=0.000;DP=251;ExcessHet=3.0103;FS=6.411;MLEAC=1;MLEAF=0.500;MQ=60.00;MQRankSum=0.000;QD=8.80;ReadPosRankSum=-0.847;SOR=1.033	GT:AD:DP:GQ:PL	0/1:142,95:237:99:2122,0,3348	NCTC13443_03881	cydA_5	STT03516.1	Cytochrome bd2	similar to AA sequence:RefSeq:YP_006498525.1				1	1	1	1	1																5
line3498	frameshift deletion	gene-NCTC13443_04181:gene-NCTC13443_04181#UGKT01000001.1#3370645:exon1:c.789delA:p.K263fs,	UGKT01000001.1	3371315	3371315	T	-	1	5938.73	185	UGKT01000001.1	3371314	.	CT	C	5938.73	PASS	AC=2;AF=1.00;AN=2;DP=193;ExcessHet=3.0103;FS=0.000;MLEAC=2;MLEAF=1.00;MQ=60.00;QD=32.10;SOR=1.333	GT:AD:DP:GQ:PL	1/1:0,185:185:99:5976,556,0	NCTC13443_04181	ydcR_2	STT03813.1	GntR family transcriptional regulator	similar to AA sequence:RefSeq:YP_008660512.1									1	1	1													3
line3602	frameshift deletion	gene-NCTC13443_04303:gene-NCTC13443_04303#UGKT01000001.1#3466023:exon1:c.346delG:p.A116fs,	UGKT01000001.1	3466596	3466596	C	-	0.5	1440.73	128	UGKT01000001.1	3466595	.	GC	G	1440.73	PASS	AC=1;AF=0.500;AN=2;BaseQRankSum=1.103;ClippingRankSum=0.000;DP=134;ExcessHet=3.0103;FS=3.209;MLEAC=1;MLEAF=0.500;MQ=60.00;MQRankSum=0.000;QD=11.26;ReadPosRankSum=-1.747;SOR=0.981	GT:AD:DP:GQ:PL	0/1:71,57:128:99:1478,0,1929	NCTC13443_04303	NCTC13443_04303	STT03994.1	putative transport protein	similar to AA sequence:RefSeq:YP_005227308.1				1	1	1		1																4
line3640	frameshift deletion	gene-NCTC13443_04338:gene-NCTC13443_04338#UGKT01000001.1#3495554:exon1:c.182delC:p.T61fs,	UGKT01000001.1	3495736	3495736	C	-	0.5	1829.73	155	UGKT01000001.1	3495735	.	AC	A	1829.73	PASS	AC=1;AF=0.500;AN=2;BaseQRankSum=0.722;ClippingRankSum=0.000;DP=164;ExcessHet=3.0103;FS=3.755;MLEAC=1;MLEAF=0.500;MQ=60.00;MQRankSum=0.000;QD=11.80;ReadPosRankSum=-0.947;SOR=0.458	GT:AD:DP:GQ:PL	0/1:79,76:155:99:1867,0,1989	NCTC13443_04338	NCTC13443_04338	STT04055.1	Uncharacterised protein	ab initio prediction:Prodigal:2.60				1	1																			2
line3642	frameshift deletion	gene-NCTC13443_04340:gene-NCTC13443_04340#UGKT01000001.1#3496510:exon1:c.279delG:p.G93fs,	UGKT01000001.1	3496790	3496790	C	-	0.5	2908.73	179	UGKT01000001.1	3496789	.	GC	G	2908.73	PASS	AC=1;AF=0.500;AN=2;BaseQRankSum=0.537;ClippingRankSum=0.000;DP=188;ExcessHet=3.0103;FS=1.204;MLEAC=1;MLEAF=0.500;MQ=60.00;MQRankSum=0.000;QD=16.25;ReadPosRankSum=0.175;SOR=0.818	GT:AD:DP:GQ:PL	0/1:73,106:179:99:2946,0,1855	NCTC13443_04340	cynR_5	STT04059.1	LysR family transcriptional regulator	similar to AA sequence:RefSeq:YP_002238134.1				1	1																			2
line3640	frameshift deletion	gene-NCTC13443_04371:gene-NCTC13443_04371#UGKT01000001.1#3519173:exon1:c.99delG:p.E33fs,	UGKT01000001.1	3519272	3519272	G	-	1	9580.73	290	UGKT01000001.1	3519271	.	AG	A	9580.73	PASS	AC=2;AF=1.00;AN=2;DP=313;ExcessHet=3.0103;FS=0.000;MLEAC=2;MLEAF=1.00;MQ=60.00;QD=33.04;SOR=0.749	GT:AD:DP:GQ:PL	1/1:0,290:290:99:9618,885,0	NCTC13443_04371	NCTC13443_04371	STT04111.1	Uncharacterised protein	ab initio prediction:Prodigal:2.60									1	1	1													3
line3674	frameshift deletion	gene-NCTC13443_04386:gene-NCTC13443_04386#UGKT01000001.1#3530483:exon1:c.679_680del:p.A227fs,	UGKT01000001.1	3530560	3530561	GC	-	1	8597.73	209	UGKT01000001.1	3530559	.	GGC	G	8597.73	PASS	AC=2;AF=1.00;AN=2;DP=217;ExcessHet=3.0103;FS=0.000;MLEAC=2;MLEAF=1.00;MQ=60.00;QD=34.42;SOR=0.846	GT:AD:DP:GQ:PL	1/1:0,209:209:99:8635,632,0	NCTC13443_04386	NCTC13443_04386	STT04138.1	gluconate 2-dehydrogenase subunit gamma	similar to AA sequence:RefSeq:YP_008425199.1				1	1	1	1	1																5
line3789	frameshift deletion	gene-NCTC13443_04535:gene-NCTC13443_04535#UGKT01000001.1#3642025:exon1:c.164delC:p.A55fs,	UGKT01000001.1	3642189	3642189	C	-	1	6259.73	200	UGKT01000001.1	3642188	.	GC	G	6259.73	PASS	AC=2;AF=1.00;AN=2;BaseQRankSum=-0.276;ClippingRankSum=0.000;DP=207;ExcessHet=3.0103;FS=0.000;MLEAC=2;MLEAF=1.00;MQ=60.00;MQRankSum=0.000;QD=31.30;ReadPosRankSum=0.650;SOR=0.227	GT:AD:DP:GQ:PL	1/1:1,199:200:99:6297,570,0	NCTC13443_04535	NCTC13443_04535	STT04417.1	D-amino acid dehydrogenase small subunit	similar to AA sequence:RefSeq:YP_006635866.1																					1			1
line3867	frameshift deletion	gene-NCTC13443_04566:gene-NCTC13443_04566#UGKT01000001.1#3663407:exon1:c.535delG:p.A179fs,	UGKT01000001.1	3663551	3663551	C	-	0.5	1718.73	179	UGKT01000001.1	3663550	.	GC	G	1718.73	PASS	AC=1;AF=0.500;AN=2;BaseQRankSum=-0.733;ClippingRankSum=0.000;DP=186;ExcessHet=3.0103;FS=4.452;MLEAC=1;MLEAF=0.500;MQ=60.00;MQRankSum=0.000;QD=9.60;ReadPosRankSum=0.716;SOR=0.439	GT:AD:DP:GQ:PL	0/1:107,72:179:99:1756,0,2862	NCTC13443_04566	oppC_1	STT04449.1	Oligopeptide transport system permease OppC	similar to AA sequence:RefSeq:YP_006499190.1				1	1	1		1																4
line3976	frameshift deletion	gene-NCTC13443_04738:gene-NCTC13443_04738#UGKT01000001.1#3811976:exon1:c.421delC:p.P141fs,	UGKT01000001.1	3812397	3812397	C	-	1	4197.73	116	UGKT01000001.1	3812396	.	GC	G	4197.73	PASS	AC=2;AF=1.00;AN=2;DP=117;ExcessHet=3.0103;FS=0.000;MLEAC=2;MLEAF=1.00;MQ=60.00;QD=31.95;SOR=0.877	GT:AD:DP:GQ:PL	1/1:0,116:116:99:4235,349,0	NCTC13443_04738	manX_2	STT04622.1	PTS system mannose-specific transporter subunit IIA	similar to AA sequence:RefSeq:YP_006635702.1							1																	1
line4144	frameshift deletion	gene-NCTC13443_04880:gene-NCTC13443_04880#UGKT01000001.1#3906543:exon1:c.113_116del:p.A38fs,	UGKT01000001.1	3906656	3906659	CCCC	-	0.5	5757.73	159	UGKT01000001.1	3906655	.	GCCCC	G,GCC	5757.73	PASS	AC=1,1;AF=0.500,0.500;AN=2;BaseQRankSum=-0.428;ClippingRankSum=0.000;DP=193;ExcessHet=3.0103;FS=3.017;MLEAC=1,1;MLEAF=0.500,0.500;MQ=60.00;MQRankSum=0.000;QD=25.98;ReadPosRankSum=-0.963;SOR=0.131	GT:AD:DP:GQ:PL	1/2:2,74,83:159:99:5795,2627,2915,2892,0,2504	NCTC13443_04880	NCTC13443_04880	STT04793.1	Uncharacterised protein	ab initio prediction:Prodigal:2.60				1																				1
line4151	frameshift deletion	gene-NCTC13443_04880:gene-NCTC13443_04880#UGKT01000001.1#3906543:exon1:c.113_116del:p.A38fs,	UGKT01000001.1	3906656	3906659	CCCC	-	0.5	6921.73	184	UGKT01000001.1	3906655	.	GCCCC	G,GCCC	6921.73	PASS	AC=1,1;AF=0.500,0.500;AN=2;BaseQRankSum=-0.762;ClippingRankSum=0.000;DP=195;ExcessHet=3.0103;FS=6.758;MLEAC=1,1;MLEAF=0.500,0.500;MQ=60.00;MQRankSum=0.000;QD=26.72;ReadPosRankSum=0.193;SOR=0.187	GT:AD:DP:GQ:PL	1/2:6,164,14:184:99:6959,207,185,6634,0,6752	NCTC13443_04880	NCTC13443_04880	STT04793.1	Uncharacterised protein	ab initio prediction:Prodigal:2.60					1																			1
line4109	frameshift deletion	gene-NCTC13443_04880:gene-NCTC13443_04880#UGKT01000001.1#3906543:exon1:c.113_114del:p.A38fs,	UGKT01000001.1	3906656	3906657	CC	-	0.5	2502.73	112	UGKT01000001.1	3906655	.	GCC	G,GC	2502.73	PASS	AC=1,1;AF=0.500,0.500;AN=2;BaseQRankSum=-0.528;ClippingRankSum=0.000;DP=131;ExcessHet=3.0103;FS=2.600;MLEAC=1,1;MLEAF=0.500,0.500;MQ=60.00;MQRankSum=0.000;QD=22.35;ReadPosRankSum=-0.027;SOR=0.208	GT:AD:DP:GQ:PL	1/2:3,18,91:112:99:2540,1936,2371,401,0,156	NCTC13443_04880	NCTC13443_04880	STT04793.1	Uncharacterised protein	ab initio prediction:Prodigal:2.60									1	1														2
line4116	frameshift deletion	gene-NCTC13443_04880:gene-NCTC13443_04880#UGKT01000001.1#3906543:exon1:c.113_116del:p.A38fs,	UGKT01000001.1	3906656	3906659	CCCC	-	1	11545.7	262	UGKT01000001.1	3906655	.	GCCCC	G	11545.7	PASS	AC=2;AF=1.00;AN=2;DP=290;ExcessHet=3.0103;FS=0.000;MLEAC=2;MLEAF=1.00;MQ=60.00;QD=35.61;SOR=0.740	GT:AD:DP:GQ:PL	1/1:0,262:262:99:11583,789,0	NCTC13443_04880	NCTC13443_04880	STT04793.1	Uncharacterised protein	ab initio prediction:Prodigal:2.60						1	1	1																3
line4068	frameshift deletion	gene-NCTC13443_04880:gene-NCTC13443_04880#UGKT01000001.1#3906543:exon1:c.113delC:p.A38fs,	UGKT01000001.1	3906656	3906656	C	-	0.5	115.73	54	UGKT01000001.1	3906655	.	GC	G	115.73	PASS	AC=1;AF=0.500;AN=2;BaseQRankSum=1.262;ClippingRankSum=0.000;DP=66;ExcessHet=3.0103;FS=2.484;MLEAC=1;MLEAF=0.500;MQ=60.00;MQRankSum=0.000;QD=2.14;ReadPosRankSum=0.177;SOR=1.329	GT:AD:DP:GQ:PL	0/1:42,12:54:99:153,0,994	NCTC13443_04880	NCTC13443_04880	STT04793.1	Uncharacterised protein	ab initio prediction:Prodigal:2.60												1	1								1			3
line4110	frameshift deletion	gene-NCTC13443_04880:gene-NCTC13443_04880#UGKT01000001.1#3906543:exon1:c.114delC:p.A38fs,	UGKT01000001.1	3906657	3906657	C	-	0.5	2502.73	112	UGKT01000001.1	3906655	.	GCC	G,GC	2502.73	PASS	AC=1,1;AF=0.500,0.500;AN=2;BaseQRankSum=-0.528;ClippingRankSum=0.000;DP=131;ExcessHet=3.0103;FS=2.600;MLEAC=1,1;MLEAF=0.500,0.500;MQ=60.00;MQRankSum=0.000;QD=22.35;ReadPosRankSum=-0.027;SOR=0.208	GT:AD:DP:GQ:PL	1/2:3,18,91:112:99:2540,1936,2371,401,0,156	NCTC13443_04880	NCTC13443_04880	STT04793.1	Uncharacterised protein	ab initio prediction:Prodigal:2.60									1	1	1													3
line4145	frameshift deletion	gene-NCTC13443_04880:gene-NCTC13443_04880#UGKT01000001.1#3906543:exon1:c.115_116del:p.P39fs,	UGKT01000001.1	3906658	3906659	CC	-	0.5	5757.73	159	UGKT01000001.1	3906655	.	GCCCC	G,GCC	5757.73	PASS	AC=1,1;AF=0.500,0.500;AN=2;BaseQRankSum=-0.428;ClippingRankSum=0.000;DP=193;ExcessHet=3.0103;FS=3.017;MLEAC=1,1;MLEAF=0.500,0.500;MQ=60.00;MQRankSum=0.000;QD=25.98;ReadPosRankSum=-0.963;SOR=0.131	GT:AD:DP:GQ:PL	1/2:2,74,83:159:99:5795,2627,2915,2892,0,2504	NCTC13443_04880	NCTC13443_04880	STT04793.1	Uncharacterised protein	ab initio prediction:Prodigal:2.60				1																				1
line4152	frameshift deletion	gene-NCTC13443_04880:gene-NCTC13443_04880#UGKT01000001.1#3906543:exon1:c.116delC:p.P39fs,	UGKT01000001.1	3906659	3906659	C	-	0.5	6921.73	184	UGKT01000001.1	3906655	.	GCCCC	G,GCCC	6921.73	PASS	AC=1,1;AF=0.500,0.500;AN=2;BaseQRankSum=-0.762;ClippingRankSum=0.000;DP=195;ExcessHet=3.0103;FS=6.758;MLEAC=1,1;MLEAF=0.500,0.500;MQ=60.00;MQRankSum=0.000;QD=26.72;ReadPosRankSum=0.193;SOR=0.187	GT:AD:DP:GQ:PL	1/2:6,164,14:184:99:6959,207,185,6634,0,6752	NCTC13443_04880	NCTC13443_04880	STT04793.1	Uncharacterised protein	ab initio prediction:Prodigal:2.60					1																			1
line4314	frameshift deletion	gene-NCTC13443_05077:gene-NCTC13443_05077#UGKT01000001.1#4064372:exon1:c.269delC:p.P90fs,	UGKT01000001.1	4066207	4066207	G	-	1	8056.73	234	UGKT01000001.1	4066206	.	CG	C	8056.73	PASS	AC=2;AF=1.00;AN=2;DP=240;ExcessHet=3.0103;FS=0.000;MLEAC=2;MLEAF=1.00;MQ=60.00;QD=34.43;SOR=0.728	GT:AD:DP:GQ:PL	1/1:0,234:234:99:8094,704,0	NCTC13443_05077	fusA_1	STT05125.1	translation elongation factor G	similar to AA sequence:RefSeq:YP_006499525.1									1	1	1											1		4
line4411	frameshift deletion	gene-NCTC13443_05135:gene-NCTC13443_05135#UGKT01000001.1#4121659:exon1:c.80delC:p.T27fs,	UGKT01000001.1	4121739	4121739	C	-	0.5	2376.73	163	UGKT01000001.1	4121738	.	AC	A	2376.73	PASS	AC=1;AF=0.500;AN=2;BaseQRankSum=-0.519;ClippingRankSum=0.000;DP=170;ExcessHet=3.0103;FS=14.035;MLEAC=1;MLEAF=0.500;MQ=60.00;MQRankSum=0.000;QD=14.58;ReadPosRankSum=0.900;SOR=1.302	GT:AD:DP:GQ:PL	0/1:73,90:163:99:2414,0,1811	NCTC13443_05135	dnaK_2	STT05204.1	heat shock protein YegD	similar to AA sequence:RefSeq:YP_006635399.1				1	1																			2
line4291	frameshift deletion	gene-NCTC13443_05148:gene-NCTC13443_05148#UGKT01000001.1#4138840:exon1:c.119delC:p.A40fs,	UGKT01000001.1	4138959	4138959	C	-	1	6347.73	196	UGKT01000001.1	4138958	.	GC	G	6347.73	PASS	AC=2;AF=1.00;AN=2;DP=201;ExcessHet=3.0103;FS=0.000;MLEAC=2;MLEAF=1.00;MQ=60.00;QD=32.39;SOR=0.892	GT:AD:DP:GQ:PL	1/1:0,196:196:99:6385,590,0	NCTC13443_05148	baeS_4	STT05217.1	signal transduction histidine-protein kinase BaeS	similar to AA sequence:RefSeq:YP_002237486.1											1													1
line4454	frameshift deletion	gene-NCTC13443_05234:gene-NCTC13443_05234#UGKT01000001.1#4205351:exon1:c.919delG:p.A307fs,	UGKT01000001.1	4205456	4205456	C	-	1	6917.73	212	UGKT01000001.1	4205455	.	GC	G	6917.73	PASS	AC=2;AF=1.00;AN=2;DP=219;ExcessHet=3.0103;FS=0.000;MLEAC=2;MLEAF=1.00;MQ=60.00;QD=32.63;SOR=0.712	GT:AD:DP:GQ:PL	1/1:0,212:212:99:6955,638,0	NCTC13443_05234	galS	STT05301.1	Mgl repressor and galactose ultrainduction factor GalS	similar to AA sequence:RefSeq:YP_006499741.1									1	1	1													3
line4601	frameshift deletion	gene-NCTC13443_05358:gene-NCTC13443_05358#UGKT01000001.1#4314160:exon1:c.43_44del:p.R15fs,	UGKT01000001.1	4314477	4314478	CG	-	0.5	3437.73	170	UGKT01000001.1	4314476	.	ACG	A	3437.73	PASS	AC=1;AF=0.500;AN=2;BaseQRankSum=-0.746;ClippingRankSum=0.000;DP=187;ExcessHet=3.0103;FS=2.003;MLEAC=1;MLEAF=0.500;MQ=60.00;MQRankSum=0.000;QD=20.22;ReadPosRankSum=-1.466;SOR=0.516	GT:AD:DP:GQ:PL	0/1:67,103:170:99:3475,0,2033	NCTC13443_05358	ndhC	STT05423.1	NADH-ubiquinone/plastoquinone oxidoreductase chain 3	similar to AA sequence:RefSeq:YP_005021227.1				1	1																			2
line4553	frameshift deletion	gene-NCTC13443_05413:gene-NCTC13443_05413#UGKT01000001.1#4361781:exon1:c.356delG:p.W119fs,	UGKT01000001.1	4362137	4362137	G	-	1	5924.73	187	UGKT01000001.1	4362136	.	TG	T	5924.73	PASS	AC=2;AF=1.00;AN=2;DP=198;ExcessHet=3.0103;FS=0.000;MLEAC=2;MLEAF=1.00;MQ=60.00;QD=31.68;SOR=0.865	GT:AD:DP:GQ:PL	1/1:0,187:187:99:5962,562,0	NCTC13443_05413	fadL	STT05478.1	long-chain fatty acid transport protein	similar to AA sequence:RefSeq:YP_006635188.1																					1			1
line4557	frameshift deletion	gene-NCTC13443_05427:gene-NCTC13443_05427#UGKT01000001.1#4371868:exon1:c.1446delG:p.G482fs,	UGKT01000001.1	4373492	4373492	C	-	1	6273.73	210	UGKT01000001.1	4373491	.	GC	G	6273.73	PASS	AC=2;AF=1.00;AN=2;BaseQRankSum=-0.585;ClippingRankSum=0.000;DP=226;ExcessHet=3.0103;FS=0.000;MLEAC=2;MLEAF=1.00;MQ=60.00;MQRankSum=0.000;QD=29.87;ReadPosRankSum=0.555;SOR=0.526	GT:AD:DP:GQ:PL	1/1:3,207:210:99:6311,538,0	NCTC13443_05427	NCTC13443_05427	STT05491.1	putative kinase	similar to AA sequence:RefSeq:YP_005019074.1																					1			1
line4645	frameshift deletion	gene-NCTC13443_05482:gene-NCTC13443_05482#UGKT01000001.1#4405574:exon1:c.1161delA:p.K387fs,	UGKT01000001.1	4405584	4405584	T	-	0.5	3711.73	395	UGKT01000001.1	4405583	.	GT	G	3711.73	PASS	AC=1;AF=0.500;AN=2;BaseQRankSum=-0.816;ClippingRankSum=0.000;DP=420;ExcessHet=3.0103;FS=1.318;MLEAC=1;MLEAF=0.500;MQ=60.00;MQRankSum=0.000;QD=9.40;ReadPosRankSum=1.400;SOR=0.787	GT:AD:DP:GQ:PL	0/1:237,158:395:99:3749,0,6135	NCTC13443_05482	intA_3	STT05544.1	integrase family protein	similar to AA sequence:RefSeq:YP_005229124.1				1	1	1	1	1																5
line4767	frameshift deletion	gene-NCTC13443_05561:gene-NCTC13443_05561#UGKT01000001.1#4457972:exon1:c.726_727del:p.G242fs,	UGKT01000001.1	4458002	4458003	CC	-	1	6890.73	169	UGKT01000001.1	4458001	.	GCC	G	6890.73	PASS	AC=2;AF=1.00;AN=2;DP=176;ExcessHet=3.0103;FS=0.000;MLEAC=2;MLEAF=1.00;MQ=60.00;QD=25.23;SOR=1.192	GT:AD:DP:GQ:PL	1/1:0,169:169:99:6928,494,0	NCTC13443_05561	eutB_3	STT05635.1	ethanolamine ammonia-lyase heavy subunit	similar to AA sequence:RefSeq:YP_006499986.1																								0
line4725	frameshift deletion	gene-NCTC13443_05615:gene-NCTC13443_05615#UGKT01000001.1#4506296:exon1:c.243_244del:p.Q81fs,	UGKT01000001.1	4506539	4506540	GC	-	1	6730.73	167	UGKT01000001.1	4506538	.	AGC	A	6730.73	PASS	AC=2;AF=1.00;AN=2;DP=184;ExcessHet=3.0103;FS=0.000;MLEAC=2;MLEAF=1.00;MQ=60.00;QD=28.57;SOR=0.805	GT:AD:DP:GQ:PL	1/1:0,167:167:99:6768,503,0	NCTC13443_05615	ppx_2	STT05693.1	exopolyphosphatase	similar to AA sequence:RefSeq:YP_006500036.1							1																	1
line4789	frameshift deletion	gene-NCTC13443_05638:gene-NCTC13443_05638#UGKT01000001.1#4523573:exon1:c.84delT:p.F28fs,	UGKT01000001.1	4524147	4524147	A	-	1	9158.73	322	UGKT01000001.1	4524146	.	CA	C	9158.73	PASS	AC=2;AF=1.00;AN=2;BaseQRankSum=-1.289;ClippingRankSum=0.000;DP=341;ExcessHet=3.0103;FS=0.000;MLEAC=2;MLEAF=1.00;MQ=60.00;MQRankSum=0.000;QD=28.44;ReadPosRankSum=1.056;SOR=0.698	GT:AD:DP:GQ:PL	1/1:8,314:322:99:9196,753,0	NCTC13443_05638	NCTC13443_05638	STT05716.1	Uncharacterised protein	ab initio prediction:Prodigal:2.60				1	1	1	1	1	1	1	1													8
line4903	frameshift deletion	gene-NCTC13443_05812:gene-NCTC13443_05812#UGKT01000001.1#4668193:exon1:c.75_76del:p.E25fs,	UGKT01000001.1	4668268	4668269	GC	-	0.5	4268.73	195	UGKT01000001.1	4668267	.	AGC	A	4268.73	PASS	AC=1;AF=0.500;AN=2;BaseQRankSum=1.234;ClippingRankSum=0.000;DP=209;ExcessHet=3.0103;FS=0.548;MLEAC=1;MLEAF=0.500;MQ=60.00;MQRankSum=0.000;QD=21.89;ReadPosRankSum=0.124;SOR=0.641	GT:AD:DP:GQ:PL	0/1:72,123:195:99:4306,0,2253	NCTC13443_05812	NCTC13443_05812	STT05876.1	2-Oxobutyrate oxidase%2C putative	similar to AA sequence:RefSeq:YP_006634952.1				1	1																			2
line4946	frameshift deletion	gene-NCTC13443_05900:gene-NCTC13443_05900#UGKT01000001.1#4733116:exon1:c.206delC:p.T69fs,	UGKT01000001.1	4733322	4733322	C	-	0.5	3304.73	184	UGKT01000001.1	4733321	.	AC	A	3304.73	PASS	AC=1;AF=0.500;AN=2;BaseQRankSum=0.333;ClippingRankSum=0.000;DP=189;ExcessHet=3.0103;FS=1.171;MLEAC=1;MLEAF=0.500;MQ=60.00;MQRankSum=0.000;QD=17.96;ReadPosRankSum=0.922;SOR=0.633	GT:AD:DP:GQ:PL	0/1:71,113:184:99:3342,0,1870	NCTC13443_05900	gutQ	STT05958.1	glucitol operon GutQ protein	similar to AA sequence:RefSeq:YP_006500246.1				1	1																			2
line5068	frameshift deletion	gene-NCTC13443_06077:gene-NCTC13443_06077#UGKT01000001.1#4878947:exon1:c.1342delG:p.G448fs,	UGKT01000001.1	4880289	4880289	G	-	1	7297.73	234	UGKT01000001.1	4880288	.	AG	A	7297.73	PASS	AC=2;AF=1.00;AN=2;BaseQRankSum=-0.577;ClippingRankSum=0.000;DP=253;ExcessHet=3.0103;FS=0.000;MLEAC=2;MLEAF=1.00;MQ=60.00;MQRankSum=0.000;QD=31.19;ReadPosRankSum=-0.926;SOR=0.241	GT:AD:DP:GQ:PL	1/1:1,233:234:99:7335,681,0	NCTC13443_06077	NCTC13443_06077	STT06129.1	PGAP1-like protein	ab initio prediction:Prodigal:2.60																					1			1
line5109	frameshift deletion	gene-NCTC13443_06105:gene-NCTC13443_06105#UGKT01000001.1#4900096:exon1:c.1088_1089del:p.G363fs,	UGKT01000001.1	4900250	4900251	GC	-	1	4144.73	145	UGKT01000001.1	4900249	.	GGC	G	4144.73	PASS	AC=2;AF=1.00;AN=2;BaseQRankSum=0.943;ClippingRankSum=0.000;DP=155;ExcessHet=3.0103;FS=5.088;MLEAC=2;MLEAF=1.00;MQ=60.00;MQRankSum=0.000;QD=28.58;ReadPosRankSum=-1.673;SOR=0.823	GT:AD:DP:GQ:PL	1/1:4,141:145:99:4182,315,0	NCTC13443_06105	cbiF	STT06157.1	cobalt-precorrin-4 C(11)-methyltransferase	similar to AA sequence:RefSeq:YP_005016264.1																								0
line5042	frameshift deletion	gene-NCTC13443_06133:gene-NCTC13443_06133#UGKT01000001.1#4918991:exon1:c.64delC:p.P22fs,	UGKT01000001.1	4919055	4919055	C	-	0.5	1212.73	232	UGKT01000001.1	4919054	.	GC	G	1212.73	PASS	AC=1;AF=0.500;AN=2;BaseQRankSum=-0.823;ClippingRankSum=0.000;DP=240;ExcessHet=3.0103;FS=1.180;MLEAC=1;MLEAF=0.500;MQ=60.00;MQRankSum=0.000;QD=5.23;ReadPosRankSum=0.161;SOR=0.826	GT:AD:DP:GQ:PL	0/1:173,59:232:99:1250,0,4978	NCTC13443_06133	adhE_5	STT06183.1	coA-acylating propionaldehyde dehydrogenase	similar to AA sequence:RefSeq:YP_006634724.1									1															1
line5135	frameshift deletion	gene-NCTC13443_06183:gene-NCTC13443_06183#UGKT01000001.1#4962562:exon1:c.999delT:p.P333fs,	UGKT01000001.1	4963561	4963561	T	-	0.5	1667.73	190	UGKT01000001.1	4963560	.	CT	C	1667.73	PASS	AC=1;AF=0.500;AN=2;BaseQRankSum=0.647;ClippingRankSum=0.000;DP=199;ExcessHet=3.0103;FS=3.372;MLEAC=1;MLEAF=0.500;MQ=60.00;MQRankSum=0.000;QD=8.78;ReadPosRankSum=0.464;SOR=0.809	GT:AD:DP:GQ:PL	0/1:116,74:190:99:1705,0,2991	NCTC13443_06183	ascG_4	STT06231.1	LacI family transcriptional regulator	similar to AA sequence:RefSeq:YP_003437761.1				1	1	1	1	1																5
line5170	frameshift deletion	gene-NCTC13443_06199:gene-NCTC13443_06199#UGKT01000001.1#4977259:exon1:c.214delG:p.A72fs,	UGKT01000001.1	4978381	4978381	C	-	1	6769.73	199	UGKT01000001.1	4978380	.	GC	G	6769.73	PASS	AC=2;AF=1.00;AN=2;DP=203;ExcessHet=3.0103;FS=0.000;MLEAC=2;MLEAF=1.00;MQ=60.00;QD=34.02;SOR=0.787	GT:AD:DP:GQ:PL	1/1:0,199:199:99:6807,599,0	NCTC13443_06199	araE	STT06247.1	Arabinose-proton symporter	similar to AA sequence:RefSeq:YP_006634673.1																								0
line5311	frameshift deletion	gene-NCTC13443_06478:gene-NCTC13443_06478#UGKT01000001.1#5195383:exon1:c.141_142del:p.G47fs,	UGKT01000001.1	5196319	5196320	CC	-	0.5	3297.73	140	UGKT01000001.1	5196318	.	TCC	T,TC	3297.73	PASS	AC=1,1;AF=0.500,0.500;AN=2;BaseQRankSum=0.708;ClippingRankSum=0.000;DP=171;ExcessHet=3.0103;FS=0.000;MLEAC=1,1;MLEAF=0.500,0.500;MQ=60.00;MQRankSum=0.000;QD=23.56;ReadPosRankSum=-0.176;SOR=2.008	GT:AD:DP:GQ:PL	1/2:10,21,109:140:99:3335,2602,2913,338,0,192	NCTC13443_06478	NCTC13443_06478	STT06527.1	Tail fiber protein	similar to AA sequence:RefSeq:YP_006499634.1										1														1
line5355	frameshift deletion	gene-NCTC13443_06478:gene-NCTC13443_06478#UGKT01000001.1#5195383:exon1:c.142delG:p.D48fs,	UGKT01000001.1	5196319	5196319	C	-	1	2506.73	94	UGKT01000001.1	5196318	.	TC	T	2506.73	PASS	AC=2;AF=1.00;AN=2;BaseQRankSum=-0.262;ClippingRankSum=0.000;DP=112;ExcessHet=3.0103;FS=0.000;MLEAC=1;MLEAF=0.500;MQ=60.00;MQRankSum=0.000;QD=26.67;ReadPosRankSum=0.127;SOR=7.428	GT:AD:DP:GQ:PL	1/1:1,93:94:99:2449,249,0	NCTC13443_06478	NCTC13443_06478	STT06527.1	Tail fiber protein	similar to AA sequence:RefSeq:YP_006499634.1				1	1	1	1	1	1		1													7
line5312	frameshift deletion	gene-NCTC13443_06478:gene-NCTC13443_06478#UGKT01000001.1#5195383:exon1:c.141delG:p.G47fs,	UGKT01000001.1	5196320	5196320	C	-	0.5	3297.73	140	UGKT01000001.1	5196318	.	TCC	T,TC	3297.73	PASS	AC=1,1;AF=0.500,0.500;AN=2;BaseQRankSum=0.708;ClippingRankSum=0.000;DP=171;ExcessHet=3.0103;FS=0.000;MLEAC=1,1;MLEAF=0.500,0.500;MQ=60.00;MQRankSum=0.000;QD=23.56;ReadPosRankSum=-0.176;SOR=2.008	GT:AD:DP:GQ:PL	1/2:10,21,109:140:99:3335,2602,2913,338,0,192	NCTC13443_06478	NCTC13443_06478	STT06527.1	Tail fiber protein	similar to AA sequence:RefSeq:YP_006499634.1										1														1
line5269	frameshift deletion	gene-NCTC13443_06478:gene-NCTC13443_06478#UGKT01000001.1#5195383:exon1:c.101delG:p.G34fs,	UGKT01000001.1	5196360	5196360	C	-	0.5	238.73	110	UGKT01000001.1	5196359	.	AC	A	238.73	PASS	AC=1;AF=0.500;AN=2;BaseQRankSum=-0.021;ClippingRankSum=0.000;DP=114;ExcessHet=3.0103;FS=7.618;MLEAC=1;MLEAF=0.500;MQ=60.00;MQRankSum=0.000;QD=2.17;ReadPosRankSum=1.186;SOR=1.681	GT:AD:DP:GQ:PL	0/1:93,17:110:99:276,0,2990	NCTC13443_06478	NCTC13443_06478	STT06527.1	Tail fiber protein	similar to AA sequence:RefSeq:YP_006499634.1																					1	1		2
line90	frameshift deletion	gene-NCTC13443_07009:gene-NCTC13443_07009#UGKT01000002.1#2846:exon1:c.285delG:p.M95fs,	UGKT01000002.1	3131	3131	G	-	1	34.71	2	UGKT01000002.1	3130	.	TG	T	34.71	PASS	AC=2;AF=1.00;AN=2;DP=2;ExcessHet=3.0103;FS=0.000;MLEAC=2;MLEAF=1.00;MQ=31.95;QD=17.35;SOR=2.303	GT:AD:DP:GQ:PL	1/1:0,2:2:6:71,6,0	NCTC13443_07009	NCTC13443_07009	STV74340.1	Uncharacterised protein	ab initio prediction:Prodigal:2.60							1																	1
line96	frameshift deletion	gene-NCTC13443_07016:gene-NCTC13443_07016#UGKT01000002.1#7633:exon1:c.222delG:p.K74fs,	UGKT01000002.1	7855	7855	G	-	1	11205.7	341	UGKT01000002.1	7854	.	AG	A	11205.7	PASS	AC=2;AF=1.00;AN=2;DP=368;ExcessHet=3.0103;FS=0.000;MLEAC=2;MLEAF=1.00;MQ=43.92;QD=32.86;SOR=3.754	GT:AD:DP:GQ:PL	1/1:0,341:341:99:11243,1026,0	NCTC13443_07016	ssb_3	STV74526.1	single-strand binding protein	similar to AA sequence:RefSeq:YP_005229748.1																					1			1
line97	frameshift deletion	gene-NCTC13443_07056:gene-NCTC13443_07056#UGKT01000002.1#36535:exon1:c.1015delA:p.T339fs,	UGKT01000002.1	37550	37550	A	-	1	33352.7	869	UGKT01000002.1	37549	.	CA	C	33352.7	PASS	AC=2;AF=1.00;AN=2;BaseQRankSum=-0.409;ClippingRankSum=0.000;DP=877;ExcessHet=3.0103;FS=0.000;MLEAC=2;MLEAF=1.00;MQ=60.00;MQRankSum=0.000;QD=26.46;ReadPosRankSum=-0.705;SOR=0.942	GT:AD:DP:GQ:PL	1/1:2,867:869:99:33390,2595,0	NCTC13443_07056	traH_1	STV74811.1	conjugal transfer pilus assembly protein TraH	similar to AA sequence:RefSeq:YP_001338762.1														1										1
line107	frameshift deletion	gene-NCTC13443_07068:gene-NCTC13443_07068#UGKT01000002.1#53745:exon1:c.328delG:p.G110fs,	UGKT01000002.1	54073	54073	G	-	1	28117.7	846	UGKT01000002.1	54072	.	AG	A	28117.7	PASS	AC=2;AF=1.00;AN=2;DP=931;ExcessHet=3.0103;FS=0.000;MLEAC=2;MLEAF=1.00;MQ=60.00;QD=33.24;SOR=0.777	GT:AD:DP:GQ:PL	1/1:0,846:846:99:28155,2553,0	NCTC13443_07068	NCTC13443_07068	STV74852.1	conserved hypothetical signal peptide protein	similar to AA sequence:RefSeq:YP_003439188.1									1	1	1													3
line3	frameshift deletion	gene-NCTC13443_07124:gene-NCTC13443_07124#UGKT01000003.1#2197:exon1:c.116delC:p.P39fs,	UGKT01000003.1	2934	2934	G	-	1	181.8	6	UGKT01000003.1	2933	.	TG	T	181.8	PASS	AC=2;AF=1.00;AN=2;DP=9;ExcessHet=3.0103;FS=0.000;MLEAC=2;MLEAF=1.00;MQ=28.60;QD=30.30;SOR=2.303	GT:AD:DP:GQ:PL	1/1:0,6:6:18:219,18,0	NCTC13443_07124	fecC_1	STV75286.1	fe(3+) dicitrate transport system permease protein FecC	similar to AA sequence:RefSeq:YP_008414919.1												1		1				1						3
line9	frameshift deletion	gene-NCTC13443_07126:gene-NCTC13443_07126#UGKT01000003.1#4538:exon1:c.332delC:p.P111fs,	UGKT01000003.1	4660	4660	G	-	1	70.25	3	UGKT01000003.1	4659	.	TG	T	70.25	PASS	AC=2;AF=1.00;AN=2;DP=3;ExcessHet=3.0103;FS=0.000;MLEAC=2;MLEAF=1.00;MQ=36.19;QD=23.42;SOR=2.833	GT:AD:DP:GQ:PL	1/1:0,3:3:9:107,9,0	NCTC13443_07126	fecA_2	STV75288.1	fe(3+) dicitrate transport protein FecA	similar to AA sequence:RefSeq:YP_008414921.1						1			1			1	1								1			5
line15	frameshift deletion	gene-NCTC13443_07163:gene-NCTC13443_07163#UGKT01000003.1#38164:exon1:c.120delG:p.M40fs,	UGKT01000003.1	38284	38284	G	-	1	7855.73	265	UGKT01000003.1	38283	.	TG	T	7855.73	PASS	AC=2;AF=1.00;AN=2;BaseQRankSum=-0.840;ClippingRankSum=0.000;DP=284;ExcessHet=3.0103;FS=4.759;MLEAC=2;MLEAF=1.00;MQ=60.00;MQRankSum=0.000;QD=29.64;ReadPosRankSum=0.668;SOR=0.539	GT:AD:DP:GQ:PL	1/1:4,261:265:99:7893,675,0	NCTC13443_07163	NCTC13443_07163	STV75324.1	diguanylate cyclase	ab initio prediction:Prodigal:2.60																								0
line36	frameshift deletion	gene-NCTC13443_07261:gene-NCTC13443_07261#UGKT01000003.1#121493:exon1:c.200delC:p.T67fs,	UGKT01000003.1	121693	121693	C	-	1	10026.7	323	UGKT01000003.1	121692	.	AC	A	10026.7	PASS	AC=2;AF=1.00;AN=2;BaseQRankSum=-0.402;ClippingRankSum=0.000;DP=355;ExcessHet=3.0103;FS=0.000;MLEAC=2;MLEAF=1.00;MQ=60.00;MQRankSum=0.000;QD=31.04;ReadPosRankSum=1.089;SOR=0.416	GT:AD:DP:GQ:PL	1/1:1,322:323:99:10064,967,0	NCTC13443_07261	psiB_3	STV75495.1	plasmid SOS inhibition protein B	similar to AA sequence:RefSeq:YP_005229745.1																					1			1
line52	frameshift deletion	gene-NCTC13443_07298:gene-NCTC13443_07298#UGKT01000003.1#146644:exon1:c.576_577del:p.G192fs,	UGKT01000003.1	147220	147221	GA	-	0.5	2965.73	379	UGKT01000003.1	147219	.	GGA	G	2965.73	PASS	AC=1;AF=0.500;AN=2;BaseQRankSum=-0.328;ClippingRankSum=0.000;DP=398;ExcessHet=3.0103;FS=2.834;MLEAC=1;MLEAF=0.500;MQ=60.00;MQRankSum=0.000;QD=7.83;ReadPosRankSum=-0.068;SOR=0.564	GT:AD:DP:GQ:PL	0/1:243,136:379:99:3003,0,6292	NCTC13443_07298	NCTC13443_07298	STV75548.1	type-F conjugative transfer system mating-pair stabilization protein TraN	similar to AA sequence:RefSeq:YP_008415142.1				1	1	1		1																4
line61	frameshift deletion	gene-NCTC13443_07316:gene-NCTC13443_07316#UGKT01000003.1#160052:exon1:c.435_436del:p.I145fs,	UGKT01000003.1	160487	160488	AC	-	1	10994.7	327	UGKT01000003.1	160486	.	TAC	T	10994.7	PASS	AC=2;AF=1.00;AN=2;BaseQRankSum=-0.933;ClippingRankSum=0.000;DP=345;ExcessHet=3.0103;FS=0.000;MLEAC=2;MLEAF=1.00;MQ=60.00;MQRankSum=0.000;QD=33.62;ReadPosRankSum=1.232;SOR=0.712	GT:AD:DP:GQ:PL	1/1:4,323:327:99:11032,932,0	NCTC13443_07316	traI_2	STV75575.1	conjugal transfer nickase/helicase TraI	similar to AA sequence:RefSeq:YP_001338645.1				1	1	1	1	1																5
line66	frameshift deletion	gene-NCTC13443_07317:gene-NCTC13443_07317#UGKT01000003.1#161215:exon1:c.489delG:p.Q163fs,	UGKT01000003.1	161704	161704	G	-	1	8797.73	278	UGKT01000003.1	161703	.	AG	A	8797.73	PASS	AC=2;AF=1.00;AN=2;DP=295;ExcessHet=3.0103;FS=0.000;MLEAC=2;MLEAF=1.00;MQ=60.00;QD=31.65;SOR=0.752	GT:AD:DP:GQ:PL	1/1:0,278:278:99:8835,836,0	NCTC13443_07317	traI_3	STV75576.1	conjugal transfer nickase/helicase TraI	similar to AA sequence:RefSeq:YP_001338645.1									1	1	1													3
line143	frameshift insertion	gene-NCTC13443_00249:gene-NCTC13443_00249#UGKT01000001.1#209397:exon1:c.797_798insGG:p.P266fs,	UGKT01000001.1	210194	210194	-	GG	1	8493.73	205	UGKT01000001.1	210194	.	C	CGG	8493.73	PASS	AC=2;AF=1.00;AN=2;DP=208;ExcessHet=3.0103;FS=0.000;MLEAC=2;MLEAF=1.00;MQ=60.00;QD=31.45;SOR=0.765	GT:AD:DP:GQ:PL	1/1:0,205:205:99:8531,626,0	NCTC13443_00249	treF_2	STT00006.1	cytoplasmic trehalase	similar to AA sequence:RefSeq:YP_006501191.1				1	1	1	1	1	1	1	1													8
line174	frameshift insertion	gene-NCTC13443_00278:gene-NCTC13443_00278#UGKT01000001.1#233017:exon1:c.85dupG:p.V29fs,	UGKT01000001.1	233403	233403	-	C	0.5	2077.73	236	UGKT01000001.1	233403	.	A	AC	2077.73	PASS	AC=1;AF=0.500;AN=2;BaseQRankSum=-1.546;ClippingRankSum=0.000;DP=255;ExcessHet=3.0103;FS=3.702;MLEAC=1;MLEAF=0.500;MQ=60.00;MQRankSum=0.000;QD=8.80;ReadPosRankSum=0.064;SOR=0.662	GT:AD:DP:GQ:PL	0/1:142,94:236:99:2115,0,3649	NCTC13443_00278	bcsA_4	STT00035.1	cellulose synthase catalytic subunit	similar to AA sequence:RefSeq:YP_006634073.1					1																			1
line232	frameshift insertion	gene-NCTC13443_00420:gene-NCTC13443_00420#UGKT01000001.1#353902:exon1:c.290_291insC:p.M97fs,	UGKT01000001.1	354192	354192	-	C	1	12771.7	316	UGKT01000001.1	354192	.	T	TC	12771.7	PASS	AC=2;AF=1.00;AN=2;DP=320;ExcessHet=3.0103;FS=0.000;MLEAC=2;MLEAF=1.00;MQ=60.00;QD=26.48;SOR=0.870	GT:AD:DP:GQ:PL	1/1:0,316:316:99:12809,954,0	NCTC13443_00420	yicC	STT00173.1	protein YicC	similar to AA sequence:RefSeq:YP_006501326.1																		1	1	1				3
line313	frameshift insertion	gene-NCTC13443_00552:gene-NCTC13443_00552#UGKT01000001.1#463663:exon1:c.351dupC:p.Y118fs,	UGKT01000001.1	464539	464539	-	G	1	4179.73	164	UGKT01000001.1	464539	.	A	AG	4179.73	PASS	AC=2;AF=1.00;AN=2;BaseQRankSum=-1.391;ClippingRankSum=0.000;DP=183;ExcessHet=3.0103;FS=11.036;MLEAC=2;MLEAF=1.00;MQ=60.00;MQRankSum=0.000;QD=25.49;ReadPosRankSum=-0.176;SOR=0.067	GT:AD:DP:GQ:PL	1/1:9,155:164:99:4217,246,0	NCTC13443_00552	NCTC13443_00552	STT00302.1	Protein of uncharacterised function (DUF3748)	ab initio prediction:Prodigal:2.60				1	1	1	1															1		5
line331	frameshift insertion	gene-NCTC13443_00583:gene-NCTC13443_00583#UGKT01000001.1#493336:exon1:c.148dupG:p.A50fs,	UGKT01000001.1	494022	494022	-	C	1	6747.73	223	UGKT01000001.1	494022	.	G	GC	6747.73	PASS	AC=2;AF=1.00;AN=2;BaseQRankSum=-0.356;ClippingRankSum=0.000;DP=239;ExcessHet=3.0103;FS=0.000;MLEAC=2;MLEAF=1.00;MQ=60.00;MQRankSum=0.000;QD=30.26;ReadPosRankSum=1.572;SOR=0.290	GT:AD:DP:GQ:PL	1/1:1,222:223:99:6785,637,0	NCTC13443_00583	bglH_2	STT00333.1	maltoporin	similar to AA sequence:RefSeq:YP_006638791.1				1	1	1	1	1	1	1	1										1			9
line345	frameshift insertion	gene-NCTC13443_00595:gene-NCTC13443_00595#UGKT01000001.1#504287:exon1:c.376dupG:p.K125fs,	UGKT01000001.1	504662	504662	-	G	0.5	3718.73	417	UGKT01000001.1	504662	.	A	AG	3718.73	PASS	AC=1;AF=0.500;AN=2;BaseQRankSum=-0.221;ClippingRankSum=0.000;DP=446;ExcessHet=3.0103;FS=0.533;MLEAC=1;MLEAF=0.500;MQ=60.00;MQRankSum=0.000;QD=8.92;ReadPosRankSum=0.493;SOR=0.748	GT:AD:DP:GQ:PL	0/1:254,163:417:99:3756,0,6572	NCTC13443_00595	NCTC13443_00595	STT00345.1	Uncharacterised protein	ab initio prediction:Prodigal:2.60										1	1													2
line533	frameshift insertion	gene-NCTC13443_00851:gene-NCTC13443_00851#UGKT01000001.1#712535:exon1:c.542dupC:p.P181fs,	UGKT01000001.1	712563	712563	-	G	0.5	3741.73	226	UGKT01000001.1	712563	.	C	CG	3741.73	PASS	AC=1;AF=0.500;AN=2;BaseQRankSum=-0.126;ClippingRankSum=0.000;DP=230;ExcessHet=3.0103;FS=1.045;MLEAC=1;MLEAF=0.500;MQ=60.00;MQRankSum=0.000;QD=16.56;ReadPosRankSum=-0.888;SOR=0.592	GT:AD:DP:GQ:PL	0/1:91,135:226:99:3779,0,2296	NCTC13443_00851	cynR_1	STT00577.1	DNA-binding transcriptional regulator MetR	similar to AA sequence:RefSeq:YP_005017516.1				1	1																			2
line602	frameshift insertion	gene-NCTC13443_00986:gene-NCTC13443_00986#UGKT01000001.1#827227:exon1:c.585dupC:p.Y195fs,	UGKT01000001.1	827811	827811	-	C	0.5	2069.73	231	UGKT01000001.1	827811	.	A	AC	2069.73	PASS	AC=1;AF=0.500;AN=2;BaseQRankSum=-0.161;ClippingRankSum=0.000;DP=239;ExcessHet=3.0103;FS=2.316;MLEAC=1;MLEAF=0.500;MQ=60.00;MQRankSum=0.000;QD=8.96;ReadPosRankSum=0.180;SOR=0.873	GT:AD:DP:GQ:PL	0/1:144,87:231:99:2107,0,3912	NCTC13443_00986	dus_1	STT00694.1	tRNA dihydrouridine synthase A	similar to AA sequence:RefSeq:YP_006496101.1				1	1	1	1	1																5
line626	frameshift insertion	gene-NCTC13443_01012:gene-NCTC13443_01012#UGKT01000001.1#856947:exon1:c.43dupC:p.L15fs,	UGKT01000001.1	857186	857186	-	G	1	10200.7	310	UGKT01000001.1	857186	.	A	AG	10200.7	PASS	AC=2;AF=1.00;AN=2;DP=330;ExcessHet=3.0103;FS=0.000;MLEAC=2;MLEAF=1.00;MQ=60.00;QD=32.91;SOR=0.773	GT:AD:DP:GQ:PL	1/1:0,310:310:99:10238,934,0	NCTC13443_01012	NCTC13443_01012	STT00720.1	YjcB protein	similar to AA sequence:RefSeq:YP_006638481.1																					1	1	1	3
line611	frameshift insertion	gene-NCTC13443_01014:gene-NCTC13443_01014#UGKT01000001.1#857735:exon1:c.152dupA:p.Q51fs,	UGKT01000001.1	857886	857886	-	A	1	10380.7	338	UGKT01000001.1	857886	.	C	CA	10380.7	PASS	AC=2;AF=1.00;AN=2;BaseQRankSum=-0.822;ClippingRankSum=0.000;DP=343;ExcessHet=3.0103;FS=0.000;MLEAC=2;MLEAF=1.00;MQ=60.00;MQRankSum=0.000;QD=30.71;ReadPosRankSum=-0.710;SOR=0.394	GT:AD:DP:GQ:PL	1/1:3,335:338:99:10418,974,0	NCTC13443_01014	yjcC_1	STT00722.1	cyclic diguanylate phosphodiesterase (EAL) domain-containing protein	similar to AA sequence:RefSeq:YP_002240979.1								1														1		2
line788	frameshift insertion	gene-NCTC13443_01069:gene-NCTC13443_01069#UGKT01000001.1#900171:exon1:c.119dupC:p.P40fs,	UGKT01000001.1	900463	900463	-	G	1	6488.73	205	UGKT01000001.1	900463	.	C	CG	6488.73	PASS	AC=2;AF=1.00;AN=2;BaseQRankSum=-0.385;ClippingRankSum=0.000;DP=222;ExcessHet=3.0103;FS=0.000;MLEAC=2;MLEAF=1.00;MQ=60.00;MQRankSum=0.000;QD=31.65;ReadPosRankSum=-0.168;SOR=1.070	GT:AD:DP:GQ:PL	1/1:2,203:205:99:6526,558,0	NCTC13443_01069	NCTC13443_01069	STT00775.1	protein PhnB	similar to AA sequence:RefSeq:YP_008663013.1																								0
line768	frameshift insertion	gene-NCTC13443_01221:gene-NCTC13443_01221#UGKT01000001.1#1024565:exon1:c.39dupG:p.M13fs,	UGKT01000001.1	1024604	1024604	-	G	0.5	7305.73	277	UGKT01000001.1	1024603	.	TG	T,TGG	7305.73	PASS	AC=1,1;AF=0.500,0.500;AN=2;BaseQRankSum=-0.517;ClippingRankSum=0.000;DP=313;ExcessHet=3.0103;FS=2.907;MLEAC=1,1;MLEAF=0.500,0.500;MQ=60.00;MQRankSum=0.000;QD=26.37;ReadPosRankSum=0.870;SOR=0.192	GT:AD:DP:GQ:PL	1/2:2,177,98:277:99:7343,2629,2958,5358,0,6404	NCTC13443_01221	mpl	STT00922.1	UDP-N-acetylmuramate:L-alanyl-gamma-D-glutamyl-meso-diaminopimelate ligase	similar to AA sequence:RefSeq:YP_006496273.1					1																			1
line841	frameshift insertion	gene-NCTC13443_01314:gene-NCTC13443_01314#UGKT01000001.1#1098927:exon1:c.364dupG:p.P121fs,	UGKT01000001.1	1099290	1099290	-	G	1	6715.73	227	UGKT01000001.1	1099290	.	C	CG	6715.73	PASS	AC=2;AF=1.00;AN=2;BaseQRankSum=-0.442;ClippingRankSum=0.000;DP=238;ExcessHet=3.0103;FS=3.030;MLEAC=2;MLEAF=1.00;MQ=60.00;MQRankSum=0.000;QD=29.58;ReadPosRankSum=1.360;SOR=0.107	GT:AD:DP:GQ:PL	1/1:2,225:227:99:6753,619,0	NCTC13443_01314	hsdM_3	STT01013.1	type I restriction-modification system	similar to AA sequence:RefSeq:YP_006496443.1											1													1
line861	frameshift insertion	gene-NCTC13443_01315:gene-NCTC13443_01315#UGKT01000001.1#1101178:exon1:c.29dupT:p.L10fs,	UGKT01000001.1	1101299	1101299	-	A	1	7306.73	217	UGKT01000001.1	1101299	.	T	TA	7306.73	PASS	AC=2;AF=1.00;AN=2;BaseQRankSum=-1.443;ClippingRankSum=0.000;DP=233;ExcessHet=3.0103;FS=3.936;MLEAC=2;MLEAF=1.00;MQ=60.00;MQRankSum=0.000;QD=33.67;ReadPosRankSum=1.408;SOR=1.704	GT:AD:DP:GQ:PL	1/1:9,208:217:99:7344,526,0	NCTC13443_01315	NCTC13443_01315	STT01014.1	Uncharacterised protein	ab initio prediction:Prodigal:2.60									1	1	1													3
line970	frameshift insertion	gene-NCTC13443_01399:gene-NCTC13443_01399#UGKT01000001.1#1163914:exon1:c.652dupC:p.R218fs,	UGKT01000001.1	1164177	1164177	-	G	0.5	3425.73	196	UGKT01000001.1	1164177	.	C	CG	3425.73	PASS	AC=1;AF=0.500;AN=2;BaseQRankSum=-1.764;ClippingRankSum=0.000;DP=207;ExcessHet=3.0103;FS=0.559;MLEAC=1;MLEAF=0.500;MQ=60.00;MQRankSum=0.000;QD=17.48;ReadPosRankSum=0.828;SOR=0.627	GT:AD:DP:GQ:PL	0/1:70,126:196:99:3463,0,1569	NCTC13443_01399	macA_1	STT01091.1	membrane fusion protein family auxiliary transport protein	similar to AA sequence:RefSeq:YP_005017907.1				1	1																			2
line1045	frameshift insertion	gene-NCTC13443_01499:gene-NCTC13443_01499#UGKT01000001.1#1230297:exon1:c.107_108insCC:p.P36fs,	UGKT01000001.1	1231141	1231141	-	GG	1	7578.73	200	UGKT01000001.1	1231141	.	A	AGG	7578.73	PASS	AC=2;AF=1.00;AN=2;BaseQRankSum=-0.566;ClippingRankSum=0.000;DP=235;ExcessHet=3.0103;FS=0.000;MLEAC=2;MLEAF=1.00;MQ=60.00;MQRankSum=0.000;QD=32.38;ReadPosRankSum=-0.365;SOR=0.775	GT:AD:DP:GQ:PL	1/1:1,199:200:99:7616,565,0	NCTC13443_01499	yjjP	STT01191.1	membrane protein	similar to AA sequence:RefSeq:YP_008663331.1								1																1
line1073	frameshift insertion	gene-NCTC13443_01499:gene-NCTC13443_01499#UGKT01000001.1#1230297:exon1:c.107dupC:p.P36fs,	UGKT01000001.1	1231141	1231141	-	G	0.5	2058.73	229	UGKT01000001.1	1231141	.	A	AG	2058.73	PASS	AC=1;AF=0.500;AN=2;BaseQRankSum=-1.201;ClippingRankSum=0.000;DP=250;ExcessHet=3.0103;FS=2.285;MLEAC=1;MLEAF=0.500;MQ=60.00;MQRankSum=0.000;QD=8.99;ReadPosRankSum=-0.335;SOR=0.545	GT:AD:DP:GQ:PL	0/1:133,96:229:99:2096,0,3288	NCTC13443_01499	yjjP	STT01191.1	membrane protein	similar to AA sequence:RefSeq:YP_008663331.1				1	1	1	1															1		5
line1082	frameshift insertion	gene-NCTC13443_01509:gene-NCTC13443_01509#UGKT01000001.1#1238144:exon1:c.109dupC:p.L37fs,	UGKT01000001.1	1239082	1239082	-	G	0.5	2814.73	298	UGKT01000001.1	1239082	.	A	AG	2814.73	PASS	AC=1;AF=0.500;AN=2;BaseQRankSum=0.347;ClippingRankSum=0.000;DP=317;ExcessHet=3.0103;FS=3.902;MLEAC=1;MLEAF=0.500;MQ=60.00;MQRankSum=0.000;QD=9.45;ReadPosRankSum=1.246;SOR=0.503	GT:AD:DP:GQ:PL	0/1:178,120:298:99:2852,0,4644	NCTC13443_01509	pleD_1	STT01201.1	membrane-associated diguanylate cyclase	similar to AA sequence:RefSeq:YP_002240580.1				1		1		1														1		4
line1084	frameshift insertion	gene-NCTC13443_01509:gene-NCTC13443_01509#UGKT01000001.1#1238144:exon1:c.108dupC:p.L37fs,	UGKT01000001.1	1239083	1239083	-	G	0.5	9172.73	328	UGKT01000001.1	1239082	.	AG	A,AGG	9172.73	PASS	AC=1,1;AF=0.500,0.500;AN=2;BaseQRankSum=-0.414;ClippingRankSum=0.000;DP=345;ExcessHet=3.0103;FS=0.000;MLEAC=1,1;MLEAF=0.500,0.500;MQ=60.00;MQRankSum=0.000;QD=27.97;ReadPosRankSum=0.239;SOR=0.461	GT:AD:DP:GQ:PL	1/2:1,113,214:328:99:9210,6531,7935,3509,0,3733	NCTC13443_01509	pleD_1	STT01201.1	membrane-associated diguanylate cyclase	similar to AA sequence:RefSeq:YP_002240580.1					1																			1
line1200	frameshift insertion	gene-NCTC13443_01642:gene-NCTC13443_01642#UGKT01000001.1#1344033:exon1:c.792dupC:p.I264fs,	UGKT01000001.1	1344824	1344824	-	C	0.5	1707.73	157	UGKT01000001.1	1344824	.	T	TC	1707.73	PASS	AC=1;AF=0.500;AN=2;BaseQRankSum=-0.233;ClippingRankSum=0.000;DP=168;ExcessHet=3.0103;FS=38.891;MLEAC=1;MLEAF=0.500;MQ=60.00;MQRankSum=0.000;QD=10.88;ReadPosRankSum=-0.401;SOR=2.824	GT:AD:DP:GQ:PL	0/1:79,78:157:99:1745,0,1882	NCTC13443_01642	gltC_2	STT01328.1	LysR family transcriptional regulator	similar to AA sequence:RefSeq:YP_006496633.1				1	1																			2
line1445	frameshift insertion	gene-NCTC13443_01840:gene-NCTC13443_01840#UGKT01000001.1#1500144:exon1:c.76dupG:p.A25fs,	UGKT01000001.1	1500219	1500219	-	G	1	7866.73	256	UGKT01000001.1	1500219	.	A	AG	7866.73	PASS	AC=2;AF=1.00;AN=2;DP=276;ExcessHet=3.0103;FS=0.000;MLEAC=2;MLEAF=1.00;MQ=60.00;QD=30.73;SOR=0.734	GT:AD:DP:GQ:PL	1/1:0,256:256:99:7904,770,0	NCTC13443_01840	yaeJ	STT01522.1	peptidyl-tRNA hydrolase domain-containing protein	similar to AA sequence:RefSeq:YP_002240321.1																					1			1
line1614	frameshift insertion	gene-NCTC13443_01982:gene-NCTC13443_01982#UGKT01000001.1#1601726:exon1:c.692dupG:p.G231fs,	UGKT01000001.1	1601730	1601730	-	C	0.5	815.73	171	UGKT01000001.1	1601730	.	T	TC	815.73	PASS	AC=1;AF=0.500;AN=2;BaseQRankSum=-1.782;ClippingRankSum=0.000;DP=177;ExcessHet=3.0103;FS=5.315;MLEAC=1;MLEAF=0.500;MQ=60.00;MQRankSum=0.000;QD=4.77;ReadPosRankSum=-0.562;SOR=0.555	GT:AD:DP:GQ:PL	0/1:127,44:171:99:853,0,3452	NCTC13443_01982	livF_1	STT01655.1	branched chain amino acid ABC transporter ATPase	similar to AA sequence:RefSeq:YP_006496915.1																1								1
line1666	frameshift insertion	gene-NCTC13443_02030:gene-NCTC13443_02030#UGKT01000001.1#1643276:exon1:c.72dupG:p.L24fs,	UGKT01000001.1	1643347	1643347	-	G	0.5	1873.73	174	UGKT01000001.1	1643347	.	T	TG	1873.73	PASS	AC=1;AF=0.500;AN=2;BaseQRankSum=-0.424;ClippingRankSum=0.000;DP=182;ExcessHet=3.0103;FS=1.893;MLEAC=1;MLEAF=0.500;MQ=60.00;MQRankSum=0.000;QD=10.77;ReadPosRankSum=0.343;SOR=0.873	GT:AD:DP:GQ:PL	0/1:98,76:174:99:1911,0,2620	NCTC13443_02030	phoR_1	STT01703.1	phosphate regulon sensor protein PhoR	similar to AA sequence:RefSeq:YP_006637722.1				1	1	1		1																4
line1739	frameshift insertion	gene-NCTC13443_02140:gene-NCTC13443_02140#UGKT01000001.1#1725449:exon1:c.947dupG:p.G316fs,	UGKT01000001.1	1725930	1725930	-	C	1	6421.73	205	UGKT01000001.1	1725930	.	T	TC	6421.73	PASS	AC=2;AF=1.00;AN=2;BaseQRankSum=-0.472;ClippingRankSum=0.000;DP=215;ExcessHet=3.0103;FS=0.000;MLEAC=2;MLEAF=1.00;MQ=60.00;MQRankSum=0.000;QD=31.33;ReadPosRankSum=1.648;SOR=0.349	GT:AD:DP:GQ:PL	1/1:1,204:205:99:6459,599,0	NCTC13443_02140	norG	STT01811.1	GntR family transcriptional regulator	similar to AA sequence:RefSeq:YP_002918142.1						1																		1
line1749	frameshift insertion	gene-NCTC13443_02147:gene-NCTC13443_02147#UGKT01000001.1#1732399:exon1:c.383dupG:p.W128fs,	UGKT01000001.1	1732781	1732781	-	G	1	3959.73	131	UGKT01000001.1	1732781	.	T	TG	3959.73	PASS	AC=2;AF=1.00;AN=2;BaseQRankSum=-0.724;ClippingRankSum=0.000;DP=146;ExcessHet=3.0103;FS=2.607;MLEAC=2;MLEAF=1.00;MQ=60.00;MQRankSum=0.000;QD=30.23;ReadPosRankSum=-1.023;SOR=0.334	GT:AD:DP:GQ:PL	1/1:2,129:131:99:3997,333,0	NCTC13443_02147	cycB_1	STT01818.1	maltose/maltodextrinABC transporter substrate-binding protein MalE	similar to AA sequence:RefSeq:YP_006637632.1				1	1	1		1														1		5
line1760	frameshift insertion	gene-NCTC13443_02184:gene-NCTC13443_02184#UGKT01000001.1#1766559:exon1:c.174dupG:p.P58fs,	UGKT01000001.1	1766732	1766732	-	G	0.5	2526.73	181	UGKT01000001.1	1766732	.	C	CG	2526.73	PASS	AC=1;AF=0.500;AN=2;BaseQRankSum=1.431;ClippingRankSum=0.000;DP=186;ExcessHet=3.0103;FS=1.833;MLEAC=1;MLEAF=0.500;MQ=60.00;MQRankSum=0.000;QD=13.96;ReadPosRankSum=1.103;SOR=0.672	GT:AD:DP:GQ:PL	0/1:84,97:181:99:2564,0,2120	NCTC13443_02184	gsk_2	STT01854.1	inosine-guanosine kinase	similar to AA sequence:RefSeq:YP_006497088.1				1	1																			2
line1776	frameshift insertion	gene-NCTC13443_02197:gene-NCTC13443_02197#UGKT01000001.1#1776519:exon1:c.22dupA:p.A7fs,	UGKT01000001.1	1776540	1776540	-	A	0.5	2278.73	237	UGKT01000001.1	1776540	.	G	GA	2278.73	PASS	AC=1;AF=0.500;AN=2;BaseQRankSum=-0.020;ClippingRankSum=0.000;DP=249;ExcessHet=3.0103;FS=3.644;MLEAC=1;MLEAF=0.500;MQ=60.00;MQRankSum=0.000;QD=9.61;ReadPosRankSum=0.358;SOR=0.667	GT:AD:DP:GQ:PL	0/1:139,98:237:99:2316,0,3523	NCTC13443_02197	cueR	STT01866.1	HTH-type transcriptional regulator cueR	similar to AA sequence:RefSeq:YP_006497101.1				1	1	1	1	1																5
line1778	frameshift insertion	gene-NCTC13443_02198:gene-NCTC13443_02198#UGKT01000001.1#1776926:exon1:c.454dupG:p.V152fs,	UGKT01000001.1	1777846	1777846	-	C	0.5	1452.73	187	UGKT01000001.1	1777846	.	A	AC	1452.73	PASS	AC=1;AF=0.500;AN=2;BaseQRankSum=-0.489;ClippingRankSum=0.000;DP=198;ExcessHet=3.0103;FS=1.899;MLEAC=1;MLEAF=0.500;MQ=60.00;MQRankSum=0.000;QD=7.77;ReadPosRankSum=-1.060;SOR=0.530	GT:AD:DP:GQ:PL	0/1:121,66:187:99:1490,0,3184	NCTC13443_02198	qmcA	STT01867.1	stomatin/prohibitin-family membrane protease subunit YbbK	similar to AA sequence:RefSeq:YP_006497105.1				1	1	1	1	1														1		6
line1880	frameshift insertion	gene-NCTC13443_02291:gene-NCTC13443_02291#UGKT01000001.1#1847078:exon1:c.564_565insGT:p.G188fs,	UGKT01000001.1	1847642	1847642	-	GT	0.5	2490.73	168	UGKT01000001.1	1847642	.	G	GGT	2490.73	PASS	AC=1;AF=0.500;AN=2;BaseQRankSum=-0.080;ClippingRankSum=0.000;DP=172;ExcessHet=3.0103;FS=0.000;MLEAC=1;MLEAF=0.500;MQ=60.00;MQRankSum=0.000;QD=14.83;ReadPosRankSum=1.676;SOR=0.649	GT:AD:DP:GQ:PL	0/1:86,82:168:99:2528,0,2860	NCTC13443_02291	hdaH_1	STT01959.1	deacetylase	similar to AA sequence:RefSeq:YP_006637498.1				1																				1
line1893	frameshift insertion	gene-NCTC13443_02302:gene-NCTC13443_02302#UGKT01000001.1#1853044:exon1:c.477dupG:p.L159fs,	UGKT01000001.1	1853520	1853520	-	G	1	6011.73	191	UGKT01000001.1	1853520	.	T	TG	6011.73	PASS	AC=2;AF=1.00;AN=2;BaseQRankSum=-0.537;ClippingRankSum=0.000;DP=197;ExcessHet=3.0103;FS=3.033;MLEAC=2;MLEAF=1.00;MQ=60.00;MQRankSum=0.000;QD=31.48;ReadPosRankSum=1.560;SOR=0.257	GT:AD:DP:GQ:PL	1/1:1,190:191:99:6049,545,0	NCTC13443_02302	feaB_1	STT01970.1	aldehyde dehydrogenase	similar to AA sequence:RefSeq:YP_006637493.1									1	1	1													3
line1908	frameshift insertion	gene-NCTC13443_02304:gene-NCTC13443_02304#UGKT01000001.1#1854924:exon1:c.393dupA:p.V131fs,	UGKT01000001.1	1855316	1855316	-	A	0.5	450.73	220	UGKT01000001.1	1855316	.	T	TA	450.73	PASS	AC=1;AF=0.500;AN=2;BaseQRankSum=0.566;ClippingRankSum=0.000;DP=230;ExcessHet=3.0103;FS=0.656;MLEAC=1;MLEAF=0.500;MQ=60.00;MQRankSum=0.000;QD=2.05;ReadPosRankSum=0.408;SOR=0.766	GT:AD:DP:GQ:PL	0/1:182,38:220:99:488,0,5006	NCTC13443_02304	yncE_1	STT01972.1	putative periplasmic protein	similar to AA sequence:RefSeq:YP_002918293.1				1																				1
line1946	frameshift insertion	gene-NCTC13443_02357:gene-NCTC13443_02357#UGKT01000001.1#1900689:exon1:c.487dupG:p.A162fs,	UGKT01000001.1	1901175	1901175	-	G	0.5	1325.73	139	UGKT01000001.1	1901175	.	C	CG	1325.73	PASS	AC=1;AF=0.500;AN=2;BaseQRankSum=-0.275;ClippingRankSum=0.000;DP=146;ExcessHet=3.0103;FS=0.000;MLEAC=1;MLEAF=0.500;MQ=60.00;MQRankSum=0.000;QD=9.54;ReadPosRankSum=-0.165;SOR=0.695	GT:AD:DP:GQ:PL	0/1:81,58:139:99:1363,0,2125	NCTC13443_02357	tpa_2	STT02025.1	adenosylmethionine-8-amino-7-oxononanoate aminotransferase	similar to AA sequence:RefSeq:YP_006497319.1				1	1	1		1																4
line1961	frameshift insertion	gene-NCTC13443_02396:gene-NCTC13443_02396#UGKT01000001.1#1930744:exon1:c.203dupC:p.P68fs,	UGKT01000001.1	1932770	1932770	-	G	1	4297.73	140	UGKT01000001.1	1932770	.	C	CG	4297.73	PASS	AC=2;AF=1.00;AN=2;DP=147;ExcessHet=3.0103;FS=0.000;MLEAC=2;MLEAF=1.00;MQ=60.00;QD=30.70;SOR=0.723	GT:AD:DP:GQ:PL	1/1:0,140:140:99:4335,423,0	NCTC13443_02396	fepA_2	STT02064.1	TonB-dependent receptor	similar to AA sequence:RefSeq:YP_006497342.1							1																	1
line2014	frameshift insertion	gene-NCTC13443_02417:gene-NCTC13443_02417#UGKT01000001.1#1949496:exon1:c.1604dupG:p.R535fs,	UGKT01000001.1	1951099	1951099	-	G	0.5	828.73	143	UGKT01000001.1	1951099	.	A	AG	828.73	PASS	AC=1;AF=0.500;AN=2;BaseQRankSum=-0.006;ClippingRankSum=0.000;DP=162;ExcessHet=3.0103;FS=1.507;MLEAC=1;MLEAF=0.500;MQ=60.00;MQRankSum=0.000;QD=5.80;ReadPosRankSum=-1.323;SOR=0.608	GT:AD:DP:GQ:PL	0/1:101,42:143:99:866,0,2543	NCTC13443_02417	cstA_1	STT02085.1	Carbon starvation protein A	similar to AA sequence:RefSeq:YP_006497359.1				1	1	1	1	1																5
line2114	frameshift insertion	gene-NCTC13443_02432:gene-NCTC13443_02432#UGKT01000001.1#1961775:exon1:c.533dupA:p.E178fs,	UGKT01000001.1	1962307	1962307	-	A	1	3603.73	148	UGKT01000001.1	1962307	.	G	GA	3603.73	PASS	AC=2;AF=1.00;AN=2;BaseQRankSum=1.551;ClippingRankSum=0.000;DP=158;ExcessHet=3.0103;FS=14.853;MLEAC=2;MLEAF=1.00;MQ=60.00;MQRankSum=0.000;QD=24.35;ReadPosRankSum=1.726;SOR=0.779	GT:AD:DP:GQ:PL	1/1:12,136:148:99:3641,278,0	NCTC13443_02432	mtnA_2	STT02100.1	methylthioribose-1-phosphate isomerase	similar to AA sequence:RefSeq:YP_006497368.1																								0
line2039	frameshift insertion	gene-NCTC13443_02441:gene-NCTC13443_02441#UGKT01000001.1#1969415:exon1:c.394_395insA:p.A132fs,	UGKT01000001.1	1969783	1969783	-	T	1	5924.73	133	UGKT01000001.1	1969783	.	G	GT	5924.73	PASS	AC=2;AF=1.00;AN=2;DP=134;ExcessHet=3.0103;FS=0.000;MLEAC=2;MLEAF=1.00;MQ=60.00;QD=29.50;SOR=0.708	GT:AD:DP:GQ:PL	1/1:0,133:133:99:5962,403,0	NCTC13443_02441	codB_1	STT02109.1	cytosine/purine/uracil/thiamine/allantoin permease family protein	similar to AA sequence:RefSeq:YP_006497374.1				1	1	1	1	1																5
line2108	frameshift insertion	gene-NCTC13443_02541:gene-NCTC13443_02541#UGKT01000001.1#2040849:exon1:c.152dupT:p.L51fs,	UGKT01000001.1	2040940	2040940	-	A	0.5	2288.73	261	UGKT01000001.1	2040940	.	C	CA	2288.73	PASS	AC=1;AF=0.500;AN=2;BaseQRankSum=-0.203;ClippingRankSum=0.000;DP=264;ExcessHet=3.0103;FS=1.586;MLEAC=1;MLEAF=0.500;MQ=60.00;MQRankSum=0.000;QD=8.77;ReadPosRankSum=-0.451;SOR=0.828	GT:AD:DP:GQ:PL	0/1:161,100:261:99:2326,0,4242	NCTC13443_02541	NCTC13443_02541	STT02198.1	B12-dependent methionine synthase	similar to AA sequence:RefSeq:YP_006637323.1				1	1	1	1	1																5
line2139	frameshift insertion	gene-NCTC13443_02576:gene-NCTC13443_02576#UGKT01000001.1#2063942:exon1:c.601_602insGG:p.W201fs,	UGKT01000001.1	2064543	2064543	-	GG	0.5	3190.73	142	UGKT01000001.1	2064543	.	T	TGG	3190.73	PASS	AC=1;AF=0.500;AN=2;BaseQRankSum=-1.534;ClippingRankSum=0.000;DP=158;ExcessHet=3.0103;FS=8.219;MLEAC=1;MLEAF=0.500;MQ=60.00;MQRankSum=0.000;QD=22.47;ReadPosRankSum=-0.011;SOR=1.358	GT:AD:DP:GQ:PL	0/1:51,91:142:99:3228,0,1644	NCTC13443_02576	NCTC13443_02576	STT02233.1	membrane protein	similar to AA sequence:RefSeq:YP_006497470.1				1	1																			2
line2147	frameshift insertion	gene-NCTC13443_02613:gene-NCTC13443_02613#UGKT01000001.1#2091442:exon1:c.52dupG:p.A17fs,	UGKT01000001.1	2091493	2091493	-	G	0.5	2627.73	196	UGKT01000001.1	2091493	.	T	TG	2627.73	PASS	AC=1;AF=0.500;AN=2;BaseQRankSum=1.385;ClippingRankSum=0.000;DP=206;ExcessHet=3.0103;FS=5.115;MLEAC=1;MLEAF=0.500;MQ=60.00;MQRankSum=0.000;QD=13.41;ReadPosRankSum=-0.244;SOR=0.432	GT:AD:DP:GQ:PL	0/1:90,106:196:99:2665,0,2211	NCTC13443_02613	pnuC	STT02263.1	nicotinamide mononucleotide transporter PnuC	similar to AA sequence:RefSeq:YP_002239633.1				1	1																			2
line2096	frameshift insertion	gene-NCTC13443_02647:gene-NCTC13443_02647#UGKT01000001.1#2122663:exon1:c.1195_1196insTCATGATGTCCCTCTGGGATGC:p.R399fs,	UGKT01000001.1	2122752	2122752	-	GCATCCCAGAGGGACATCATGA	0.5	2462.73	58	UGKT01000001.1	2122752	.	C	CGCATCCCAGAGGGACATCATGA	2462.73	PASS	AC=1;AF=0.500;AN=2;BaseQRankSum=1.054;ClippingRankSum=0.000;DP=88;ExcessHet=3.0103;FS=11.549;MLEAC=1;MLEAF=0.500;MQ=60.00;MQRankSum=0.000;QD=29.92;ReadPosRankSum=-6.916;SOR=3.258	GT:AD:DP:GQ:PL	0/1:34,24:58:99:2500,0,1242	NCTC13443_02647	ybhC	STT02297.1	pectinesterase	similar to AA sequence:RefSeq:YP_002239601.1																			1					1
line2195	frameshift insertion	gene-NCTC13443_02682:gene-NCTC13443_02682#UGKT01000001.1#2148366:exon1:c.239_240insGG:p.T80fs,	UGKT01000001.1	2148605	2148605	-	GG	0.5	5907.73	192	UGKT01000001.1	2148605	.	C	CG,CGG	5907.73	PASS	AC=1,1;AF=0.500,0.500;AN=2;BaseQRankSum=-0.374;ClippingRankSum=0.000;DP=202;ExcessHet=3.0103;FS=3.033;MLEAC=1,1;MLEAF=0.500,0.500;MQ=60.00;MQRankSum=0.000;QD=30.77;ReadPosRankSum=-0.128;SOR=0.257	GT:AD:DP:GQ:PL	1/2:1,129,62:192:99:5945,1779,1252,3574,0,3384	NCTC13443_02682	moaD	STT02331.1	molybdenum cofactor biosynthesis protein MoaD	similar to AA sequence:RefSeq:YP_006637221.1									1															1
line2195	frameshift insertion	gene-NCTC13443_02682:gene-NCTC13443_02682#UGKT01000001.1#2148366:exon1:c.240dupG:p.T80fs,	UGKT01000001.1	2148605	2148605	-	G	1	6044.73	195	UGKT01000001.1	2148605	.	C	CG	6044.73	PASS	AC=2;AF=1.00;AN=2;DP=214;ExcessHet=3.0103;FS=0.000;MLEAC=2;MLEAF=1.00;MQ=60.00;QD=31.00;SOR=0.935	GT:AD:DP:GQ:PL	1/1:0,195:195:99:6082,588,0	NCTC13443_02682	moaD	STT02331.1	molybdenum cofactor biosynthesis protein MoaD	similar to AA sequence:RefSeq:YP_006637221.1									1	1	1													3
line2290	frameshift insertion	gene-NCTC13443_02748:gene-NCTC13443_02748#UGKT01000001.1#2202435:exon1:c.448dupC:p.L150fs,	UGKT01000001.1	2202566	2202566	-	G	0.5	3870.73	166	UGKT01000001.1	2202566	.	A	AG	3870.73	PASS	AC=1;AF=0.500;AN=2;BaseQRankSum=0.951;ClippingRankSum=0.000;DP=188;ExcessHet=3.0103;FS=1.799;MLEAC=1;MLEAF=0.500;MQ=60.00;MQRankSum=0.000;QD=23.32;ReadPosRankSum=-0.788;SOR=0.650	GT:AD:DP:GQ:PL	0/1:24,142:166:99:3908,0,222	NCTC13443_02748	moeB_2	STT02397.1	molybdopterin biosynthesis protein MoeB	similar to AA sequence:RefSeq:YP_002918619.1				1	1	1	1	1	1	1	1													8
line2291	frameshift insertion	gene-NCTC13443_02749:gene-NCTC13443_02749#UGKT01000001.1#2203013:exon1:c.327dupG:p.L110fs,	UGKT01000001.1	2203019	2203019	-	C	0.5	1757.73	166	UGKT01000001.1	2203019	.	G	GC	1757.73	PASS	AC=1;AF=0.500;AN=2;BaseQRankSum=-1.694;ClippingRankSum=0.000;DP=172;ExcessHet=3.0103;FS=0.000;MLEAC=1;MLEAF=0.500;MQ=60.00;MQRankSum=0.000;QD=10.59;ReadPosRankSum=-0.449;SOR=0.671	GT:AD:DP:GQ:PL	0/1:92,74:166:99:1795,0,2366	NCTC13443_02749	moeA_1	STT02398.1	Molybdopterin biosynthesis protein MoeA	similar to AA sequence:RefSeq:YP_006637172.1				1	1	1		1																4
line2361	frameshift insertion	gene-NCTC13443_02792:gene-NCTC13443_02792#UGKT01000001.1#2238782:exon1:c.1041dupG:p.M347fs,	UGKT01000001.1	2239822	2239822	-	G	0.5	7336.73	177	UGKT01000001.1	2239822	.	T	TG,TGG	7336.73	PASS	AC=1,1;AF=0.500,0.500;AN=2;DP=192;ExcessHet=3.0103;FS=0.000;MLEAC=1,1;MLEAF=0.500,0.500;MQ=60.00;QD=28.07;SOR=0.931	GT:AD:DP:GQ:PL	1/2:0,90,87:177:99:7374,2383,1854,2706,0,2169	NCTC13443_02792	phoR_4	STT02440.1	osmosensitive K+ channel histidine kinase KdpD	similar to AA sequence:RefSeq:YP_006637139.1				1	1	1																		3
line2337	frameshift insertion	gene-NCTC13443_02792:gene-NCTC13443_02792#UGKT01000001.1#2238782:exon1:c.1040_1041insGG:p.M347fs,	UGKT01000001.1	2239822	2239822	-	GG	1	6606.73	155	UGKT01000001.1	2239822	.	T	TGG	6606.73	PASS	AC=2;AF=1.00;AN=2;DP=166;ExcessHet=3.0103;FS=0.000;MLEAC=2;MLEAF=1.00;MQ=60.00;QD=31.21;SOR=0.753	GT:AD:DP:GQ:PL	1/1:0,155:155:99:6644,473,0	NCTC13443_02792	phoR_4	STT02440.1	osmosensitive K+ channel histidine kinase KdpD	similar to AA sequence:RefSeq:YP_006637139.1				1	1		1	1																4
line2344	frameshift insertion	gene-NCTC13443_02796:gene-NCTC13443_02796#UGKT01000001.1#2242647:exon1:c.405dupA:p.V136fs,	UGKT01000001.1	2242995	2242995	-	T	1	6452.73	222	UGKT01000001.1	2242995	.	C	CT	6452.73	PASS	AC=2;AF=1.00;AN=2;BaseQRankSum=-0.382;ClippingRankSum=0.000;DP=232;ExcessHet=3.0103;FS=3.031;MLEAC=2;MLEAF=1.00;MQ=60.00;MQRankSum=0.000;QD=29.07;ReadPosRankSum=-0.334;SOR=0.253	GT:AD:DP:GQ:PL	1/1:1,221:222:99:6490,648,0	NCTC13443_02796	artI	STT02444.1	arginine ABC transporter substrate-binding protein	similar to AA sequence:RefSeq:YP_008659487.1									1	1	1											1		4
line2400	frameshift insertion	gene-NCTC13443_02924:gene-NCTC13443_02924#UGKT01000001.1#2374214:exon1:c.14dupA:p.Q5fs,	UGKT01000001.1	2374227	2374227	-	A	1	8270.73	305	UGKT01000001.1	2374227	.	C	CA	8270.73	PASS	AC=2;AF=1.00;AN=2;BaseQRankSum=-1.158;ClippingRankSum=0.000;DP=320;ExcessHet=3.0103;FS=9.653;MLEAC=2;MLEAF=1.00;MQ=60.00;MQRankSum=0.000;QD=27.12;ReadPosRankSum=-2.185;SOR=1.145	GT:AD:DP:GQ:PL	1/1:7,298:305:99:8308,709,0	NCTC13443_02924	bepC	STT02571.1	transporter	similar to AA sequence:RefSeq:YP_008659582.1																					1			1
line2441	frameshift insertion	gene-NCTC13443_02939:gene-NCTC13443_02939#UGKT01000001.1#2388070:exon1:c.1111dupA:p.A370fs,	UGKT01000001.1	2389180	2389180	-	A	0.5	2635.73	173	UGKT01000001.1	2389180	.	G	GA	2635.73	PASS	AC=1;AF=0.500;AN=2;BaseQRankSum=-0.495;ClippingRankSum=0.000;DP=177;ExcessHet=3.0103;FS=3.569;MLEAC=1;MLEAF=0.500;MQ=60.00;MQRankSum=0.000;QD=15.24;ReadPosRankSum=0.494;SOR=0.655	GT:AD:DP:GQ:PL	0/1:70,103:173:99:2673,0,1662	NCTC13443_02939	oppA_2	STT02586.1	putative extracellular solute-binding protein	similar to AA sequence:RefSeq:YP_002918762.1				1	1																			2
line2482	frameshift insertion	gene-NCTC13443_03025:gene-NCTC13443_03025#UGKT01000001.1#2455823:exon1:c.818dupC:p.T273fs,	UGKT01000001.1	2456640	2456640	-	C	1	3240.73	108	UGKT01000001.1	2456640	.	A	AC	3240.73	PASS	AC=2;AF=1.00;AN=2;BaseQRankSum=-0.341;ClippingRankSum=0.000;DP=116;ExcessHet=3.0103;FS=3.432;MLEAC=2;MLEAF=1.00;MQ=60.00;MQRankSum=0.000;QD=30.01;ReadPosRankSum=-0.048;SOR=0.559	GT:AD:DP:GQ:PL	1/1:1,107:108:99:3278,296,0	NCTC13443_03025	ghrA_1	STT02669.1	2-hydroxyacid dehydrogenase YcdW	similar to AA sequence:RefSeq:YP_006636971.1							1																	1
line2573	frameshift insertion	gene-NCTC13443_03106:gene-NCTC13443_03106#UGKT01000001.1#2510231:exon1:c.268dupC:p.L90fs,	UGKT01000001.1	2510803	2510803	-	G	1	4357.73	139	UGKT01000001.1	2510803	.	A	AG	4357.73	PASS	AC=2;AF=1.00;AN=2;BaseQRankSum=-0.376;ClippingRankSum=0.000;DP=147;ExcessHet=3.0103;FS=3.042;MLEAC=2;MLEAF=1.00;MQ=60.00;MQRankSum=0.000;QD=31.35;ReadPosRankSum=0.249;SOR=0.269	GT:AD:DP:GQ:PL	1/1:1,138:139:99:4395,389,0	NCTC13443_03106	ycfS_2	STT02748.1	LysM domain/ErfK/YbiS/YcfS/YnhG family protein	similar to AA sequence:RefSeq:YP_002239266.1				1	1	1	1	1	1	1	1													8
line2609	frameshift insertion	gene-NCTC13443_03143:gene-NCTC13443_03143#UGKT01000001.1#2539589:exon1:c.110dupT:p.F37fs,	UGKT01000001.1	2539854	2539854	-	A	1	7066.73	198	UGKT01000001.1	2539854	.	G	GA	7066.73	PASS	AC=2;AF=1.00;AN=2;BaseQRankSum=-0.407;ClippingRankSum=0.000;DP=206;ExcessHet=3.0103;FS=0.000;MLEAC=2;MLEAF=1.00;MQ=60.00;MQRankSum=0.000;QD=30.76;ReadPosRankSum=-0.788;SOR=0.302	GT:AD:DP:GQ:PL	1/1:1,197:198:99:7104,580,0	NCTC13443_03143	NCTC13443_03143	STT02785.1	putative enzyme	similar to AA sequence:RefSeq:YP_005019463.1				1	1	1	1	1																5
line2638	frameshift insertion	gene-NCTC13443_03206:gene-NCTC13443_03206#UGKT01000001.1#2581793:exon1:c.293dupT:p.V98fs,	UGKT01000001.1	2582085	2582085	-	T	1	9239.73	320	UGKT01000001.1	2582085	.	G	GT	9239.73	PASS	AC=2;AF=1.00;AN=2;BaseQRankSum=-0.622;ClippingRankSum=0.000;DP=342;ExcessHet=3.0103;FS=0.000;MLEAC=2;MLEAF=1.00;MQ=60.00;MQRankSum=0.000;QD=28.87;ReadPosRankSum=1.723;SOR=0.774	GT:AD:DP:GQ:PL	1/1:2,318:320:99:9277,906,0	NCTC13443_03206	NCTC13443_03206	STT02848.1	Uncharacterised protein	ab initio prediction:Prodigal:2.60				1	1	1	1	1																5
line2634	frameshift insertion	gene-NCTC13443_03229:gene-NCTC13443_03229#UGKT01000001.1#2602922:exon1:c.2106dupT:p.T703fs,	UGKT01000001.1	2603648	2603648	-	A	1	7750.73	279	UGKT01000001.1	2603648	.	T	TA	7750.73	PASS	AC=2;AF=1.00;AN=2;BaseQRankSum=3.002;ClippingRankSum=0.000;DP=284;ExcessHet=3.0103;FS=1.684;MLEAC=2;MLEAF=1.00;MQ=60.00;MQRankSum=0.000;QD=27.78;ReadPosRankSum=-0.733;SOR=0.513	GT:AD:DP:GQ:PL	1/1:5,274:279:99:7788,784,0	NCTC13443_03229	NCTC13443_03229	STT02871.1	phage protein	similar to AA sequence:RefSeq:YP_006499629.1									1	1	1													3
line2584	frameshift insertion	gene-NCTC13443_03273:gene-NCTC13443_03273#UGKT01000001.1#2632395:exon1:c.247dupT:p.W83fs,	UGKT01000001.1	2632673	2632673	-	A	1	7447.73	227	UGKT01000001.1	2632673	.	C	CA	7447.73	PASS	AC=2;AF=1.00;AN=2;BaseQRankSum=-0.585;ClippingRankSum=0.000;DP=230;ExcessHet=3.0103;FS=6.887;MLEAC=2;MLEAF=1.00;MQ=60.00;MQRankSum=0.000;QD=32.81;ReadPosRankSum=0.596;SOR=0.478	GT:AD:DP:GQ:PL	1/1:2,225:227:99:7485,659,0	NCTC13443_03273	yeaD_2	STT02914.1	aldose 1-epimerase family protein YeaD	similar to AA sequence:RefSeq:YP_006636786.1											1													1
line2786	frameshift insertion	gene-NCTC13443_03395:gene-NCTC13443_03395#UGKT01000001.1#2733036:exon1:c.394dupG:p.V132fs,	UGKT01000001.1	2733185	2733185	-	C	0.5	985.73	107	UGKT01000001.1	2733185	.	A	AC	985.73	PASS	AC=1;AF=0.500;AN=2;BaseQRankSum=0.359;ClippingRankSum=0.000;DP=114;ExcessHet=3.0103;FS=0.749;MLEAC=1;MLEAF=0.500;MQ=60.00;MQRankSum=0.000;QD=9.21;ReadPosRankSum=0.685;SOR=0.582	GT:AD:DP:GQ:PL	0/1:65,42:107:99:1023,0,1806	NCTC13443_03395	ves	STT03034.1	Various environmental stresses-induced protein	ab initio prediction:Prodigal:2.60				1	1	1	1	1																5
line2779	frameshift insertion	gene-NCTC13443_03431:gene-NCTC13443_03431#UGKT01000001.1#2766550:exon1:c.389_390insGG:p.L130fs,	UGKT01000001.1	2766939	2766939	-	GG	1	7187.73	169	UGKT01000001.1	2766939	.	T	TGG	7187.73	PASS	AC=2;AF=1.00;AN=2;DP=176;ExcessHet=3.0103;FS=0.000;MLEAC=2;MLEAF=1.00;MQ=60.00;QD=25.24;SOR=1.682	GT:AD:DP:GQ:PL	1/1:0,169:169:99:7225,523,0	NCTC13443_03431	nepI_3	STT03070.1	putative MFS-family transport protein	similar to AA sequence:RefSeq:YP_002919124.1									1	1	1													3
line2785	frameshift insertion	gene-NCTC13443_03437:gene-NCTC13443_03437#UGKT01000001.1#2770825:exon1:c.1147dupC:p.R383fs,	UGKT01000001.1	2772372	2772372	-	G	0.5	2493.73	244	UGKT01000001.1	2772372	.	C	CG	2493.73	PASS	AC=1;AF=0.500;AN=2;BaseQRankSum=0.480;ClippingRankSum=0.000;DP=256;ExcessHet=3.0103;FS=2.188;MLEAC=1;MLEAF=0.500;MQ=60.00;MQRankSum=0.000;QD=10.22;ReadPosRankSum=-0.975;SOR=0.560	GT:AD:DP:GQ:PL	0/1:141,103:244:99:2531,0,3758	NCTC13443_03437	barA_1	STT03076.1	Signal transduction histidine kinase	similar to AA sequence:RefSeq:YP_006636650.1										1	1													2
line2920	frameshift insertion	gene-NCTC13443_03504:gene-NCTC13443_03504#UGKT01000001.1#2832654:exon1:c.1089_1090insGG:p.K364fs,	UGKT01000001.1	2832678	2832678	-	CC	1	5385.73	132	UGKT01000001.1	2832678	.	T	TCC	5385.73	PASS	AC=2;AF=1.00;AN=2;DP=138;ExcessHet=3.0103;FS=0.000;MLEAC=2;MLEAF=1.00;MQ=60.00;QD=32.71;SOR=0.845	GT:AD:DP:GQ:PL	1/1:0,132:132:99:5423,406,0	NCTC13443_03504	dapL_1	STT03142.1	Aspartate aminotransferase	similar to AA sequence:RefSeq:YP_006636599.1																					1			1
line2920	frameshift insertion	gene-NCTC13443_03511:gene-NCTC13443_03511#UGKT01000001.1#2839424:exon1:c.70dupG:p.L23fs,	UGKT01000001.1	2839493	2839493	-	G	1	4599.73	154	UGKT01000001.1	2839493	.	C	CG	4599.73	PASS	AC=2;AF=1.00;AN=2;DP=170;ExcessHet=3.0103;FS=0.000;MLEAC=2;MLEAF=1.00;MQ=60.00;QD=29.87;SOR=0.749	GT:AD:DP:GQ:PL	1/1:0,154:154:99:4637,466,0	NCTC13443_03511	aroP_3	STT03149.1	aromatic amino acid transport protein AroP	similar to AA sequence:RefSeq:YP_002238864.1																								0
line2915	frameshift insertion	gene-NCTC13443_03582:gene-NCTC13443_03582#UGKT01000001.1#2898414:exon1:c.111dupG:p.A37fs,	UGKT01000001.1	2898524	2898524	-	G	0.5	1272.73	165	UGKT01000001.1	2898524	.	C	CG	1272.73	PASS	AC=1;AF=0.500;AN=2;BaseQRankSum=-3.408;ClippingRankSum=0.000;DP=174;ExcessHet=3.0103;FS=2.060;MLEAC=1;MLEAF=0.500;MQ=60.00;MQRankSum=0.000;QD=7.71;ReadPosRankSum=-0.684;SOR=0.655	GT:AD:DP:GQ:PL	0/1:109,56:165:99:1310,0,2971	NCTC13443_03582	astD_2	STT03218.1	succinylglutamic semialdehyde dehydrogenase	similar to AA sequence:RefSeq:YP_002238792.1					1																			1
line2897	frameshift insertion	gene-NCTC13443_03586:gene-NCTC13443_03586#UGKT01000001.1#2903896:exon1:c.771dupC:p.F258fs,	UGKT01000001.1	2904451	2904451	-	G	0.5	2311.73	195	UGKT01000001.1	2904451	.	A	AG	2311.73	PASS	AC=1;AF=0.500;AN=2;BaseQRankSum=0.955;ClippingRankSum=0.000;DP=223;ExcessHet=3.0103;FS=1.766;MLEAC=1;MLEAF=0.500;MQ=60.00;MQRankSum=0.000;QD=11.86;ReadPosRankSum=-0.429;SOR=0.868	GT:AD:DP:GQ:PL	0/1:103,92:195:99:2349,0,2675	NCTC13443_03586	proP_4	STT03222.1	shikimate and dehydroshikimate transport protein	similar to AA sequence:RefSeq:YP_002919247.1										1														1
line2990	frameshift insertion	gene-NCTC13443_03627:gene-NCTC13443_03627#UGKT01000001.1#2935294:exon1:c.160dupG:p.A53fs,	UGKT01000001.1	2935453	2935453	-	G	0.5	1085.73	175	UGKT01000001.1	2935453	.	C	CG	1085.73	PASS	AC=1;AF=0.500;AN=2;BaseQRankSum=1.422;ClippingRankSum=0.000;DP=184;ExcessHet=3.0103;FS=7.415;MLEAC=1;MLEAF=0.500;MQ=60.00;MQRankSum=0.000;QD=6.20;ReadPosRankSum=0.454;SOR=0.413	GT:AD:DP:GQ:PL	0/1:124,51:175:99:1123,0,3411	NCTC13443_03627	pntB_3	STT03263.1	NAD(P) transhydrogenase subunit beta	similar to AA sequence:RefSeq:YP_006498947.1					1																			1
line3036	frameshift insertion	gene-NCTC13443_03660:gene-NCTC13443_03660#UGKT01000001.1#2959960:exon1:c.987dupC:p.R329fs,	UGKT01000001.1	2960946	2960946	-	C	0.5	1533.73	142	UGKT01000001.1	2960946	.	G	GC	1533.73	PASS	AC=1;AF=0.500;AN=2;BaseQRankSum=0.795;ClippingRankSum=0.000;DP=146;ExcessHet=3.0103;FS=0.626;MLEAC=1;MLEAF=0.500;MQ=60.00;MQRankSum=0.000;QD=10.80;ReadPosRankSum=-1.797;SOR=0.600	GT:AD:DP:GQ:PL	0/1:80,62:142:99:1571,0,2114	NCTC13443_03660	NCTC13443_03660	STT03296.1	fumarate reductase flavoprotein subunit	similar to AA sequence:RefSeq:YP_006498926.1				1																		1		2
line3048	frameshift insertion	gene-NCTC13443_03675:gene-NCTC13443_03675#UGKT01000001.1#2973473:exon1:c.304dupG:p.V102fs,	UGKT01000001.1	2974177	2974177	-	C	0.5	800.73	111	UGKT01000001.1	2974177	.	A	AC	800.73	PASS	AC=1;AF=0.500;AN=2;BaseQRankSum=0.801;ClippingRankSum=0.000;DP=120;ExcessHet=3.0103;FS=0.734;MLEAC=1;MLEAF=0.500;MQ=60.00;MQRankSum=0.000;QD=7.21;ReadPosRankSum=-0.985;SOR=0.601	GT:AD:DP:GQ:PL	0/1:71,40:111:99:838,0,1798	NCTC13443_03675	NCTC13443_03675	STT03311.1	triphosphoribosyl-dephospho-CoA transferase	similar to AA sequence:RefSeq:YP_002919315.1				1	1																			2
line3144	frameshift insertion	gene-NCTC13443_03753:gene-NCTC13443_03753#UGKT01000001.1#3038442:exon1:c.780dupA:p.I260fs,	UGKT01000001.1	3039221	3039221	-	A	0.5	1782.73	178	UGKT01000001.1	3039221	.	T	TA	1782.73	PASS	AC=1;AF=0.500;AN=2;BaseQRankSum=0.460;ClippingRankSum=0.000;DP=182;ExcessHet=3.0103;FS=1.179;MLEAC=1;MLEAF=0.500;MQ=60.00;MQRankSum=0.000;QD=10.02;ReadPosRankSum=-0.495;SOR=0.692	GT:AD:DP:GQ:PL	0/1:101,77:178:99:1820,0,2526	NCTC13443_03753	eamA	STT03388.1	drug/metabolite transporter permease	similar to AA sequence:RefSeq:YP_006498842.1				1	1	1	1	1																5
line3082	frameshift insertion	gene-NCTC13443_03755:gene-NCTC13443_03755#UGKT01000001.1#3039924:exon1:c.78dupT:p.T27fs,	UGKT01000001.1	3040197	3040197	-	A	1	10058.7	280	UGKT01000001.1	3040197	.	T	TA	10058.7	PASS	AC=2;AF=1.00;AN=2;DP=285;ExcessHet=3.0103;FS=0.000;MLEAC=2;MLEAF=1.00;MQ=60.00;QD=29.94;SOR=0.912	GT:AD:DP:GQ:PL	1/1:0,280:280:99:10096,851,0	NCTC13443_03755	marR_1	STT03390.1	DNA-binding transcriptional repressor MarR	similar to AA sequence:RefSeq:YP_005020218.1																		1	1	1				3
line3119	frameshift insertion	gene-NCTC13443_03762:gene-NCTC13443_03762#UGKT01000001.1#3043605:exon1:c.750dupT:p.I251fs,	UGKT01000001.1	3044175	3044175	-	A	1	9224.73	305	UGKT01000001.1	3044175	.	T	TA	9224.73	PASS	AC=2;AF=1.00;AN=2;DP=329;ExcessHet=3.0103;FS=0.000;MLEAC=2;MLEAF=1.00;MQ=60.00;QD=30.25;SOR=0.761	GT:AD:DP:GQ:PL	1/1:0,305:305:99:9262,921,0	NCTC13443_03762	garP_1	STT03397.1	Hexuronate transporter	similar to AA sequence:RefSeq:YP_006636398.1																					1			1
line3206	frameshift insertion	gene-NCTC13443_03828:gene-NCTC13443_03828#UGKT01000001.1#3088204:exon1:c.1653dupG:p.P552fs,	UGKT01000001.1	3088309	3088309	-	C	1	3999.73	137	UGKT01000001.1	3088309	.	G	GC	3999.73	PASS	AC=2;AF=1.00;AN=2;BaseQRankSum=2.714;ClippingRankSum=0.000;DP=141;ExcessHet=3.0103;FS=0.000;MLEAC=2;MLEAF=1.00;MQ=60.00;MQRankSum=0.000;QD=29.20;ReadPosRankSum=-0.677;SOR=0.646	GT:AD:DP:GQ:PL	1/1:3,134:137:99:4037,327,0	NCTC13443_03828	fimD_4	STT03463.1	type 1 fimbriae anchoring protein FimD	similar to AA sequence:RefSeq:YP_006636350.1							1																	1
line3253	frameshift insertion	gene-NCTC13443_03868:gene-NCTC13443_03868#UGKT01000001.1#3117313:exon1:c.606dupC:p.G203fs,	UGKT01000001.1	3117754	3117754	-	G	1	6083.73	200	UGKT01000001.1	3117754	.	C	CG	6083.73	PASS	AC=2;AF=1.00;AN=2;BaseQRankSum=-0.303;ClippingRankSum=0.000;DP=207;ExcessHet=3.0103;FS=3.802;MLEAC=2;MLEAF=1.00;MQ=60.00;MQRankSum=0.000;QD=30.42;ReadPosRankSum=-0.673;SOR=0.809	GT:AD:DP:GQ:PL	1/1:1,199:200:99:6121,577,0	NCTC13443_03868	ctfA	STT03503.1	bifunctional putative acetyl-CoA:acetoacetyl-CoA transferase: alpha subunit/beta subunit	similar to AA sequence:RefSeq:YP_005016382.1									1	1	1											1		4
line3266	frameshift insertion	gene-NCTC13443_03881:gene-NCTC13443_03881#UGKT01000001.1#3127137:exon1:c.510dupG:p.E170fs,	UGKT01000001.1	3127646	3127646	-	G	0.5	2786.73	249	UGKT01000001.1	3127646	.	A	AG	2786.73	PASS	AC=1;AF=0.500;AN=2;BaseQRankSum=-0.114;ClippingRankSum=0.000;DP=270;ExcessHet=3.0103;FS=5.938;MLEAC=1;MLEAF=0.500;MQ=60.00;MQRankSum=0.000;QD=11.19;ReadPosRankSum=-0.794;SOR=0.618	GT:AD:DP:GQ:PL	0/1:136,113:249:99:2824,0,3477	NCTC13443_03881	cydA_5	STT03516.1	Cytochrome bd2	similar to AA sequence:RefSeq:YP_006498525.1										1														1
line3364	frameshift insertion	gene-NCTC13443_03899:gene-NCTC13443_03899#UGKT01000001.1#3145992:exon1:c.410dupA:p.N137fs,	UGKT01000001.1	3146101	3146101	-	T	1	5607.73	196	UGKT01000001.1	3146101	.	G	GT	5607.73	PASS	AC=2;AF=1.00;AN=2;BaseQRankSum=-0.483;ClippingRankSum=0.000;DP=202;ExcessHet=3.0103;FS=0.000;MLEAC=2;MLEAF=1.00;MQ=60.00;MQRankSum=0.000;QD=28.61;ReadPosRankSum=-1.368;SOR=0.236	GT:AD:DP:GQ:PL	1/1:1,195:196:99:5645,585,0	NCTC13443_03899	NCTC13443_03899	STT03534.1	dephospho-CoA kinase/protein folding accessory domain-containing protein	ab initio prediction:Prodigal:2.60																								0
line3286	frameshift insertion	gene-NCTC13443_03914:gene-NCTC13443_03914#UGKT01000001.1#3159922:exon1:c.749dupA:p.E250fs,	UGKT01000001.1	3160670	3160670	-	A	0.5	4269.73	296	UGKT01000001.1	3160670	.	G	GA	4269.73	PASS	AC=1;AF=0.500;AN=2;BaseQRankSum=-0.437;ClippingRankSum=0.000;DP=300;ExcessHet=3.0103;FS=9.878;MLEAC=1;MLEAF=0.500;MQ=60.00;MQRankSum=0.000;QD=14.42;ReadPosRankSum=0.267;SOR=0.670	GT:AD:DP:GQ:PL	0/1:132,164:296:99:4307,0,3331	NCTC13443_03914	rbsA_9	STT03549.1	ABC transporter	similar to AA sequence:RefSeq:YP_005020103.1										1														1
line3404	frameshift insertion	gene-NCTC13443_04010:gene-NCTC13443_04010#UGKT01000001.1#3233742:exon1:c.182dupG:p.G61fs,	UGKT01000001.1	3234157	3234157	-	C	0.5	1806.73	131	UGKT01000001.1	3234157	.	G	GC	1806.73	PASS	AC=1;AF=0.500;AN=2;BaseQRankSum=1.242;ClippingRankSum=0.000;DP=139;ExcessHet=3.0103;FS=2.225;MLEAC=1;MLEAF=0.500;MQ=60.00;MQRankSum=0.000;QD=13.79;ReadPosRankSum=-1.014;SOR=0.607	GT:AD:DP:GQ:PL	0/1:59,72:131:99:1844,0,1445	NCTC13443_04010	dipZ_1	STT03644.1	cytochrome c biogenesis protein/redoxin	similar to AA sequence:RefSeq:YP_002238381.1				1																				1
line3416	frameshift insertion	gene-NCTC13443_04033:gene-NCTC13443_04033#UGKT01000001.1#3249145:exon1:c.383dupC:p.A128fs,	UGKT01000001.1	3249527	3249527	-	C	0.5	1867.73	235	UGKT01000001.1	3249527	.	G	GC	1867.73	PASS	AC=1;AF=0.500;AN=2;BaseQRankSum=0.988;ClippingRankSum=0.000;DP=246;ExcessHet=3.0103;FS=0.000;MLEAC=1;MLEAF=0.500;MQ=60.00;MQRankSum=0.000;QD=7.95;ReadPosRankSum=0.327;SOR=0.680	GT:AD:DP:GQ:PL	0/1:151,84:235:99:1905,0,4013	NCTC13443_04033	katG	STT03667.1	catalase	similar to AA sequence:RefSeq:YP_006498625.1										1	1													2
line3479	frameshift insertion	gene-NCTC13443_04118:gene-NCTC13443_04118#UGKT01000001.1#3317755:exon1:c.673dupC:p.L224fs,	UGKT01000001.1	3318427	3318427	-	C	1	5092.73	167	UGKT01000001.1	3318427	.	G	GC	5092.73	PASS	AC=2;AF=1.00;AN=2;DP=177;ExcessHet=3.0103;FS=0.000;MLEAC=2;MLEAF=1.00;MQ=60.00;QD=30.50;SOR=0.782	GT:AD:DP:GQ:PL	1/1:0,167:167:99:5130,501,0	NCTC13443_04118	narZ	STT03751.1	respiratory nitrate reductase subunit alpha	similar to AA sequence:RefSeq:YP_006498584.1									1	1	1													3
line3525	frameshift insertion	gene-NCTC13443_04168:gene-NCTC13443_04168#UGKT01000001.1#3362482:exon1:c.720dupG:p.L241fs,	UGKT01000001.1	3362512	3362512	-	C	0.5	1525.73	171	UGKT01000001.1	3362512	.	G	GC	1525.73	PASS	AC=1;AF=0.500;AN=2;BaseQRankSum=1.431;ClippingRankSum=0.000;DP=181;ExcessHet=3.0103;FS=2.775;MLEAC=1;MLEAF=0.500;MQ=60.00;MQRankSum=0.000;QD=8.92;ReadPosRankSum=0.465;SOR=0.614	GT:AD:DP:GQ:PL	0/1:107,64:171:99:1563,0,2993	NCTC13443_04168	dhaA	STT03801.1	alpha/beta fold family hydrolase	similar to AA sequence:RefSeq:YP_006636123.1					1																			1
line3603	frameshift insertion	gene-NCTC13443_04304:gene-NCTC13443_04304#UGKT01000001.1#3466949:exon1:c.725dupG:p.G242fs,	UGKT01000001.1	3466986	3466986	-	C	0.5	4587.73	139	UGKT01000001.1	3466986	.	G	GC,GCCC	4587.73	PASS	AC=1,1;AF=0.500,0.500;AN=2;BaseQRankSum=-0.281;ClippingRankSum=0.000;DP=150;ExcessHet=3.0103;FS=0.000;MLEAC=1,1;MLEAF=0.500,0.500;MQ=60.00;MQRankSum=0.000;QD=33.01;ReadPosRankSum=1.272;SOR=0.317	GT:AD:DP:GQ:PL	1/2:1,88,50:139:99:4625,1868,1565,2731,0,3165	NCTC13443_04304	stp_2	STT03996.1	putative transport protein	similar to AA sequence:RefSeq:YP_002919807.1				1																				1
line3612	frameshift insertion	gene-NCTC13443_04304:gene-NCTC13443_04304#UGKT01000001.1#3466949:exon1:c.725_726insGG:p.G242fs,	UGKT01000001.1	3466986	3466986	-	CC	0.5	4532.73	117	UGKT01000001.1	3466986	.	G	GCC,GCCC	4532.73	PASS	AC=1,1;AF=0.500,0.500;AN=2;BaseQRankSum=-0.466;ClippingRankSum=0.000;DP=142;ExcessHet=3.0103;FS=3.049;MLEAC=1,1;MLEAF=0.500,0.500;MQ=60.00;MQRankSum=0.000;QD=32.90;ReadPosRankSum=1.361;SOR=0.169	GT:AD:DP:GQ:PL	1/2:2,31,84:117:99:4570,2266,2006,847,0,673	NCTC13443_04304	stp_2	STT03996.1	putative transport protein	similar to AA sequence:RefSeq:YP_002919807.1					1																1			2
line3657	frameshift insertion	gene-NCTC13443_04346:gene-NCTC13443_04346#UGKT01000001.1#3500893:exon1:c.725dupC:p.A242fs,	UGKT01000001.1	3501617	3501617	-	C	0.5	672.73	152	UGKT01000001.1	3501617	.	G	GC	672.73	PASS	AC=1;AF=0.500;AN=2;BaseQRankSum=1.134;ClippingRankSum=0.000;DP=159;ExcessHet=3.0103;FS=7.307;MLEAC=1;MLEAF=0.500;MQ=60.00;MQRankSum=0.000;QD=4.43;ReadPosRankSum=-0.436;SOR=1.320	GT:AD:DP:GQ:PL	0/1:115,37:152:99:710,0,3221	NCTC13443_04346	NCTC13443_04346	STT04069.1	ABC transporter substrate-binding protein	similar to AA sequence:RefSeq:YP_002238128.1				1																				1
line3673	frameshift insertion	gene-NCTC13443_04379:gene-NCTC13443_04379#UGKT01000001.1#3524526:exon1:c.191dupG:p.G64fs,	UGKT01000001.1	3524794	3524794	-	C	0.5	1161.73	128	UGKT01000001.1	3524794	.	G	GC	1161.73	PASS	AC=1;AF=0.500;AN=2;BaseQRankSum=-1.371;ClippingRankSum=0.000;DP=139;ExcessHet=3.0103;FS=4.377;MLEAC=1;MLEAF=0.500;MQ=60.00;MQRankSum=0.000;QD=9.08;ReadPosRankSum=-0.222;SOR=0.466	GT:AD:DP:GQ:PL	0/1:77,51:128:99:1199,0,1986	NCTC13443_04379	ccmE	STT04125.1	cytochrome c-type biogenesis protein CcmE%2C heme chaperone	similar to AA sequence:RefSeq:YP_006635977.1				1	1	1	1	1																5
line3619	frameshift insertion	gene-NCTC13443_04390:gene-NCTC13443_04390#UGKT01000001.1#3534161:exon1:c.367dupG:p.V123fs,	UGKT01000001.1	3534658	3534658	-	C	1	2847.73	122	UGKT01000001.1	3534658	.	A	AC	2847.73	PASS	AC=2;AF=1.00;AN=2;BaseQRankSum=-0.604;ClippingRankSum=0.000;DP=132;ExcessHet=3.0103;FS=8.954;MLEAC=2;MLEAF=1.00;MQ=60.00;MQRankSum=0.000;QD=23.34;ReadPosRankSum=7.807;SOR=0.396	GT:AD:DP:GQ:PL	1/1:26,96:122:99:2885,223,0	NCTC13443_04390	NCTC13443_04390	STT04145.1	Domain of uncharacterised function (DUF2825)	ab initio prediction:Prodigal:2.60																					1			1
line3737	frameshift insertion	gene-NCTC13443_04393:gene-NCTC13443_04393#UGKT01000001.1#3536175:exon1:c.62dupG:p.G21fs,	UGKT01000001.1	3536830	3536830	-	C	1	4045.73	140	UGKT01000001.1	3536830	.	G	GC	4045.73	PASS	AC=2;AF=1.00;AN=2;BaseQRankSum=1.680;ClippingRankSum=0.000;DP=152;ExcessHet=3.0103;FS=0.000;MLEAC=2;MLEAF=1.00;MQ=60.00;MQRankSum=0.000;QD=28.90;ReadPosRankSum=0.009;SOR=0.723	GT:AD:DP:GQ:PL	1/1:2,138:140:99:4083,358,0	NCTC13443_04393	cas5e	STT04151.1	CRISPR-associated Cse5e family protein	similar to AA sequence:RefSeq:YP_002919861.1																								0
line3690	frameshift insertion	gene-NCTC13443_04436:gene-NCTC13443_04436#UGKT01000001.1#3571462:exon1:c.618dupG:p.N207fs,	UGKT01000001.1	3571807	3571807	-	C	0.5	380.73	166	UGKT01000001.1	3571807	.	T	TC	380.73	PASS	AC=1;AF=0.500;AN=2;BaseQRankSum=0.141;ClippingRankSum=0.000;DP=174;ExcessHet=3.0103;FS=0.000;MLEAC=1;MLEAF=0.500;MQ=60.00;MQRankSum=0.000;QD=2.29;ReadPosRankSum=0.116;SOR=0.757	GT:AD:DP:GQ:PL	0/1:137,29:166:99:418,0,3947	NCTC13443_04436	ssuA_3	STT04233.1	nitrate/sulfonate/bicarbonate ABC transporter periplasmic protein	similar to AA sequence:RefSeq:YP_006635934.1							1																	1
line3701	frameshift insertion	gene-NCTC13443_04450:gene-NCTC13443_04450#UGKT01000001.1#3582864:exon1:c.420_421insGG:p.T141fs,	UGKT01000001.1	3583311	3583311	-	CC	1	6445.73	159	UGKT01000001.1	3583311	.	T	TCC	6445.73	PASS	AC=2;AF=1.00;AN=2;BaseQRankSum=-0.393;ClippingRankSum=0.000;DP=174;ExcessHet=3.0103;FS=0.000;MLEAC=2;MLEAF=1.00;MQ=60.00;MQRankSum=0.000;QD=31.40;ReadPosRankSum=-0.230;SOR=0.722	GT:AD:DP:GQ:PL	1/1:1,158:159:99:6483,443,0	NCTC13443_04450	mhpC	STT04259.1	2-hydroxy-6-ketonona-2%2C4-dienedioic acid hydrolase	similar to AA sequence:RefSeq:YP_006635923.1									1	1	1													3
line3786	frameshift insertion	gene-NCTC13443_04528:gene-NCTC13443_04528#UGKT01000001.1#3638219:exon1:c.399dupG:p.R134fs,	UGKT01000001.1	3638228	3638228	-	C	1	3616.73	113	UGKT01000001.1	3638228	.	G	GC	3616.73	PASS	AC=2;AF=1.00;AN=2;DP=122;ExcessHet=3.0103;FS=0.000;MLEAC=2;MLEAF=1.00;MQ=60.00;QD=32.01;SOR=1.392	GT:AD:DP:GQ:PL	1/1:0,113:113:99:3654,345,0	NCTC13443_04528	btuC_1	STT04405.1	Vitamin B12 ABC transporter	similar to AA sequence:RefSeq:YP_006499162.1							1																	1
line3861	frameshift insertion	gene-NCTC13443_04551:gene-NCTC13443_04551#UGKT01000001.1#3651781:exon1:c.48_49insGG:p.L17fs,	UGKT01000001.1	3652492	3652492	-	CC	0.5	6639.73	179	UGKT01000001.1	3652492	.	G	GCC,GCCC	6639.73	PASS	AC=1,1;AF=0.500,0.500;AN=2;DP=197;ExcessHet=3.0103;FS=0.000;MLEAC=1,1;MLEAF=0.500,0.500;MQ=60.00;QD=25.24;SOR=0.964	GT:AD:DP:GQ:PL	1/2:0,83,96:179:99:6677,2472,1953,2348,0,1845	NCTC13443_04551	NCTC13443_04551	STT04433.1	membrane protein	similar to AA sequence:RefSeq:YP_008660765.1				1																				1
line3870	frameshift insertion	gene-NCTC13443_04551:gene-NCTC13443_04551#UGKT01000001.1#3651781:exon1:c.48dupG:p.L17fs,	UGKT01000001.1	3652492	3652492	-	C	0.5	7098.73	233	UGKT01000001.1	3652492	.	G	GC,GCCC	7098.73	PASS	AC=1,1;AF=0.500,0.500;AN=2;BaseQRankSum=1.803;ClippingRankSum=0.000;DP=260;ExcessHet=3.0103;FS=2.951;MLEAC=1,1;MLEAF=0.500,0.500;MQ=60.00;MQRankSum=0.000;QD=30.47;ReadPosRankSum=1.383;SOR=0.169	GT:AD:DP:GQ:PL	1/2:2,164,67:233:99:7136,2250,1670,4902,0,5886	NCTC13443_04551	NCTC13443_04551	STT04433.1	membrane protein	similar to AA sequence:RefSeq:YP_008660765.1					1																			1
line3837	frameshift insertion	gene-NCTC13443_04551:gene-NCTC13443_04551#UGKT01000001.1#3651781:exon1:c.48dupG:p.L17fs,	UGKT01000001.1	3652492	3652492	-	C	1	5917.73	206	UGKT01000001.1	3652492	.	G	GC	5917.73	PASS	AC=2;AF=1.00;AN=2;BaseQRankSum=-0.313;ClippingRankSum=0.000;DP=219;ExcessHet=3.0103;FS=0.000;MLEAC=2;MLEAF=1.00;MQ=60.00;MQRankSum=0.000;QD=28.73;ReadPosRankSum=-0.395;SOR=0.370	GT:AD:DP:GQ:PL	1/1:1,205:206:99:5955,583,0	NCTC13443_04551	NCTC13443_04551	STT04433.1	membrane protein	similar to AA sequence:RefSeq:YP_008660765.1						1	1	1																3
line3878	frameshift insertion	gene-NCTC13443_04577:gene-NCTC13443_04577#UGKT01000001.1#3674459:exon1:c.976dupG:p.A326fs,	UGKT01000001.1	3674497	3674497	-	C	0.5	3936.73	109	UGKT01000001.1	3674497	.	G	GC,GCCC	3936.73	PASS	AC=1,1;AF=0.500,0.500;AN=2;DP=118;ExcessHet=3.0103;FS=0.000;MLEAC=1,1;MLEAF=0.500,0.500;MQ=60.00;QD=34.36;SOR=2.303	GT:AD:DP:GQ:PL	1/2:0,46,63:109:99:3974,2340,2085,1497,0,1553	NCTC13443_04577	hnr	STT04461.1	Hnr protein	similar to AA sequence:RefSeq:YP_006499198.1				1																		1		2
line3820	frameshift insertion	gene-NCTC13443_04578:gene-NCTC13443_04578#UGKT01000001.1#3675562:exon1:c.245dupG:p.G82fs,	UGKT01000001.1	3676220	3676220	-	C	1	5763.73	201	UGKT01000001.1	3676220	.	T	TC	5763.73	PASS	AC=2;AF=1.00;AN=2;BaseQRankSum=1.275;ClippingRankSum=0.000;DP=212;ExcessHet=3.0103;FS=2.112;MLEAC=2;MLEAF=1.00;MQ=60.00;MQRankSum=0.000;QD=28.68;ReadPosRankSum=0.763;SOR=0.444	GT:AD:DP:GQ:PL	1/1:3,198:201:99:5801,540,0	NCTC13443_04578	rssA	STT04462.1	YchK	similar to AA sequence:RefSeq:YP_006635831.1																					1			1
line3875	frameshift insertion	gene-NCTC13443_04656:gene-NCTC13443_04656#UGKT01000001.1#3738220:exon1:c.413dupC:p.P138fs,	UGKT01000001.1	3738668	3738668	-	G	1	7041.73	235	UGKT01000001.1	3738668	.	C	CG	7041.73	PASS	AC=2;AF=1.00;AN=2;BaseQRankSum=-0.646;ClippingRankSum=0.000;DP=267;ExcessHet=3.0103;FS=0.000;MLEAC=2;MLEAF=1.00;MQ=60.00;MQRankSum=0.000;QD=29.96;ReadPosRankSum=-1.932;SOR=0.825	GT:AD:DP:GQ:PL	1/1:2,233:235:99:7079,648,0	NCTC13443_04656	NCTC13443_04656	STT04536.1	Uncharacterised protein	ab initio prediction:Prodigal:2.60																					1			1
line3977	frameshift insertion	gene-NCTC13443_04688:gene-NCTC13443_04688#UGKT01000001.1#3761437:exon1:c.403dupG:p.A135fs,	UGKT01000001.1	3762099	3762099	-	C	1	5466.73	172	UGKT01000001.1	3762099	.	G	GC	5466.73	PASS	AC=2;AF=1.00;AN=2;DP=175;ExcessHet=3.0103;FS=0.000;MLEAC=2;MLEAF=1.00;MQ=60.00;QD=31.78;SOR=0.894	GT:AD:DP:GQ:PL	1/1:0,172:172:99:5504,522,0	NCTC13443_04688	livJ_1	STT04570.1	hydrophobic amino acid ABC transporter periplasmic amino acid-binding protein	similar to AA sequence:RefSeq:YP_002237857.1				1	1	1	1	1																5
line3983	frameshift insertion	gene-NCTC13443_04774:gene-NCTC13443_04774#UGKT01000001.1#3839305:exon1:c.1559dupG:p.G520fs,	UGKT01000001.1	3839792	3839792	-	C	1	6309.73	208	UGKT01000001.1	3839792	.	G	GC	6309.73	PASS	AC=2;AF=1.00;AN=2;BaseQRankSum=-0.481;ClippingRankSum=0.000;DP=215;ExcessHet=3.0103;FS=6.391;MLEAC=2;MLEAF=1.00;MQ=60.00;MQRankSum=0.000;QD=30.34;ReadPosRankSum=0.675;SOR=0.284	GT:AD:DP:GQ:PL	1/1:2,206:208:99:6347,565,0	NCTC13443_04774	prtB	STT04658.1	protease 2	similar to AA sequence:RefSeq:YP_002237767.1																					1			1
line4068	frameshift insertion	gene-NCTC13443_04813:gene-NCTC13443_04813#UGKT01000001.1#3863580:exon1:c.1106dupG:p.G369fs,	UGKT01000001.1	3863608	3863608	-	C	1	106	4	UGKT01000001.1	3863608	.	T	TC	106	PASS	AC=2;AF=1.00;AN=2;DP=4;ExcessHet=3.0103;FS=0.000;MLEAC=2;MLEAF=1.00;MQ=31.92;QD=26.50;SOR=3.258	GT:AD:DP:GQ:PL	1/1:0,4:4:12:143,12,0	NCTC13443_04813	ltrA_3	STT04704.1	Retron-type reverse transcriptase	similar to AA sequence:RefSeq:YP_006634475.1						1							1											2
line4090	frameshift insertion	gene-NCTC13443_04866:gene-NCTC13443_04866#UGKT01000001.1#3898562:exon1:c.756dupG:p.K253fs,	UGKT01000001.1	3898583	3898583	-	C	1	8318.73	248	UGKT01000001.1	3898583	.	T	TC	8318.73	PASS	AC=2;AF=1.00;AN=2;DP=250;ExcessHet=3.0103;FS=0.000;MLEAC=2;MLEAF=1.00;MQ=60.00;QD=33.54;SOR=0.710	GT:AD:DP:GQ:PL	1/1:0,248:248:99:8356,746,0	NCTC13443_04866	NCTC13443_04866	STT04772.1	Origin specific replication binding factor	similar to AA sequence:RefSeq:YP_006497138.1									1	1	1													3
line4174	frameshift insertion	gene-NCTC13443_04912:gene-NCTC13443_04912#UGKT01000001.1#3932708:exon1:c.552dupG:p.L184fs,	UGKT01000001.1	3933259	3933259	-	G	1	4347.73	161	UGKT01000001.1	3933259	.	T	TG	4347.73	PASS	AC=2;AF=1.00;AN=2;BaseQRankSum=-1.715;ClippingRankSum=0.000;DP=183;ExcessHet=3.0103;FS=0.000;MLEAC=2;MLEAF=1.00;MQ=60.00;MQRankSum=0.000;QD=27.00;ReadPosRankSum=-0.395;SOR=1.119	GT:AD:DP:GQ:PL	1/1:4,157:161:99:4385,361,0	NCTC13443_04912	tyrP_1	STT04844.1	tyrosine-specific transporter	similar to AA sequence:RefSeq:YP_006635629.1				1	1	1	1	1																5
line4221	frameshift insertion	gene-NCTC13443_04942:gene-NCTC13443_04942#UGKT01000001.1#3950355:exon1:c.458dupG:p.G153fs,	UGKT01000001.1	3950425	3950425	-	C	0.5	4873.73	141	UGKT01000001.1	3950425	.	T	TC,TCC	4873.73	PASS	AC=1,1;AF=0.500,0.500;AN=2;DP=152;ExcessHet=3.0103;FS=0.000;MLEAC=1,1;MLEAF=0.500,0.500;MQ=60.00;QD=34.57;SOR=1.069	GT:AD:DP:GQ:PL	1/2:0,63,78:141:99:4911,2402,2001,1827,0,1568	NCTC13443_04942	yedI	STT04891.1	inner membrane protein	similar to AA sequence:RefSeq:YP_006635611.1				1	1																			2
line4222	frameshift insertion	gene-NCTC13443_04942:gene-NCTC13443_04942#UGKT01000001.1#3950355:exon1:c.458_459insGG:p.G153fs,	UGKT01000001.1	3950425	3950425	-	CC	0.5	4873.73	141	UGKT01000001.1	3950425	.	T	TC,TCC	4873.73	PASS	AC=1,1;AF=0.500,0.500;AN=2;DP=152;ExcessHet=3.0103;FS=0.000;MLEAC=1,1;MLEAF=0.500,0.500;MQ=60.00;QD=34.57;SOR=1.069	GT:AD:DP:GQ:PL	1/2:0,63,78:141:99:4911,2402,2001,1827,0,1568	NCTC13443_04942	yedI	STT04891.1	inner membrane protein	similar to AA sequence:RefSeq:YP_006635611.1				1	1																			2
line4261	frameshift insertion	gene-NCTC13443_04994:gene-NCTC13443_04994#UGKT01000001.1#3992755:exon1:c.895dupC:p.P298fs,	UGKT01000001.1	3993649	3993649	-	C	0.5	1515.73	190	UGKT01000001.1	3993649	.	G	GC	1515.73	PASS	AC=1;AF=0.500;AN=2;BaseQRankSum=-1.425;ClippingRankSum=0.000;DP=194;ExcessHet=3.0103;FS=4.371;MLEAC=1;MLEAF=0.500;MQ=60.00;MQRankSum=0.000;QD=7.98;ReadPosRankSum=0.401;SOR=0.609	GT:AD:DP:GQ:PL	0/1:121,69:190:99:1553,0,3178	NCTC13443_04994	mbtB_4	STT04975.1	irp1	similar to AA sequence:RefSeq:YP_006635515.1					1																			1
line4221	frameshift insertion	gene-NCTC13443_05003:gene-NCTC13443_05003#UGKT01000001.1#4007079:exon1:c.267dupG:p.L89fs,	UGKT01000001.1	4007345	4007345	-	G	1	5449.73	176	UGKT01000001.1	4007345	.	T	TG	5449.73	PASS	AC=2;AF=1.00;AN=2;BaseQRankSum=-0.455;ClippingRankSum=0.000;DP=198;ExcessHet=3.0103;FS=3.060;MLEAC=2;MLEAF=1.00;MQ=60.00;MQRankSum=0.000;QD=30.96;ReadPosRankSum=1.270;SOR=0.278	GT:AD:DP:GQ:PL	1/1:1,175:176:99:5487,507,0	NCTC13443_05003	NCTC13443_05003	STT04992.1	Protein of uncharacterised function (DUF2857)	ab initio prediction:Prodigal:2.60							1																	1
line4268	frameshift insertion	gene-NCTC13443_05006:gene-NCTC13443_05006#UGKT01000001.1#4009814:exon1:c.33dupC:p.V11fs,	UGKT01000001.1	4009846	4009846	-	C	0.5	5572.73	155	UGKT01000001.1	4009846	.	T	TC,TCC	5572.73	PASS	AC=1,1;AF=0.500,0.500;AN=2;DP=164;ExcessHet=3.0103;FS=0.000;MLEAC=1,1;MLEAF=0.500,0.500;MQ=60.00;QD=29.35;SOR=0.821	GT:AD:DP:GQ:PL	1/2:1,21,133:155:99:5610,3981,3604,592,0,180	NCTC13443_05006	virB2	STT04998.1	type IV secretory pathway VirB2 component	similar to AA sequence:RefSeq:YP_002920280.1					1																			1
line4269	frameshift insertion	gene-NCTC13443_05006:gene-NCTC13443_05006#UGKT01000001.1#4009814:exon1:c.32_33insCC:p.V11fs,	UGKT01000001.1	4009846	4009846	-	CC	0.5	5572.73	155	UGKT01000001.1	4009846	.	T	TC,TCC	5572.73	PASS	AC=1,1;AF=0.500,0.500;AN=2;DP=164;ExcessHet=3.0103;FS=0.000;MLEAC=1,1;MLEAF=0.500,0.500;MQ=60.00;QD=29.35;SOR=0.821	GT:AD:DP:GQ:PL	1/2:1,21,133:155:99:5610,3981,3604,592,0,180	NCTC13443_05006	virB2	STT04998.1	type IV secretory pathway VirB2 component	similar to AA sequence:RefSeq:YP_002920280.1					1																			1
line4258	frameshift insertion	gene-NCTC13443_05006:gene-NCTC13443_05006#UGKT01000001.1#4009814:exon1:c.33dupC:p.V11fs,	UGKT01000001.1	4009846	4009846	-	C	1	5227.73	173	UGKT01000001.1	4009846	.	T	TC	5227.73	PASS	AC=2;AF=1.00;AN=2;BaseQRankSum=-0.636;ClippingRankSum=0.000;DP=185;ExcessHet=3.0103;FS=0.000;MLEAC=2;MLEAF=1.00;MQ=60.00;MQRankSum=0.000;QD=30.22;ReadPosRankSum=-0.369;SOR=0.705	GT:AD:DP:GQ:PL	1/1:2,171:173:99:5265,456,0	NCTC13443_05006	virB2	STT04998.1	type IV secretory pathway VirB2 component	similar to AA sequence:RefSeq:YP_002920280.1				1		1	1	1		1	1													6
line4267	frameshift insertion	gene-NCTC13443_05033:gene-NCTC13443_05033#UGKT01000001.1#4031665:exon1:c.1704_1705insGG:p.R569fs,	UGKT01000001.1	4031731	4031731	-	CC	0.5	5806.73	217	UGKT01000001.1	4031731	.	G	GC,GCC	5806.73	PASS	AC=1,1;AF=0.500,0.500;AN=2;BaseQRankSum=-0.946;ClippingRankSum=0.000;DP=235;ExcessHet=3.0103;FS=0.000;MLEAC=1,1;MLEAF=0.500,0.500;MQ=60.00;MQRankSum=0.000;QD=26.76;ReadPosRankSum=-0.178;SOR=0.933	GT:AD:DP:GQ:PL	1/2:6,182,29:217:99:5844,649,193,4751,0,4855	NCTC13443_05033	NCTC13443_05033	STT05048.1	thiamine biosynthesis protein ThiF	ab initio prediction:Prodigal:2.60								1																1
line4192	frameshift insertion	gene-NCTC13443_05033:gene-NCTC13443_05033#UGKT01000001.1#4031665:exon1:c.1704_1705insGG:p.R569fs,	UGKT01000001.1	4031731	4031731	-	CC	1	6335.73	182	UGKT01000001.1	4031731	.	G	GCC	6335.73	PASS	AC=2;AF=1.00;AN=2;BaseQRankSum=2.227;ClippingRankSum=0.000;DP=197;ExcessHet=3.0103;FS=0.000;MLEAC=2;MLEAF=1.00;MQ=60.00;MQRankSum=0.000;QD=34.81;ReadPosRankSum=1.216;SOR=0.257	GT:AD:DP:GQ:PL	1/1:1,181:182:99:6373,511,0	NCTC13443_05033	NCTC13443_05033	STT05048.1	thiamine biosynthesis protein ThiF	ab initio prediction:Prodigal:2.60											1													1
line4281	frameshift insertion	gene-NCTC13443_05033:gene-NCTC13443_05033#UGKT01000001.1#4031665:exon1:c.1704dupG:p.R569fs,	UGKT01000001.1	4031731	4031731	-	C	0.5	6722.73	194	UGKT01000001.1	4031731	.	G	GC,GCC	6722.73	PASS	AC=1,1;AF=0.500,0.500;AN=2;DP=209;ExcessHet=3.0103;FS=0.000;MLEAC=1,1;MLEAF=0.500,0.500;MQ=60.00;QD=34.65;SOR=0.704	GT:AD:DP:GQ:PL	1/2:0,37,157:194:99:6760,4456,3961,1014,0,528	NCTC13443_05033	NCTC13443_05033	STT05048.1	thiamine biosynthesis protein ThiF	ab initio prediction:Prodigal:2.60									1															1
line4282	frameshift insertion	gene-NCTC13443_05033:gene-NCTC13443_05033#UGKT01000001.1#4031665:exon1:c.1704_1705insGG:p.R569fs,	UGKT01000001.1	4031731	4031731	-	CC	0.5	6722.73	194	UGKT01000001.1	4031731	.	G	GC,GCC	6722.73	PASS	AC=1,1;AF=0.500,0.500;AN=2;DP=209;ExcessHet=3.0103;FS=0.000;MLEAC=1,1;MLEAF=0.500,0.500;MQ=60.00;QD=34.65;SOR=0.704	GT:AD:DP:GQ:PL	1/2:0,37,157:194:99:6760,4456,3961,1014,0,528	NCTC13443_05033	NCTC13443_05033	STT05048.1	thiamine biosynthesis protein ThiF	ab initio prediction:Prodigal:2.60									1															1
line4292	frameshift insertion	gene-NCTC13443_05033:gene-NCTC13443_05033#UGKT01000001.1#4031665:exon1:c.1704_1705insGG:p.R569fs,	UGKT01000001.1	4031731	4031731	-	CC	0.5	6548.73	173	UGKT01000001.1	4031731	.	G	GCC,GCCC	6548.73	PASS	AC=1,1;AF=0.500,0.500;AN=2;BaseQRankSum=-0.335;ClippingRankSum=0.000;DP=199;ExcessHet=3.0103;FS=3.916;MLEAC=1,1;MLEAF=0.500,0.500;MQ=60.00;MQRankSum=0.000;QD=30.53;ReadPosRankSum=0.326;SOR=0.890	GT:AD:DP:GQ:PL	1/2:1,131,41:173:99:6586,1124,646,3741,0,3393	NCTC13443_05033	NCTC13443_05033	STT05048.1	thiamine biosynthesis protein ThiF	ab initio prediction:Prodigal:2.60										1														1
line4318	frameshift insertion	gene-NCTC13443_05033:gene-NCTC13443_05033#UGKT01000001.1#4031665:exon1:c.1704dupG:p.R569fs,	UGKT01000001.1	4031731	4031731	-	C	1	7476.73	253	UGKT01000001.1	4031731	.	G	GC	7476.73	PASS	AC=2;AF=1.00;AN=2;DP=268;ExcessHet=3.0103;FS=0.000;MLEAC=2;MLEAF=1.00;MQ=60.00;QD=29.55;SOR=0.744	GT:AD:DP:GQ:PL	1/1:1,252:253:99:7514,745,0	NCTC13443_05033	NCTC13443_05033	STT05048.1	thiamine biosynthesis protein ThiF	ab initio prediction:Prodigal:2.60				1	1	1	1	1																5
line4319	frameshift insertion	gene-NCTC13443_05034:gene-NCTC13443_05034#UGKT01000001.1#4033434:exon1:c.689dupG:p.G230fs,	UGKT01000001.1	4034044	4034044	-	C	0.5	1474.73	230	UGKT01000001.1	4034044	.	T	TC	1474.73	PASS	AC=1;AF=0.500;AN=2;BaseQRankSum=-1.474;ClippingRankSum=0.000;DP=250;ExcessHet=3.0103;FS=3.313;MLEAC=1;MLEAF=0.500;MQ=60.00;MQRankSum=0.000;QD=6.41;ReadPosRankSum=0.631;SOR=0.606	GT:AD:DP:GQ:PL	0/1:153,77:230:99:1512,0,3923	NCTC13443_05034	NCTC13443_05034	STT05050.1	Uncharacterised protein	ab initio prediction:Prodigal:2.60				1	1	1	1	1																5
line4368	frameshift insertion	gene-NCTC13443_05041:gene-NCTC13443_05041#UGKT01000001.1#4041947:exon1:c.148dupG:p.D50fs,	UGKT01000001.1	4042186	4042186	-	C	0.5	2527.73	122	UGKT01000001.1	4042186	.	T	TC	2527.73	PASS	AC=1;AF=0.500;AN=2;BaseQRankSum=0.113;ClippingRankSum=0.000;DP=137;ExcessHet=3.0103;FS=0.000;MLEAC=1;MLEAF=0.500;MQ=60.00;MQRankSum=0.000;QD=20.72;ReadPosRankSum=-0.069;SOR=0.693	GT:AD:DP:GQ:PL	0/1:23,99:122:99:2565,0,286	NCTC13443_05041	cph2_3	STT05062.1	diguanylate cyclase	similar to AA sequence:RefSeq:YP_006635468.1																						1		1
line4297	frameshift insertion	gene-NCTC13443_05115:gene-NCTC13443_05115#UGKT01000001.1#4098518:exon1:c.1225_1226insATGTCCCTCTGGGATGCGCTCCGGATGAATATGATGATCTCATATCAGGAACTTGTTCGCAC:p.A409fs,	UGKT01000001.1	4099033	4099033	-	GTGCGAACAAGTTCCTGATATGAGATCATCATATTCATCCGGAGCGCATCCCAGAGGGACAT	0.5	2748.73	103	UGKT01000001.1	4099033	.	G	GGTGCGAACAAGTTCCTGATATGAGATCATCATATTCATCCGGAGCGCATCCCAGAGGGACAT	2748.73	PASS	AC=1;AF=0.500;AN=2;BaseQRankSum=3.648;ClippingRankSum=0.000;DP=149;ExcessHet=3.0103;FS=45.508;MLEAC=1;MLEAF=0.500;MQ=60.00;MQRankSum=0.000;QD=26.69;ReadPosRankSum=-8.286;SOR=6.483	GT:AD:DP:GQ:PL	0/1:35,68:103:99:2786,0,1265	NCTC13443_05115	NCTC13443_05115	STT05185.1	Uncharacterised protein	ab initio prediction:Prodigal:2.60														1										1
line4450	frameshift insertion	gene-NCTC13443_05169:gene-NCTC13443_05169#UGKT01000001.1#4148258:exon1:c.864_865insGG:p.I289fs,	UGKT01000001.1	4148549	4148549	-	CC	0.5	1750.73	150	UGKT01000001.1	4148549	.	T	TCC	1750.73	PASS	AC=1;AF=0.500;AN=2;BaseQRankSum=2.071;ClippingRankSum=0.000;DP=170;ExcessHet=3.0103;FS=2.137;MLEAC=1;MLEAF=0.500;MQ=60.00;MQRankSum=0.000;QD=11.67;ReadPosRankSum=-0.725;SOR=0.787	GT:AD:DP:GQ:PL	0/1:91,59:150:99:1788,0,3244	NCTC13443_05169	NCTC13443_05169	STT05237.1	putative mandelate racemase / muconate lactonizing enzyme	similar to AA sequence:RefSeq:YP_005021037.1				1	1	1		1																4
line4494	frameshift insertion	gene-NCTC13443_05229:gene-NCTC13443_05229#UGKT01000001.1#4199444:exon1:c.723dupG:p.Q241fs,	UGKT01000001.1	4200166	4200166	-	G	0.5	1468.73	147	UGKT01000001.1	4200166	.	A	AG	1468.73	PASS	AC=1;AF=0.500;AN=2;BaseQRankSum=2.911;ClippingRankSum=0.000;DP=155;ExcessHet=3.0103;FS=1.332;MLEAC=1;MLEAF=0.500;MQ=60.00;MQRankSum=0.000;QD=9.99;ReadPosRankSum=0.533;SOR=0.544	GT:AD:DP:GQ:PL	0/1:86,61:147:99:1506,0,2300	NCTC13443_05229	cdd	STT05296.1	cytidine deaminase	similar to AA sequence:RefSeq:YP_006499736.1				1	1	1		1																4
line4509	frameshift insertion	gene-NCTC13443_05286:gene-NCTC13443_05286#UGKT01000001.1#4257534:exon1:c.165dupT:p.A56fs,	UGKT01000001.1	4258434	4258434	-	A	1	4244.73	136	UGKT01000001.1	4258434	.	C	CA	4244.73	PASS	AC=2;AF=1.00;AN=2;DP=137;ExcessHet=3.0103;FS=0.000;MLEAC=2;MLEAF=1.00;MQ=60.00;QD=31.21;SOR=0.784	GT:AD:DP:GQ:PL	1/1:0,136:136:99:4282,409,0	NCTC13443_05286	ada_2	STT05352.1	ADA regulatory protein / Methylated-DNA-protein-cysteine methyltransferase	similar to AA sequence:RefSeq:YP_006635282.1				1	1	1	1	1	1	1	1													8
line4599	frameshift insertion	gene-NCTC13443_05356:gene-NCTC13443_05356#UGKT01000001.1#4311977:exon1:c.1381dupG:p.A461fs,	UGKT01000001.1	4312003	4312003	-	C	0.5	4717.73	151	UGKT01000001.1	4312003	.	G	GC,GCC	4717.73	PASS	AC=1,1;AF=0.500,0.500;AN=2;BaseQRankSum=-0.431;ClippingRankSum=0.000;DP=164;ExcessHet=3.0103;FS=0.000;MLEAC=1,1;MLEAF=0.500,0.500;MQ=60.00;MQRankSum=0.000;QD=31.24;ReadPosRankSum=0.043;SOR=0.707	GT:AD:DP:GQ:PL	1/2:2,72,77:151:99:4755,2013,1637,1929,0,1733	NCTC13443_05356	nuoC_2	STT05421.1	NADH-ubiquinone oxidoreductase subunit C	similar to AA sequence:RefSeq:YP_006499870.1				1																				1
line4600	frameshift insertion	gene-NCTC13443_05356:gene-NCTC13443_05356#UGKT01000001.1#4311977:exon1:c.1381_1382insGG:p.A461fs,	UGKT01000001.1	4312003	4312003	-	CC	0.5	4717.73	151	UGKT01000001.1	4312003	.	G	GC,GCC	4717.73	PASS	AC=1,1;AF=0.500,0.500;AN=2;BaseQRankSum=-0.431;ClippingRankSum=0.000;DP=164;ExcessHet=3.0103;FS=0.000;MLEAC=1,1;MLEAF=0.500,0.500;MQ=60.00;MQRankSum=0.000;QD=31.24;ReadPosRankSum=0.043;SOR=0.707	GT:AD:DP:GQ:PL	1/2:2,72,77:151:99:4755,2013,1637,1929,0,1733	NCTC13443_05356	nuoC_2	STT05421.1	NADH-ubiquinone oxidoreductase subunit C	similar to AA sequence:RefSeq:YP_006499870.1				1																	1			2
line4572	frameshift insertion	gene-NCTC13443_05374:gene-NCTC13443_05374#UGKT01000001.1#4328639:exon1:c.242dupA:p.E81fs,	UGKT01000001.1	4328880	4328880	-	A	1	7303.73	244	UGKT01000001.1	4328880	.	G	GA	7303.73	PASS	AC=2;AF=1.00;AN=2;BaseQRankSum=-0.511;ClippingRankSum=0.000;DP=253;ExcessHet=3.0103;FS=0.000;MLEAC=2;MLEAF=1.00;MQ=60.00;MQRankSum=0.000;QD=29.93;ReadPosRankSum=-1.430;SOR=0.846	GT:AD:DP:GQ:PL	1/1:3,241:244:99:7341,690,0	NCTC13443_05374	yfcG	STT05439.1	glutathione S-transferase	similar to AA sequence:RefSeq:YP_006635223.1									1	1	1													3
line4624	frameshift insertion	gene-NCTC13443_05401:gene-NCTC13443_05401#UGKT01000001.1#4352377:exon1:c.101dupG:p.G34fs,	UGKT01000001.1	4353086	4353086	-	C	1	4023.73	128	UGKT01000001.1	4353086	.	G	GC	4023.73	PASS	AC=2;AF=1.00;AN=2;DP=133;ExcessHet=3.0103;FS=0.000;MLEAC=2;MLEAF=1.00;MQ=60.00;QD=31.44;SOR=0.812	GT:AD:DP:GQ:PL	1/1:0,128:128:99:4061,386,0	NCTC13443_05401	yfcA	STT05466.1	membrane protein YfcA	similar to AA sequence:RefSeq:YP_006499919.1				1	1	1	1	1																5
line4587	frameshift insertion	gene-NCTC13443_05427:gene-NCTC13443_05427#UGKT01000001.1#4371868:exon1:c.1446dupG:p.Q483fs,	UGKT01000001.1	4373491	4373491	-	C	1	5937.73	229	UGKT01000001.1	4373491	.	G	GC	5937.73	PASS	AC=2;AF=1.00;AN=2;BaseQRankSum=-0.103;ClippingRankSum=0.000;DP=244;ExcessHet=3.0103;FS=4.778;MLEAC=2;MLEAF=1.00;MQ=60.00;MQRankSum=0.000;QD=25.93;ReadPosRankSum=-0.305;SOR=0.869	GT:AD:DP:GQ:PL	1/1:10,219:229:99:5975,375,0	NCTC13443_05427	NCTC13443_05427	STT05491.1	putative kinase	similar to AA sequence:RefSeq:YP_005019074.1									1	1	1													3
line4651	frameshift insertion	gene-NCTC13443_05490:gene-NCTC13443_05490#UGKT01000001.1#4410505:exon1:c.590dupC:p.S197fs,	UGKT01000001.1	4411094	4411094	-	C	0.5	1615.73	153	UGKT01000001.1	4411094	.	T	TC	1615.73	PASS	AC=1;AF=0.500;AN=2;BaseQRankSum=0.893;ClippingRankSum=0.000;DP=159;ExcessHet=3.0103;FS=2.863;MLEAC=1;MLEAF=0.500;MQ=60.00;MQRankSum=0.000;QD=10.56;ReadPosRankSum=-0.318;SOR=0.936	GT:AD:DP:GQ:PL	0/1:85,68:153:99:1653,0,2168	NCTC13443_05490	yeaN_6	STT05551.1	cyanate transport protein CynX	similar to AA sequence:RefSeq:YP_006635181.1				1	1	1	1	1																5
line4723	frameshift insertion	gene-NCTC13443_05541:gene-NCTC13443_05541#UGKT01000001.1#4444185:exon1:c.325dupG:p.A109fs,	UGKT01000001.1	4444196	4444196	-	C	0.5	2111.73	156	UGKT01000001.1	4444196	.	G	GC	2111.73	PASS	AC=1;AF=0.500;AN=2;BaseQRankSum=0.223;ClippingRankSum=0.000;DP=171;ExcessHet=3.0103;FS=1.248;MLEAC=1;MLEAF=0.500;MQ=60.00;MQRankSum=0.000;QD=13.54;ReadPosRankSum=1.257;SOR=0.589	GT:AD:DP:GQ:PL	0/1:74,82:156:99:2149,0,1881	NCTC13443_05541	cysM_1	STT05608.1	cysteine synthase B	similar to AA sequence:RefSeq:YP_006499971.1				1	1																			2
line4750	frameshift insertion	gene-NCTC13443_05571:gene-NCTC13443_05571#UGKT01000001.1#4465902:exon1:c.45dupC:p.R16fs,	UGKT01000001.1	4466733	4466733	-	G	1	3328.73	132	UGKT01000001.1	4466733	.	T	TG	3328.73	PASS	AC=2;AF=1.00;AN=2;BaseQRankSum=-0.190;ClippingRankSum=0.000;DP=143;ExcessHet=3.0103;FS=4.634;MLEAC=2;MLEAF=1.00;MQ=60.00;MQRankSum=0.000;QD=25.22;ReadPosRankSum=-0.020;SOR=1.426	GT:AD:DP:GQ:PL	1/1:5,127:132:99:3366,241,0	NCTC13443_05571	eutD	STT05649.1	phosphate acetyltransferase	similar to AA sequence:RefSeq:YP_006635128.1				1	1	1	1	1																5
line4739	frameshift insertion	gene-NCTC13443_05619:gene-NCTC13443_05619#UGKT01000001.1#4510167:exon1:c.160_161insCC:p.S54fs,	UGKT01000001.1	4510327	4510327	-	CC	1	10610.7	258	UGKT01000001.1	4510327	.	T	TCC	10610.7	PASS	AC=2;AF=1.00;AN=2;DP=266;ExcessHet=3.0103;FS=0.000;MLEAC=2;MLEAF=1.00;MQ=60.00;QD=27.57;SOR=0.743	GT:AD:DP:GQ:PL	1/1:0,258:258:99:10648,792,0	NCTC13443_05619	NCTC13443_05619	STT05697.1	putative inner membrane protein	similar to AA sequence:RefSeq:YP_005955896.1						1		1																2
line4777	frameshift insertion	gene-NCTC13443_05619:gene-NCTC13443_05619#UGKT01000001.1#4510167:exon1:c.161dupC:p.S54fs,	UGKT01000001.1	4510327	4510327	-	C	0.5	5679.73	170	UGKT01000001.1	4510327	.	T	TC,TCC	5679.73	PASS	AC=1,1;AF=0.500,0.500;AN=2;DP=183;ExcessHet=3.0103;FS=0.000;MLEAC=1,1;MLEAF=0.500,0.500;MQ=60.00;QD=33.41;SOR=0.791	GT:AD:DP:GQ:PL	1/2:0,97,73:170:99:5717,2216,1726,2824,0,2563	NCTC13443_05619	NCTC13443_05619	STT05697.1	putative inner membrane protein	similar to AA sequence:RefSeq:YP_005955896.1				1	1																			2
line4778	frameshift insertion	gene-NCTC13443_05619:gene-NCTC13443_05619#UGKT01000001.1#4510167:exon1:c.160_161insCC:p.S54fs,	UGKT01000001.1	4510327	4510327	-	CC	0.5	5679.73	170	UGKT01000001.1	4510327	.	T	TC,TCC	5679.73	PASS	AC=1,1;AF=0.500,0.500;AN=2;DP=183;ExcessHet=3.0103;FS=0.000;MLEAC=1,1;MLEAF=0.500,0.500;MQ=60.00;QD=33.41;SOR=0.791	GT:AD:DP:GQ:PL	1/2:0,97,73:170:99:5717,2216,1726,2824,0,2563	NCTC13443_05619	NCTC13443_05619	STT05697.1	putative inner membrane protein	similar to AA sequence:RefSeq:YP_005955896.1				1	1																	1		3
line4791	frameshift insertion	gene-NCTC13443_05642:gene-NCTC13443_05642#UGKT01000001.1#4527295:exon1:c.2422dupG:p.A808fs,	UGKT01000001.1	4527948	4527948	-	C	0.5	1776.73	175	UGKT01000001.1	4527948	.	G	GC	1776.73	PASS	AC=1;AF=0.500;AN=2;BaseQRankSum=1.480;ClippingRankSum=0.000;DP=189;ExcessHet=3.0103;FS=0.569;MLEAC=1;MLEAF=0.500;MQ=60.00;MQRankSum=0.000;QD=10.15;ReadPosRankSum=0.328;SOR=0.610	GT:AD:DP:GQ:PL	0/1:103,72:175:99:1814,0,2792	NCTC13443_05642	NCTC13443_05642	STT05720.1	phage tail length tape-measure protein 1	similar to AA sequence:RefSeq:YP_006497203.1				1	1	1		1														1		5
line4780	frameshift insertion	gene-NCTC13443_05714:gene-NCTC13443_05714#UGKT01000001.1#4586882:exon1:c.301dupG:p.V101fs,	UGKT01000001.1	4587919	4587919	-	C	1	5728.73	182	UGKT01000001.1	4587919	.	A	AC	5728.73	PASS	AC=2;AF=1.00;AN=2;BaseQRankSum=-0.343;ClippingRankSum=0.000;DP=187;ExcessHet=3.0103;FS=0.000;MLEAC=2;MLEAF=1.00;MQ=60.00;MQRankSum=0.000;QD=31.48;ReadPosRankSum=0.457;SOR=0.246	GT:AD:DP:GQ:PL	1/1:1,181:182:99:5766,515,0	NCTC13443_05714	qseF	STT05788.1	sensory histidine kinase YfhA	similar to AA sequence:RefSeq:YP_006500088.1									1	1	1													3
line4891	frameshift insertion	gene-NCTC13443_05801:gene-NCTC13443_05801#UGKT01000001.1#4657672:exon1:c.28dupT:p.T9fs,	UGKT01000001.1	4657699	4657699	-	T	1	8305.73	263	UGKT01000001.1	4657699	.	C	CT	8305.73	PASS	AC=2;AF=1.00;AN=2;BaseQRankSum=-0.524;ClippingRankSum=0.000;DP=286;ExcessHet=3.0103;FS=0.000;MLEAC=2;MLEAF=1.00;MQ=60.00;MQRankSum=0.000;QD=31.58;ReadPosRankSum=-1.303;SOR=0.341	GT:AD:DP:GQ:PL	1/1:1,262:263:99:8343,764,0	NCTC13443_05801	NCTC13443_05801	STT05865.1	NAD(P)H-flavin oxidoreductase	similar to AA sequence:RefSeq:YP_006634980.1				1	1	1	1	1														1		6
line4917	frameshift insertion	gene-NCTC13443_05831:gene-NCTC13443_05831#UGKT01000001.1#4683019:exon1:c.1144dupG:p.E382fs,	UGKT01000001.1	4683363	4683363	-	C	0.5	2989.73	184	UGKT01000001.1	4683363	.	T	TC	2989.73	PASS	AC=1;AF=0.500;AN=2;BaseQRankSum=-0.551;ClippingRankSum=0.000;DP=192;ExcessHet=3.0103;FS=0.568;MLEAC=1;MLEAF=0.500;MQ=60.00;MQRankSum=0.000;QD=16.25;ReadPosRankSum=-0.075;SOR=0.641	GT:AD:DP:GQ:PL	0/1:64,120:184:99:3027,0,1374	NCTC13443_05831	fimD_8	STT05895.1	type 1 fimbriae anchoring protein FimD	similar to AA sequence:RefSeq:YP_006634937.1				1	1	1		1																4
line4963	frameshift insertion	gene-NCTC13443_05934:gene-NCTC13443_05934#UGKT01000001.1#4761024:exon1:c.40dupG:p.A14fs,	UGKT01000001.1	4762385	4762385	-	C	0.5	2852.73	185	UGKT01000001.1	4762385	.	G	GC	2852.73	PASS	AC=1;AF=0.500;AN=2;BaseQRankSum=-0.690;ClippingRankSum=0.000;DP=195;ExcessHet=3.0103;FS=0.544;MLEAC=1;MLEAF=0.500;MQ=60.00;MQRankSum=0.000;QD=15.42;ReadPosRankSum=-1.060;SOR=0.740	GT:AD:DP:GQ:PL	0/1:75,110:185:99:2890,0,1779	NCTC13443_05934	gmuD_1	STT05992.1	beta-glucosidase	similar to AA sequence:RefSeq:YP_006634856.1				1	1																			2
line4965	frameshift insertion	gene-NCTC13443_05939:gene-NCTC13443_05939#UGKT01000001.1#4767728:exon1:c.55dupA:p.M18fs,	UGKT01000001.1	4767782	4767782	-	A	1	6448.73	219	UGKT01000001.1	4767782	.	G	GA	6448.73	PASS	AC=2;AF=1.00;AN=2;BaseQRankSum=1.220;ClippingRankSum=0.000;DP=229;ExcessHet=3.0103;FS=2.160;MLEAC=2;MLEAF=1.00;MQ=60.00;MQRankSum=0.000;QD=29.45;ReadPosRankSum=-1.042;SOR=0.500	GT:AD:DP:GQ:PL	1/1:3,216:219:99:6486,582,0	NCTC13443_05939	gmuB_4	STT05997.1	PTS system protein	similar to AA sequence:RefSeq:YP_006500277.1				1	1	1	1	1	1	1	1											1		9
line5154	frameshift insertion	gene-NCTC13443_06167:gene-NCTC13443_06167#UGKT01000001.1#4946586:exon1:c.180dupA:p.P61fs,	UGKT01000001.1	4948653	4948653	-	T	1	5401.73	180	UGKT01000001.1	4948653	.	G	GT	5401.73	PASS	AC=2;AF=1.00;AN=2;BaseQRankSum=-0.317;ClippingRankSum=0.000;DP=192;ExcessHet=3.0103;FS=3.289;MLEAC=2;MLEAF=1.00;MQ=60.00;MQRankSum=0.000;QD=30.01;ReadPosRankSum=0.813;SOR=0.445	GT:AD:DP:GQ:PL	1/1:1,179:180:99:5439,510,0	NCTC13443_06167	ptsI_2	STT06217.1	phosphocarrier protein kinase/phosphorylase	similar to AA sequence:RefSeq:YP_006500463.1																							1	1
line5131	frameshift insertion	gene-NCTC13443_06180:gene-NCTC13443_06180#UGKT01000001.1#4959496:exon1:c.90dupA:p.P31fs,	UGKT01000001.1	4960834	4960834	-	T	1	6477.73	233	UGKT01000001.1	4960834	.	G	GT	6477.73	PASS	AC=2;AF=1.00;AN=2;BaseQRankSum=0.964;ClippingRankSum=0.000;DP=240;ExcessHet=3.0103;FS=16.648;MLEAC=2;MLEAF=1.00;MQ=60.00;MQRankSum=0.000;QD=27.80;ReadPosRankSum=1.933;SOR=0.358	GT:AD:DP:GQ:PL	1/1:5,228:233:99:6515,602,0	NCTC13443_06180	gmuD_2	STT06228.1	beta-glucosidase	similar to AA sequence:RefSeq:YP_006634689.1				1	1	1	1	1																5
line5176	frameshift insertion	gene-NCTC13443_06202:gene-NCTC13443_06202#UGKT01000001.1#4980133:exon1:c.79_80insCC:p.T27fs,	UGKT01000001.1	4980212	4980212	-	CC	1	7451.73	186	UGKT01000001.1	4980212	.	A	ACC	7451.73	PASS	AC=2;AF=1.00;AN=2;DP=207;ExcessHet=3.0103;FS=0.000;MLEAC=2;MLEAF=1.00;MQ=60.00;QD=35.14;SOR=0.890	GT:AD:DP:GQ:PL	1/1:0,186:186:99:7489,566,0	NCTC13443_06202	NCTC13443_06202	STT06250.1	Oligogalacturonate lyase	similar to AA sequence:RefSeq:YP_006634671.1																								0
line5166	frameshift insertion	gene-NCTC13443_06229:gene-NCTC13443_06229#UGKT01000001.1#5003028:exon1:c.81dupG:p.P27fs,	UGKT01000001.1	5003108	5003108	-	G	0.5	1863.73	178	UGKT01000001.1	5003108	.	C	CG	1863.73	PASS	AC=1;AF=0.500;AN=2;BaseQRankSum=0.019;ClippingRankSum=0.000;DP=183;ExcessHet=3.0103;FS=1.184;MLEAC=1;MLEAF=0.500;MQ=60.00;MQRankSum=0.000;QD=10.47;ReadPosRankSum=-0.686;SOR=0.719	GT:AD:DP:GQ:PL	0/1:99,79:178:99:1901,0,2559	NCTC13443_06229	fimI	STT06277.1	type 1 pilus biosynthesis fimbrial protein	similar to AA sequence:RefSeq:YP_002921138.1				1	1	1		1																4
line5192	frameshift insertion	gene-NCTC13443_06360:gene-NCTC13443_06360#UGKT01000001.1#5098967:exon1:c.1007dupC:p.T336fs,	UGKT01000001.1	5099973	5099973	-	C	1	8178.73	268	UGKT01000001.1	5099973	.	A	AC	8178.73	PASS	AC=2;AF=1.00;AN=2;BaseQRankSum=-0.388;ClippingRankSum=0.000;DP=279;ExcessHet=3.0103;FS=3.061;MLEAC=2;MLEAF=1.00;MQ=60.00;MQRankSum=0.000;QD=30.52;ReadPosRankSum=-0.539;SOR=0.272	GT:AD:DP:GQ:PL	1/1:1,267:268:99:8216,772,0	NCTC13443_06360	emtA_3	STT06412.1	membrane-bound lytic murein transglycosylase C	similar to AA sequence:RefSeq:YP_006634553.1																					1			1
line5345	frameshift insertion	gene-NCTC13443_06449:gene-NCTC13443_06449#UGKT01000001.1#5172587:exon1:c.529dupG:p.A177fs,	UGKT01000001.1	5172880	5172880	-	C	0.5	6524.73	193	UGKT01000001.1	5172880	.	G	GC,GCC	6524.73	PASS	AC=1,1;AF=0.500,0.500;AN=2;DP=200;ExcessHet=3.0103;FS=0.000;MLEAC=1,1;MLEAF=0.500,0.500;MQ=60.00;QD=33.81;SOR=0.865	GT:AD:DP:GQ:PL	1/2:0,83,110:193:99:6562,3276,2733,2372,0,2008	NCTC13443_06449	uppP	STT06499.1	undecaprenyl pyrophosphate phosphatase	similar to AA sequence:RefSeq:YP_005228890.1				1	1																			2
line5346	frameshift insertion	gene-NCTC13443_06449:gene-NCTC13443_06449#UGKT01000001.1#5172587:exon1:c.529_530insGG:p.A177fs,	UGKT01000001.1	5172880	5172880	-	CC	0.5	6524.73	193	UGKT01000001.1	5172880	.	G	GC,GCC	6524.73	PASS	AC=1,1;AF=0.500,0.500;AN=2;DP=200;ExcessHet=3.0103;FS=0.000;MLEAC=1,1;MLEAF=0.500,0.500;MQ=60.00;QD=33.81;SOR=0.865	GT:AD:DP:GQ:PL	1/2:0,83,110:193:99:6562,3276,2733,2372,0,2008	NCTC13443_06449	uppP	STT06499.1	undecaprenyl pyrophosphate phosphatase	similar to AA sequence:RefSeq:YP_005228890.1				1	1																			2
line5302	frameshift insertion	gene-NCTC13443_06449:gene-NCTC13443_06449#UGKT01000001.1#5172587:exon1:c.529dupG:p.A177fs,	UGKT01000001.1	5172880	5172880	-	C	1	7770.73	244	UGKT01000001.1	5172880	.	G	GC	7770.73	PASS	AC=2;AF=1.00;AN=2;DP=252;ExcessHet=3.0103;FS=0.000;MLEAC=2;MLEAF=1.00;MQ=60.00;QD=31.85;SOR=0.869	GT:AD:DP:GQ:PL	1/1:0,244:244:99:7808,740,0	NCTC13443_06449	uppP	STT06499.1	undecaprenyl pyrophosphate phosphatase	similar to AA sequence:RefSeq:YP_005228890.1						1	1	1	1	1	1											1		7
line5378	frameshift insertion	gene-NCTC13443_06478:gene-NCTC13443_06478#UGKT01000001.1#5195383:exon1:c.142dupG:p.D48fs,	UGKT01000001.1	5196318	5196318	-	C	0.5	913.73	59	UGKT01000001.1	5196318	.	T	TC	913.73	PASS	AC=1;AF=0.500;AN=2;BaseQRankSum=-1.296;ClippingRankSum=0.000;DP=72;ExcessHet=3.0103;FS=5.362;MLEAC=1;MLEAF=0.500;MQ=60.00;MQRankSum=0.000;QD=15.49;ReadPosRankSum=-0.046;SOR=3.258	GT:AD:DP:GQ:PL	0/1:17,42:59:99:951,0,286	NCTC13443_06478	NCTC13443_06478	STT06527.1	Tail fiber protein	similar to AA sequence:RefSeq:YP_006499634.1																					1			1
line5310	frameshift insertion	gene-NCTC13443_06493:gene-NCTC13443_06493#UGKT01000001.1#5205787:exon1:c.214dupG:p.V72fs,	UGKT01000001.1	5206224	5206224	-	C	1	5263.73	165	UGKT01000001.1	5206224	.	A	AC	5263.73	PASS	AC=2;AF=1.00;AN=2;BaseQRankSum=-0.352;ClippingRankSum=0.000;DP=165;ExcessHet=3.0103;FS=0.000;MLEAC=2;MLEAF=1.00;MQ=60.00;MQRankSum=0.000;QD=31.90;ReadPosRankSum=-0.589;SOR=0.313	GT:AD:DP:GQ:PL	1/1:1,164:165:99:5301,473,0	NCTC13443_06493	NCTC13443_06493	STT06542.1	terminase%2C endonuclease subunit (GpM)	similar to AA sequence:RefSeq:YP_005953949.1							1																	1
line5308	frameshift insertion	gene-NCTC13443_06493:gene-NCTC13443_06493#UGKT01000001.1#5205787:exon1:c.51_52insT:p.A18fs,	UGKT01000001.1	5206387	5206387	-	A	1	9390.73	215	UGKT01000001.1	5206387	.	C	CA	9390.73	PASS	AC=2;AF=1.00;AN=2;DP=219;ExcessHet=3.0103;FS=0.000;MLEAC=2;MLEAF=1.00;MQ=60.00;QD=33.84;SOR=0.703	GT:AD:DP:GQ:PL	1/1:0,215:215:99:9428,646,0	NCTC13443_06493	NCTC13443_06493	STT06542.1	terminase%2C endonuclease subunit (GpM)	similar to AA sequence:RefSeq:YP_005953949.1									1	1	1													3
line5278	frameshift insertion	gene-NCTC13443_06499:gene-NCTC13443_06499#UGKT01000001.1#5211331:exon1:c.149dupA:p.N50fs,	UGKT01000001.1	5212031	5212031	-	T	1	12157.7	396	UGKT01000001.1	5212031	.	G	GT	12157.7	PASS	AC=2;AF=1.00;AN=2;DP=414;ExcessHet=3.0103;FS=0.000;MLEAC=2;MLEAF=1.00;MQ=60.00;QD=30.70;SOR=0.693	GT:AD:DP:GQ:PL	1/1:0,396:396:99:12195,1189,0	NCTC13443_06499	NCTC13443_06499	STT06548.1	Uncharacterised protein	ab initio prediction:Prodigal:2.60																					1			1
line5392	frameshift insertion	gene-NCTC13443_06520:gene-NCTC13443_06520#UGKT01000001.1#5228917:exon1:c.306_307insCCCC:p.X102delinsX,	UGKT01000001.1	5229223	5229223	-	CCCC	0.5	2034.73	56	UGKT01000001.1	5229223	.	A	ACCC,ACCCC	2034.73	PASS	AC=1,1;AF=0.500,0.500;AN=2;DP=84;ExcessHet=3.0103;FS=0.000;MLEAC=1,1;MLEAF=0.500,0.500;MQ=60.00;QD=34.69;SOR=1.714	GT:AD:DP:GQ:PL	1/2:3,38,15:56:99:2072,382,244,1015,0,918	NCTC13443_06520	hdeB	STT06569.1	acid-resistance protein	similar to AA sequence:RefSeq:YP_002921323.1																								0
line5368	frameshift insertion	gene-NCTC13443_06520:gene-NCTC13443_06520#UGKT01000001.1#5228917:exon1:c.306_307insC:p.X102delinsX,	UGKT01000001.1	5229223	5229223	-	C	0.5	3985.73	124	UGKT01000001.1	5229223	.	A	AC,ACC	3985.73	PASS	AC=1,1;AF=0.500,0.500;AN=2;BaseQRankSum=1.533;ClippingRankSum=0.000;DP=144;ExcessHet=3.0103;FS=0.000;MLEAC=1,1;MLEAF=0.500,0.500;MQ=60.00;MQRankSum=0.000;QD=32.14;ReadPosRankSum=0.313;SOR=0.918	GT:AD:DP:GQ:PL	1/2:2,45,77:124:99:4023,2074,1774,1112,0,930	NCTC13443_06520	hdeB	STT06569.1	acid-resistance protein	similar to AA sequence:RefSeq:YP_002921323.1				1	1																			2
line5369	frameshift insertion	gene-NCTC13443_06520:gene-NCTC13443_06520#UGKT01000001.1#5228917:exon1:c.306_307insCC:p.X102delinsX,	UGKT01000001.1	5229223	5229223	-	CC	0.5	3985.73	124	UGKT01000001.1	5229223	.	A	AC,ACC	3985.73	PASS	AC=1,1;AF=0.500,0.500;AN=2;BaseQRankSum=1.533;ClippingRankSum=0.000;DP=144;ExcessHet=3.0103;FS=0.000;MLEAC=1,1;MLEAF=0.500,0.500;MQ=60.00;MQRankSum=0.000;QD=32.14;ReadPosRankSum=0.313;SOR=0.918	GT:AD:DP:GQ:PL	1/2:2,45,77:124:99:4023,2074,1774,1112,0,930	NCTC13443_06520	hdeB	STT06569.1	acid-resistance protein	similar to AA sequence:RefSeq:YP_002921323.1				1	1																			2
line5323	frameshift insertion	gene-NCTC13443_06520:gene-NCTC13443_06520#UGKT01000001.1#5228917:exon1:c.306_307insC:p.X102delinsX,	UGKT01000001.1	5229223	5229223	-	C	1	4387.73	174	UGKT01000001.1	5229223	.	A	AC	4387.73	PASS	AC=2;AF=1.00;AN=2;BaseQRankSum=-1.463;ClippingRankSum=0.000;DP=197;ExcessHet=3.0103;FS=6.927;MLEAC=2;MLEAF=1.00;MQ=60.00;MQRankSum=0.000;QD=25.22;ReadPosRankSum=-0.949;SOR=0.391	GT:AD:DP:GQ:PL	1/1:10,164:174:99:4425,241,0	NCTC13443_06520	hdeB	STT06569.1	acid-resistance protein	similar to AA sequence:RefSeq:YP_002921323.1						1		1													1	1		4
line5284	frameshift insertion	gene-NCTC13443_06528:gene-NCTC13443_06528#UGKT01000001.1#5235523:exon1:c.93dupG:p.L31fs,	UGKT01000001.1	5235615	5235615	-	G	1	7287.73	258	UGKT01000001.1	5235615	.	T	TG	7287.73	PASS	AC=2;AF=1.00;AN=2;BaseQRankSum=-0.562;ClippingRankSum=0.000;DP=283;ExcessHet=3.0103;FS=3.474;MLEAC=1;MLEAF=0.500;MQ=60.00;MQRankSum=0.000;QD=28.25;ReadPosRankSum=-0.519;SOR=0.574	GT:AD:DP:GQ:PL	1/1:1,257:258:99:7239,742,0	NCTC13443_06528	dhaT	STT06577.1	alcohol dehydrogenase	similar to AA sequence:RefSeq:YP_006634461.1																					1			1
line5431	frameshift insertion	gene-NCTC13443_06702:gene-NCTC13443_06702#UGKT01000001.1#5368401:exon1:c.1258dupG:p.E420fs,	UGKT01000001.1	5368529	5368529	-	C	0.5	3203.73	220	UGKT01000001.1	5368529	.	T	TC	3203.73	PASS	AC=1;AF=0.500;AN=2;BaseQRankSum=-0.134;ClippingRankSum=0.000;DP=237;ExcessHet=3.0103;FS=0.508;MLEAC=1;MLEAF=0.500;MQ=60.00;MQRankSum=0.000;QD=14.56;ReadPosRankSum=-0.034;SOR=0.628	GT:AD:DP:GQ:PL	0/1:97,123:220:99:3241,0,2471	NCTC13443_06702	oadB_1	STT06742.1	membrane protein	similar to AA sequence:RefSeq:YP_006634314.1										1												1		2
line5410	frameshift insertion	gene-NCTC13443_06712:gene-NCTC13443_06712#UGKT01000001.1#5377112:exon1:c.402dupA:p.A135fs,	UGKT01000001.1	5377649	5377649	-	T	1	8787.73	284	UGKT01000001.1	5377649	.	C	CT	8787.73	PASS	AC=2;AF=1.00;AN=2;DP=300;ExcessHet=3.0103;FS=0.000;MLEAC=2;MLEAF=1.00;MQ=60.00;QD=30.94;SOR=0.926	GT:AD:DP:GQ:PL	1/1:0,284:284:99:8825,859,0	NCTC13443_06712	mdh	STT06752.1	malate dehydrogenase	similar to AA sequence:RefSeq:YP_006500923.1																					1	1		2
line5559	frameshift insertion	gene-NCTC13443_06746:gene-NCTC13443_06746#UGKT01000001.1#5402081:exon1:c.346dupG:p.A115fs,	UGKT01000001.1	5402426	5402426	-	G	0.5	1670.73	204	UGKT01000001.1	5402426	.	C	CG	1670.73	PASS	AC=1;AF=0.500;AN=2;BaseQRankSum=1.899;ClippingRankSum=0.000;DP=214;ExcessHet=3.0103;FS=1.139;MLEAC=1;MLEAF=0.500;MQ=60.00;MQRankSum=0.000;QD=8.19;ReadPosRankSum=1.074;SOR=0.789	GT:AD:DP:GQ:PL	0/1:124,80:204:99:1708,0,3200	NCTC13443_06746	panF_3	STT06786.1	sodium/panthothenate symporter	similar to AA sequence:RefSeq:YP_001337326.1				1	1	1	1	1																5
line5571	frameshift insertion	gene-NCTC13443_06911:gene-NCTC13443_06911#UGKT01000001.1#5522851:exon1:c.1786dupG:p.A596fs,	UGKT01000001.1	5523042	5523042	-	C	1	7388.73	235	UGKT01000001.1	5523042	.	G	GC	7388.73	PASS	AC=2;AF=1.00;AN=2;BaseQRankSum=-0.396;ClippingRankSum=0.000;DP=248;ExcessHet=3.0103;FS=0.000;MLEAC=2;MLEAF=1.00;MQ=60.00;MQRankSum=0.000;QD=31.44;ReadPosRankSum=1.767;SOR=0.719	GT:AD:DP:GQ:PL	1/1:2,233:235:99:7426,679,0	NCTC13443_06911	glgX	STT06944.1	glycogen debranching protein	similar to AA sequence:RefSeq:YP_002236199.1																					1			1
line5701	frameshift insertion	gene-NCTC13443_06964:gene-NCTC13443_06964#UGKT01000001.1#5568032:exon1:c.738dupC:p.I246fs,	UGKT01000001.1	5568769	5568769	-	C	1	4225.73	143	UGKT01000001.1	5568769	.	T	TC	4225.73	PASS	AC=2;AF=1.00;AN=2;BaseQRankSum=0.993;ClippingRankSum=0.000;DP=149;ExcessHet=3.0103;FS=0.000;MLEAC=2;MLEAF=1.00;MQ=60.00;MQRankSum=0.000;QD=29.55;ReadPosRankSum=0.078;SOR=1.368	GT:AD:DP:GQ:PL	1/1:2,141:143:99:4263,377,0	NCTC13443_06964	yhhT_2	STT06996.1	PerM family permease	similar to AA sequence:RefSeq:YP_006634116.1																								0
line5631	frameshift insertion	gene-NCTC13443_06979:gene-NCTC13443_06979#UGKT01000001.1#5581215:exon1:c.419dupG:p.W140fs,	UGKT01000001.1	5581633	5581633	-	G	1	6038.73	197	UGKT01000001.1	5581633	.	T	TG	6038.73	PASS	AC=2;AF=1.00;AN=2;BaseQRankSum=-0.610;ClippingRankSum=0.000;DP=213;ExcessHet=3.0103;FS=3.078;MLEAC=2;MLEAF=1.00;MQ=60.00;MQRankSum=0.000;QD=30.65;ReadPosRankSum=0.314;SOR=0.290	GT:AD:DP:GQ:PL	1/1:1,196:197:99:6076,561,0	NCTC13443_06979	nikC_2	STT07011.1	nickel transport system permease protein NikC	similar to AA sequence:RefSeq:YP_006634105.1									1	1	1													3
line97	frameshift insertion	gene-NCTC13443_07016:gene-NCTC13443_07016#UGKT01000002.1#7633:exon1:c.489dupG:p.E163fs,	UGKT01000002.1	8121	8121	-	G	1	12116.7	384	UGKT01000002.1	8121	.	A	AG	12116.7	PASS	AC=2;AF=1.00;AN=2;BaseQRankSum=-0.499;ClippingRankSum=0.000;DP=393;ExcessHet=3.0103;FS=0.000;MLEAC=2;MLEAF=1.00;MQ=44.54;MQRankSum=-0.251;QD=31.55;ReadPosRankSum=-1.133;SOR=0.462	GT:AD:DP:GQ:PL	1/1:1,383:384:99:12154,1126,0	NCTC13443_07016	ssb_3	STV74526.1	single-strand binding protein	similar to AA sequence:RefSeq:YP_005229748.1																					1			1
line98	frameshift insertion	gene-NCTC13443_07055:gene-NCTC13443_07055#UGKT01000002.1#36156:exon1:c.97dupT:p.L32fs,	UGKT01000002.1	36252	36252	-	T	1	33862.7	1120	UGKT01000002.1	36252	.	G	GT	33862.7	PASS	AC=2;AF=1.00;AN=2;BaseQRankSum=-0.297;ClippingRankSum=0.000;DP=1190;ExcessHet=3.0103;FS=0.000;MLEAC=2;MLEAF=1.00;MQ=60.00;MQRankSum=0.000;QD=30.23;ReadPosRankSum=0.490;SOR=0.676	GT:AD:DP:GQ:PL	1/1:5,1115:1120:99:33900,3265,0	NCTC13443_07055	NCTC13443_07055	STV74810.1	conjugal transfer protein TrbF	similar to AA sequence:RefSeq:YP_005229694.1							1																	1
line95	frameshift insertion	gene-NCTC13443_07055:gene-NCTC13443_07055#UGKT01000002.1#36156:exon1:c.310dupG:p.N103fs,	UGKT01000002.1	36465	36465	-	G	1	14712.7	427	UGKT01000002.1	36465	.	C	CG	14712.7	PASS	AC=2;AF=1.00;AN=2;BaseQRankSum=1.319;ClippingRankSum=0.000;DP=482;ExcessHet=3.0103;FS=0.000;MLEAC=2;MLEAF=1.00;MQ=60.00;MQRankSum=0.000;QD=34.46;ReadPosRankSum=1.253;SOR=0.722	GT:AD:DP:GQ:PL	1/1:2,425:427:99:14750,1246,0	NCTC13443_07055	NCTC13443_07055	STV74810.1	conjugal transfer protein TrbF	similar to AA sequence:RefSeq:YP_005229694.1																								0
line101	frameshift insertion	gene-NCTC13443_07056:gene-NCTC13443_07056#UGKT01000002.1#36535:exon1:c.770dupC:p.T257fs,	UGKT01000002.1	37304	37304	-	C	0.5	10092.7	707	UGKT01000002.1	37304	.	A	AC	10092.7	PASS	AC=1;AF=0.500;AN=2;BaseQRankSum=0.018;ClippingRankSum=0.000;DP=772;ExcessHet=3.0103;FS=1.095;MLEAC=1;MLEAF=0.500;MQ=60.00;MQRankSum=0.000;QD=14.28;ReadPosRankSum=-0.050;SOR=0.768	GT:AD:DP:GQ:PL	0/1:312,395:707:99:10130,0,7570	NCTC13443_07056	traH_1	STV74811.1	conjugal transfer pilus assembly protein TraH	similar to AA sequence:RefSeq:YP_001338762.1				1	1																			2
line99	frameshift insertion	gene-NCTC13443_07086:gene-NCTC13443_07086#UGKT01000002.1#67170:exon1:c.840dupG:p.T281fs,	UGKT01000002.1	67218	67218	-	C	1	54.84	2	UGKT01000002.1	67218	.	T	TC	54.84	PASS	AC=2;AF=1.00;AN=2;DP=2;ExcessHet=3.0103;FS=0.000;MLEAC=2;MLEAF=1.00;MQ=28.16;QD=27.42;SOR=2.303	GT:AD:DP:GQ:PL	1/1:0,2:2:16:92,16,0	NCTC13443_07086	NCTC13443_07086	STV74869.1	transposase	similar to AA sequence:RefSeq:YP_006501620.1														1										1
line111	frameshift insertion	gene-NCTC13443_07112:gene-NCTC13443_07112#UGKT01000002.1#89069:exon1:c.165dupG:p.E55fs,	UGKT01000002.1	89233	89233	-	G	1	1168.73	38	UGKT01000002.1	89233	.	A	AG	1168.73	PASS	AC=2;AF=1.00;AN=2;DP=45;ExcessHet=3.0103;FS=0.000;MLEAC=2;MLEAF=1.00;MQ=38.63;QD=30.76;SOR=7.328	GT:AD:DP:GQ:PL	1/1:0,38:38:99:1206,114,0	NCTC13443_07112	ssb_4	STV75027.1	Helix-destabilizing protein	ab initio prediction:Prodigal:2.60																					1			1
line3	frameshift insertion	gene-NCTC13443_07122:gene-NCTC13443_07122#UGKT01000003.1#1373:exon1:c.421dupG:p.A141fs,	UGKT01000003.1	1432	1432	-	C	1	68.25	2	UGKT01000003.1	1432	.	G	GC	68.25	PASS	AC=2;AF=1.00;AN=2;DP=2;ExcessHet=3.0103;FS=0.000;MLEAC=2;MLEAF=1.00;MQ=31.95;QD=34.12;SOR=2.303	GT:AD:DP:GQ:PL	1/1:0,2:2:9:105,9,0	NCTC13443_07122	fecD_3	STV75284.1	iron(III) dicitrate transport system permease protein FecD	similar to AA sequence:RefSeq:YP_008414918.1																		1				1		2
line18	frameshift insertion	gene-NCTC13443_07163:gene-NCTC13443_07163#UGKT01000003.1#38164:exon1:c.120dupG:p.M40fs,	UGKT01000003.1	38283	38283	-	G	0.5	6673.73	243	UGKT01000003.1	38283	.	T	TG,TGG	6673.73	PASS	AC=1,1;AF=0.500,0.500;AN=2;BaseQRankSum=-1.348;ClippingRankSum=0.000;DP=260;ExcessHet=3.0103;FS=1.652;MLEAC=1,1;MLEAF=0.500,0.500;MQ=60.00;MQRankSum=0.000;QD=27.46;ReadPosRankSum=0.596;SOR=0.333	GT:AD:DP:GQ:PL	1/2:6,165,72:243:99:6711,1790,1267,4114,0,4068	NCTC13443_07163	NCTC13443_07163	STV75324.1	diguanylate cyclase	ab initio prediction:Prodigal:2.60				1	1	1																		3
line19	frameshift insertion	gene-NCTC13443_07163:gene-NCTC13443_07163#UGKT01000003.1#38164:exon1:c.119_120insGG:p.M40fs,	UGKT01000003.1	38283	38283	-	GG	0.5	6673.73	243	UGKT01000003.1	38283	.	T	TG,TGG	6673.73	PASS	AC=1,1;AF=0.500,0.500;AN=2;BaseQRankSum=-1.348;ClippingRankSum=0.000;DP=260;ExcessHet=3.0103;FS=1.652;MLEAC=1,1;MLEAF=0.500,0.500;MQ=60.00;MQRankSum=0.000;QD=27.46;ReadPosRankSum=0.596;SOR=0.333	GT:AD:DP:GQ:PL	1/2:6,165,72:243:99:6711,1790,1267,4114,0,4068	NCTC13443_07163	NCTC13443_07163	STV75324.1	diguanylate cyclase	ab initio prediction:Prodigal:2.60				1	1	1	1	1																5
line33	frameshift insertion	gene-NCTC13443_07209:gene-NCTC13443_07209#UGKT01000003.1#67727:exon1:c.1072_1073insCC:p.L358fs,	UGKT01000003.1	67840	67840	-	GG	1	10842.7	275	UGKT01000003.1	67840	.	A	AGG	10842.7	PASS	AC=2;AF=1.00;AN=2;DP=315;ExcessHet=3.0103;FS=0.000;MLEAC=2;MLEAF=1.00;MQ=60.00;QD=30.49;SOR=0.933	GT:AD:DP:GQ:PL	1/1:1,274:275:99:10880,816,0	NCTC13443_07209	copA_5	STV75420.1	copper resistance protein A	similar to AA sequence:RefSeq:YP_008415072.1									1	1	1													3
line34	frameshift insertion	gene-NCTC13443_07209:gene-NCTC13443_07209#UGKT01000003.1#67727:exon1:c.651dupG:p.L218fs,	UGKT01000003.1	68261	68261	-	C	1	13884.7	427	UGKT01000003.1	68261	.	G	GC	13884.7	PASS	AC=2;AF=1.00;AN=2;BaseQRankSum=-0.396;ClippingRankSum=0.000;DP=440;ExcessHet=3.0103;FS=0.000;MLEAC=2;MLEAF=1.00;MQ=60.00;MQRankSum=0.000;QD=32.52;ReadPosRankSum=-0.561;SOR=0.211	GT:AD:DP:GQ:PL	1/1:2,425:427:99:13922,1259,0	NCTC13443_07209	copA_5	STV75420.1	copper resistance protein A	similar to AA sequence:RefSeq:YP_008415072.1									1	1	1													3
line37	frameshift insertion	gene-NCTC13443_07261:gene-NCTC13443_07261#UGKT01000003.1#121493:exon1:c.200dupC:p.T67fs,	UGKT01000003.1	121692	121692	-	C	0.5	5117.73	355	UGKT01000003.1	121692	.	A	AC	5117.73	PASS	AC=1;AF=0.500;AN=2;BaseQRankSum=0.423;ClippingRankSum=0.000;DP=381;ExcessHet=3.0103;FS=1.816;MLEAC=1;MLEAF=0.500;MQ=60.00;MQRankSum=0.000;QD=14.42;ReadPosRankSum=0.411;SOR=0.806	GT:AD:DP:GQ:PL	0/1:140,215:355:99:5155,0,3206	NCTC13443_07261	psiB_3	STV75495.1	plasmid SOS inhibition protein B	similar to AA sequence:RefSeq:YP_005229745.1					1			1																2
line38	frameshift insertion	gene-NCTC13443_07261:gene-NCTC13443_07261#UGKT01000003.1#121493:exon1:c.199_200insCC:p.T67fs,	UGKT01000003.1	121692	121692	-	CC	0.5	2541.73	253	UGKT01000003.1	121692	.	A	ACC	2541.73	PASS	AC=1;AF=0.500;AN=2;BaseQRankSum=-0.724;ClippingRankSum=0.000;DP=292;ExcessHet=3.0103;FS=2.301;MLEAC=1;MLEAF=0.500;MQ=60.00;MQRankSum=0.000;QD=10.05;ReadPosRankSum=0.986;SOR=0.538	GT:AD:DP:GQ:PL	0/1:167,86:253:99:2579,0,5924	NCTC13443_07261	psiB_3	STV75495.1	plasmid SOS inhibition protein B	similar to AA sequence:RefSeq:YP_005229745.1				1		1																		2
line64	frameshift insertion	gene-NCTC13443_07328:gene-NCTC13443_07328#UGKT01000003.1#172162:exon1:c.826dupG:p.D275fs,	UGKT01000003.1	172987	172987	-	G	1	12222.7	400	UGKT01000003.1	172987	.	T	TG	12222.7	PASS	AC=2;AF=1.00;AN=2;BaseQRankSum=-0.850;ClippingRankSum=0.000;DP=439;ExcessHet=3.0103;FS=0.000;MLEAC=2;MLEAF=1.00;MQ=60.00;MQRankSum=0.000;QD=30.56;ReadPosRankSum=0.042;SOR=0.954	GT:AD:DP:GQ:PL	1/1:2,398:400:99:12260,1139,0	NCTC13443_07328	hsdR_10	STV75587.1	HsdR family type I site-specific deoxyribonuclease	similar to AA sequence:RefSeq:YP_002240749.1																					1			1
line2	frameshift insertion	gene-NCTC13443_07396:gene-NCTC13443_07396#UGKT01000004.1#16627:exon1:c.856dupA:p.D285fs,	UGKT01000004.1	17482	17482	-	A	1	40387.7	1200	UGKT01000004.1	17482	.	T	TA	40387.7	PASS	AC=2;AF=1.00;AN=2;BaseQRankSum=-0.512;ClippingRankSum=0.000;DP=1230;ExcessHet=3.0103;FS=0.000;MLEAC=2;MLEAF=1.00;MQ=60.00;MQRankSum=0.000;QD=33.66;ReadPosRankSum=-1.239;SOR=0.252	GT:AD:DP:GQ:PL	1/1:1,1199:1200:99:40425,3652,0	NCTC13443_07396	repB	STV76266.1	DNA replication	similar to AA sequence:RefSeq:YP_001338831.1									1	1	1											1		4
line2619	nonframeshift deletion	gene-NCTC13443_03157:gene-NCTC13443_03157#UGKT01000001.1#2546229:exon1:c.218_220del:p.73_74del,	UGKT01000001.1	2547177	2547179	CGG	-	1	8922.73	200	UGKT01000001.1	2547176	.	TCGG	T	8922.73	PASS	AC=2;AF=1.00;AN=2;DP=217;ExcessHet=3.0103;FS=0.000;MLEAC=2;MLEAF=1.00;MQ=60.00;QD=28.12;SOR=0.713	GT:AD:DP:GQ:PL	1/1:0,200:200:99:8960,603,0	NCTC13443_03157	mnmA	STT02799.1	thiouridylase	similar to AA sequence:RefSeq:YP_008659726.1				1	1	1	1	1	1	1	1													8
line5043	nonframeshift deletion	gene-NCTC13443_06217:gene-NCTC13443_06217#UGKT01000001.1#4990693:exon1:c.110_121del:p.37_41del,	UGKT01000001.1	4991569	4991580	TGCCCACCACCA	-	1	11678.7	263	UGKT01000001.1	4991568	.	CTGCCCACCACCA	C	11678.7	PASS	AC=2;AF=1.00;AN=2;DP=269;ExcessHet=3.0103;FS=0.000;MLEAC=2;MLEAF=1.00;MQ=60.00;QD=31.84;SOR=1.033	GT:AD:DP:GQ:PL	1/1:0,263:263:99:11716,793,0	NCTC13443_06217	fim_1	STT06265.1	fimbrial protein	similar to AA sequence:RefSeq:YP_002236707.1															1	1	1	1	1	1				6
line5657	nonframeshift deletion	gene-NCTC13443_06902:gene-NCTC13443_06902#UGKT01000001.1#5511035:exon1:c.702_713del:p.234_238del,	UGKT01000001.1	5511737	5511748	CTCCGCCCAACA	-	1	9424.73	211	UGKT01000001.1	5511736	.	CCTCCGCCCAACA	C	9424.73	PASS	AC=2;AF=1.00;AN=2;DP=230;ExcessHet=3.0103;FS=0.000;MLEAC=2;MLEAF=1.00;MQ=60.00;QD=27.33;SOR=0.722	GT:AD:DP:GQ:PL	1/1:0,211:211:99:9462,639,0	NCTC13443_06902	malT	STT06935.1	transcriptional regulator MalT	similar to AA sequence:RefSeq:YP_005016914.1				1	1	1	1	1	1	1	1													8
line5533	nonframeshift deletion	gene-NCTC13443_06902:gene-NCTC13443_06902#UGKT01000001.1#5511035:exon1:c.1815_1817del:p.605_606del,	UGKT01000001.1	5512850	5512852	GCA	-	0.5	4350.73	269	UGKT01000001.1	5512849	.	CGCA	C	4350.73	PASS	AC=1;AF=0.500;AN=2;BaseQRankSum=-1.367;ClippingRankSum=0.000;DP=278;ExcessHet=3.0103;FS=0.941;MLEAC=1;MLEAF=0.500;MQ=60.00;MQRankSum=0.000;QD=16.17;ReadPosRankSum=0.021;SOR=0.767	GT:AD:DP:GQ:PL	0/1:152,117:269:99:4388,0,6449	NCTC13443_06902	malT	STT06935.1	transcriptional regulator MalT	similar to AA sequence:RefSeq:YP_005016914.1															1									1
line103	nonframeshift deletion	gene-NCTC13443_07015:gene-NCTC13443_07015#UGKT01000002.1#6760:exon1:c.181_198del:p.61_66del,	UGKT01000002.1	6941	6958	CTGCTACTGCTACTGCTA	-	1	12267.7	292	UGKT01000002.1	6940	.	CCTGCTACTGCTACTGCTA	C	12267.7	PASS	AC=2;AF=1.00;AN=2;DP=484;ExcessHet=3.0103;FS=0.000;MLEAC=2;MLEAF=1.00;MQ=48.54;QD=26.72;SOR=1.183	GT:AD:DP:GQ:PL	1/1:0,292:292:99:12305,914,0	NCTC13443_07015	NCTC13443_07015	STV74488.1	Uncharacterised protein	ab initio prediction:Prodigal:2.60									1	1	1				1									4
line2094	nonframeshift insertion	gene-NCTC13443_02647:gene-NCTC13443_02647#UGKT01000001.1#2122663:exon1:c.1200_1201insTTGTTCGCACCTTCC:p.L401delinsLFAPSL,	UGKT01000001.1	2122747	2122747	-	GGAAGGTGCGAACAA	0.5	2912.73	108	UGKT01000001.1	2122747	.	G	GGGAAGGTGCGAACAA	2912.73	PASS	AC=1;AF=0.500;AN=2;BaseQRankSum=1.525;ClippingRankSum=0.000;DP=188;ExcessHet=3.0103;FS=12.074;MLEAC=1;MLEAF=0.500;MQ=60.00;MQRankSum=0.000;QD=26.97;ReadPosRankSum=1.452;SOR=2.974	GT:AD:DP:GQ:PL	0/1:32,76:108:99:2950,0,1241	NCTC13443_02647	ybhC	STT02297.1	pectinesterase	similar to AA sequence:RefSeq:YP_002239601.1																			1					1
line2428	nonframeshift insertion	gene-NCTC13443_02912:gene-NCTC13443_02912#UGKT01000001.1#2356853:exon1:c.655_656insCTCCGG:p.E219delinsAPE,	UGKT01000001.1	2357269	2357269	-	CCGGAG	0.5	2691.73	155	UGKT01000001.1	2357269	.	T	TCCGGAG	2691.73	PASS	AC=1;AF=0.500;AN=2;BaseQRankSum=-0.765;ClippingRankSum=0.000;DP=193;ExcessHet=3.0103;FS=0.000;MLEAC=1;MLEAF=0.500;MQ=60.00;MQRankSum=0.000;QD=17.37;ReadPosRankSum=-2.264;SOR=0.644	GT:AD:DP:GQ:PL	0/1:85,70:155:99:2729,0,4147	NCTC13443_02912	ompA	STT02559.1	outer membrane protein A	similar to AA sequence:RefSeq:YP_006497808.1				1	1	1		1																4
line3583	nonframeshift insertion	gene-NCTC13443_04304:gene-NCTC13443_04304#UGKT01000001.1#3466949:exon1:c.725_726insGGG:p.G242delinsGG,	UGKT01000001.1	3466986	3466986	-	CCC	1	7075.73	166	UGKT01000001.1	3466986	.	G	GCCC	7075.73	PASS	AC=2;AF=1.00;AN=2;DP=174;ExcessHet=3.0103;FS=0.000;MLEAC=2;MLEAF=1.00;MQ=60.00;QD=32.90;SOR=1.288	GT:AD:DP:GQ:PL	1/1:0,166:166:99:7113,505,0	NCTC13443_04304	stp_2	STT03996.1	putative transport protein	similar to AA sequence:RefSeq:YP_002919807.1						1	1	1																3
line3604	nonframeshift insertion	gene-NCTC13443_04304:gene-NCTC13443_04304#UGKT01000001.1#3466949:exon1:c.725_726insGGG:p.G242delinsGG,	UGKT01000001.1	3466986	3466986	-	CCC	0.5	4587.73	139	UGKT01000001.1	3466986	.	G	GC,GCCC	4587.73	PASS	AC=1,1;AF=0.500,0.500;AN=2;BaseQRankSum=-0.281;ClippingRankSum=0.000;DP=150;ExcessHet=3.0103;FS=0.000;MLEAC=1,1;MLEAF=0.500,0.500;MQ=60.00;MQRankSum=0.000;QD=33.01;ReadPosRankSum=1.272;SOR=0.317	GT:AD:DP:GQ:PL	1/2:1,88,50:139:99:4625,1868,1565,2731,0,3165	NCTC13443_04304	stp_2	STT03996.1	putative transport protein	similar to AA sequence:RefSeq:YP_002919807.1				1	1																1			3
line3862	nonframeshift insertion	gene-NCTC13443_04551:gene-NCTC13443_04551#UGKT01000001.1#3651781:exon1:c.48_49insGGG:p.L17delinsGL,	UGKT01000001.1	3652492	3652492	-	CCC	0.5	6639.73	179	UGKT01000001.1	3652492	.	G	GCC,GCCC	6639.73	PASS	AC=1,1;AF=0.500,0.500;AN=2;DP=197;ExcessHet=3.0103;FS=0.000;MLEAC=1,1;MLEAF=0.500,0.500;MQ=60.00;QD=25.24;SOR=0.964	GT:AD:DP:GQ:PL	1/2:0,83,96:179:99:6677,2472,1953,2348,0,1845	NCTC13443_04551	NCTC13443_04551	STT04433.1	membrane protein	similar to AA sequence:RefSeq:YP_008660765.1				1	1																			2
line3879	nonframeshift insertion	gene-NCTC13443_04577:gene-NCTC13443_04577#UGKT01000001.1#3674459:exon1:c.976_977insGGG:p.A326delinsGA,	UGKT01000001.1	3674497	3674497	-	CCC	0.5	3936.73	109	UGKT01000001.1	3674497	.	G	GC,GCCC	3936.73	PASS	AC=1,1;AF=0.500,0.500;AN=2;DP=118;ExcessHet=3.0103;FS=0.000;MLEAC=1,1;MLEAF=0.500,0.500;MQ=60.00;QD=34.36;SOR=2.303	GT:AD:DP:GQ:PL	1/2:0,46,63:109:99:3974,2340,2085,1497,0,1553	NCTC13443_04577	hnr	STT04461.1	Hnr protein	similar to AA sequence:RefSeq:YP_006499198.1				1																				1
line4293	nonframeshift insertion	gene-NCTC13443_05033:gene-NCTC13443_05033#UGKT01000001.1#4031665:exon1:c.1704_1705insGGG:p.R569delinsGR,	UGKT01000001.1	4031731	4031731	-	CCC	0.5	6548.73	173	UGKT01000001.1	4031731	.	G	GCC,GCCC	6548.73	PASS	AC=1,1;AF=0.500,0.500;AN=2;BaseQRankSum=-0.335;ClippingRankSum=0.000;DP=199;ExcessHet=3.0103;FS=3.916;MLEAC=1,1;MLEAF=0.500,0.500;MQ=60.00;MQRankSum=0.000;QD=30.53;ReadPosRankSum=0.326;SOR=0.890	GT:AD:DP:GQ:PL	1/2:1,131,41:173:99:6586,1124,646,3741,0,3393	NCTC13443_05033	NCTC13443_05033	STT05048.1	thiamine biosynthesis protein ThiF	ab initio prediction:Prodigal:2.60										1														1
line4296	nonframeshift insertion	gene-NCTC13443_05115:gene-NCTC13443_05115#UGKT01000001.1#4098518:exon1:c.1227_1228insTCC:p.L410delinsSL,	UGKT01000001.1	4099031	4099031	-	GGA	0.5	2748.73	100	UGKT01000001.1	4099031	.	G	GGGA	2748.73	PASS	AC=1;AF=0.500;AN=2;BaseQRankSum=0.512;ClippingRankSum=0.000;DP=194;ExcessHet=3.0103;FS=38.956;MLEAC=1;MLEAF=0.500;MQ=60.00;MQRankSum=0.000;QD=27.49;ReadPosRankSum=-4.341;SOR=6.330	GT:AD:DP:GQ:PL	0/1:30,70:100:99:2786,0,1265	NCTC13443_05115	NCTC13443_05115	STT05185.1	Uncharacterised protein	ab initio prediction:Prodigal:2.60														1										1
line4263	nonframeshift insertion	gene-NCTC13443_05119:gene-NCTC13443_05119#UGKT01000001.1#4104183:exon1:c.139_140insATAATGAGC:p.R47delinsHNER,	UGKT01000001.1	4105166	4105166	-	GCTCATTAT	0.5	712.73	290	UGKT01000001.1	4105166	.	C	CGCTCATTAT	712.73	PASS	AC=1;AF=0.500;AN=2;BaseQRankSum=-1.072;ClippingRankSum=0.000;DP=326;ExcessHet=3.0103;FS=0.000;MLEAC=1;MLEAF=0.500;MQ=60.00;MQRankSum=0.000;QD=2.46;ReadPosRankSum=-0.725;SOR=0.738	GT:AD:DP:GQ:PL	0/1:252,38:290:99:750,0,10407	NCTC13443_05119	NCTC13443_05119	STT05189.1	group 1 glycosyl transferase	similar to AA sequence:RefSeq:YP_005955574.1																			1			1		2
line5356	nonframeshift insertion	gene-NCTC13443_06480:gene-NCTC13443_06480#UGKT01000001.1#5197237:exon1:c.535_536insGCCCAGATCCGCGAAATTTTAATCAGCGAGTCAGCTTGGGAAGAAATGACCTGCTTATTCGCACCTTCC:p.A179delinsGPDPRNFNQRVSLGRNDLLIRTFP,	UGKT01000001.1	5197362	5197362	-	GGAAGGTGCGAATAAGCAGGTCATTTCTTCCCAAGCTGACTCGCTGATTAAAATTTCGCGGATCTGGGC	0.5	572.73	190	UGKT01000001.1	5197362	.	G	GGGAAGGTGCGAATAAGCAGGTCATTTCTTCCCAAGCTGACTCGCTGATTAAAATTTCGCGGATCTGGGC	572.73	PASS	AC=1;AF=0.500;AN=2;BaseQRankSum=2.467;ClippingRankSum=0.000;DP=255;ExcessHet=3.0103;FS=67.253;MLEAC=1;MLEAF=0.500;MQ=60.00;MQRankSum=0.000;QD=3.01;ReadPosRankSum=-8.251;SOR=6.496	GT:AD:DP:GQ:PL	0/1:163,27:190:99:610,0,7548	NCTC13443_06480	NCTC13443_06480	STT06529.1	Uncharacterised protein	ab initio prediction:Prodigal:2.60				1																				1
line5391	nonframeshift insertion	gene-NCTC13443_06520:gene-NCTC13443_06520#UGKT01000001.1#5228917:exon1:c.306_307insCCC:p.X102delinsX,	UGKT01000001.1	5229223	5229223	-	CCC	0.5	2034.73	56	UGKT01000001.1	5229223	.	A	ACCC,ACCCC	2034.73	PASS	AC=1,1;AF=0.500,0.500;AN=2;DP=84;ExcessHet=3.0103;FS=0.000;MLEAC=1,1;MLEAF=0.500,0.500;MQ=60.00;QD=34.69;SOR=1.714	GT:AD:DP:GQ:PL	1/2:3,38,15:56:99:2072,382,244,1015,0,918	NCTC13443_06520	hdeB	STT06569.1	acid-resistance protein	similar to AA sequence:RefSeq:YP_002921323.1																								0
line94	nonframeshift insertion	gene-NCTC13443_07015:gene-NCTC13443_07015#UGKT01000002.1#6760:exon1:c.180_181insCTGCTA:p.F60delinsFLL,	UGKT01000002.1	6940	6940	-	CTGCTA	1	7288.73	189	UGKT01000002.1	6940	.	C	CCTGCTA	7288.73	PASS	AC=2;AF=1.00;AN=2;BaseQRankSum=0.292;ClippingRankSum=0.000;DP=463;ExcessHet=3.0103;FS=10.653;MLEAC=2;MLEAF=1.00;MQ=45.98;MQRankSum=0.034;QD=29.96;ReadPosRankSum=0.351;SOR=0.550	GT:AD:DP:GQ:PL	1/1:3,186:189:99:7326,526,0	NCTC13443_07015	NCTC13443_07015	STV74488.1	Uncharacterised protein	ab initio prediction:Prodigal:2.60														1										1
line102	nonframeshift insertion	gene-NCTC13443_07065:gene-NCTC13443_07065#UGKT01000002.1#45461:exon1:c.1849_1850insAACAGCCAC:p.E617delinsEQPQ,	UGKT01000002.1	47310	47310	-	AACAGCCAC	1	12305.7	298	UGKT01000002.1	47310	.	G	GAACAGCCAC	12305.7	PASS	AC=2;AF=1.00;AN=2;BaseQRankSum=2.697;ClippingRankSum=0.000;DP=541;ExcessHet=3.0103;FS=0.000;MLEAC=2;MLEAF=1.00;MQ=60.00;MQRankSum=0.000;QD=27.08;ReadPosRankSum=1.160;SOR=0.917	GT:AD:DP:GQ:PL	1/1:4,294:298:99:12343,865,0	NCTC13443_07065	traD_1	STV74837.1	conjugal transfer protein TraD	similar to AA sequence:RefSeq:YP_001338644.1				1	1	1	1		1	1	1													7
line18	nonframeshift insertion	gene-NCTC13443_07163:gene-NCTC13443_07163#UGKT01000003.1#38164:exon1:c.119_120insGGG:p.M40delinsMG,	UGKT01000003.1	38283	38283	-	GGG	0.5	3859.73	111	UGKT01000003.1	38283	.	T	TGG,TGGG	3859.73	PASS	AC=1,1;AF=0.500,0.500;AN=2;BaseQRankSum=-0.777;ClippingRankSum=0.000;DP=135;ExcessHet=3.0103;FS=7.549;MLEAC=1,1;MLEAF=0.500,0.500;MQ=59.92;MQRankSum=0.000;QD=34.77;ReadPosRankSum=0.457;SOR=3.127	GT:AD:DP:GQ:PL	1/2:1,25,85:111:99:3897,2024,1761,664,0,393	NCTC13443_07163	NCTC13443_07163	STV75324.1	diguanylate cyclase	ab initio prediction:Prodigal:2.60								1																1
line178	stopgain	gene-NCTC13443_00278:gene-NCTC13443_00278#UGKT01000001.1#233017:exon1:c.85delG:p.V29X,	UGKT01000001.1	233404	233404	C	-	0.5	1644.73	238	UGKT01000001.1	233403	.	AC	A	1644.73	PASS	AC=1;AF=0.500;AN=2;BaseQRankSum=0.030;ClippingRankSum=0.000;DP=252;ExcessHet=3.0103;FS=3.901;MLEAC=1;MLEAF=0.500;MQ=60.00;MQRankSum=0.000;QD=6.91;ReadPosRankSum=1.741;SOR=0.575	GT:AD:DP:GQ:PL	0/1:160,78:238:99:1682,0,4290	NCTC13443_00278	bcsA_4	STT00035.1	cellulose synthase catalytic subunit	similar to AA sequence:RefSeq:YP_006634073.1									1															1
line2095	stopgain	gene-NCTC13443_02647:gene-NCTC13443_02647#UGKT01000001.1#2122663:exon1:c.1197_1198insTCCGGATGAATATGATGATCTCATATCAGG:p.N400delinsSGX,	UGKT01000001.1	2122750	2122750	-	CCTGATATGAGATCATCATATTCATCCGGA	0.5	2473.73	96	UGKT01000001.1	2122750	.	T	TCCTGATATGAGATCATCATATTCATCCGGA	2473.73	PASS	AC=1;AF=0.500;AN=2;BaseQRankSum=1.654;ClippingRankSum=0.000;DP=127;ExcessHet=3.0103;FS=23.418;MLEAC=1;MLEAF=0.500;MQ=60.00;MQRankSum=0.000;QD=25.77;ReadPosRankSum=-8.238;SOR=5.074	GT:AD:DP:GQ:PL	0/1:34,62:96:99:2511,0,1277	NCTC13443_02647	ybhC	STT02297.1	pectinesterase	similar to AA sequence:RefSeq:YP_002239601.1																			1					1
line2843	stopgain	gene-NCTC13443_03386:gene-NCTC13443_03386#UGKT01000001.1#2727023:exon1:c.1delA:p.M1X,	UGKT01000001.1	2727245	2727245	T	-	1	6296.73	202	UGKT01000001.1	2727244	.	AT	A	6296.73	PASS	AC=2;AF=1.00;AN=2;DP=212;ExcessHet=3.0103;FS=0.000;MLEAC=2;MLEAF=1.00;MQ=60.00;QD=31.17;SOR=0.796	GT:AD:DP:GQ:PL	1/1:0,202:202:99:6334,608,0	NCTC13443_03386	NCTC13443_03386	STT03025.1	Osmotically inducible lipoprotein B	similar to AA sequence:RefSeq:YP_006498262.1																						1		1
line5387	stopgain	gene-NCTC13443_06499:gene-NCTC13443_06499#UGKT01000001.1#5211331:exon1:c.525dupT:p.D176_L177delinsX,	UGKT01000001.1	5211655	5211655	-	A	1	7733.73	283	UGKT01000001.1	5211655	.	C	CA	7733.73	PASS	AC=2;AF=1.00;AN=2;BaseQRankSum=0.702;ClippingRankSum=0.000;DP=295;ExcessHet=3.0103;FS=1.225;MLEAC=2;MLEAF=1.00;MQ=60.00;MQRankSum=0.000;QD=27.33;ReadPosRankSum=-0.776;SOR=0.958	GT:AD:DP:GQ:PL	1/1:10,273:283:99:7771,541,0	NCTC13443_06499	NCTC13443_06499	STT06548.1	Uncharacterised protein	ab initio prediction:Prodigal:2.60																						1		1
line3	stopgain	gene-NCTC13443_07123:gene-NCTC13443_07123#UGKT01000003.1#1827:exon1:c.144_145insT:p.S49_T50delinsX,	UGKT01000003.1	1914	1914	-	A	1	40.7	2	UGKT01000003.1	1914	.	T	TA	40.7	PASS	AC=2;AF=1.00;AN=2;DP=2;ExcessHet=3.0103;FS=0.000;MLEAC=2;MLEAF=1.00;MQ=21.00;QD=20.35;SOR=2.303	GT:AD:DP:GQ:PL	1/1:0,2:2:6:77,6,0	NCTC13443_07128	fecD_4	STV75285.1	iron(III) dicitrate transport system permease protein FecD	similar to AA sequence:RefSeq:YP_008414918.1													1											1
line2	stoploss	gene-NCTC13443_07404:gene-NCTC13443_07404#UGKT01000004.1#25945:exon1:c.431delA:p.X144,	UGKT01000004.1	26376	26376	A	-	0.5	9028.73	988	UGKT01000004.1	26375	.	TA	T	9028.73	PASS	AC=1;AF=0.500;AN=2;BaseQRankSum=4.085;ClippingRankSum=0.000;DP=1055;ExcessHet=3.0103;FS=1.107;MLEAC=1;MLEAF=0.500;MQ=60.00;MQRankSum=0.000;QD=9.14;ReadPosRankSum=1.194;SOR=0.664	GT:AD:DP:GQ:PL	0/1:561,427:988:99:9066,0,12713	NCTC13443_07404	NCTC13443_07404	STV76273.1	antirestriction protein	similar to AA sequence:RefSeq:YP_002237608.1				1	1	1		1	1	1	1													7
																										0	0	0	112	111	76	65	76	54	60	54	4	4	8	4	2	2	5	8	5	33	31	3	717

## Sheet: Sequencing stats
Sample name	Raw reads	Effective data (%)	Error rate (%)	GC content (%)	Total reads	Mapped reads	Mapping rate (%)	Average read depth(X)	Coverage at least 1X (%)	Coverage at least 4X (%)
PS1	11728348	99.91	0.03	56	11720044	11645661	99.37	237.37	99.92	99.88
PS2	8043258	99.91	0.03	55.95	8036996	7989743	99.41	170.17	99.9	99.87
PS3	11474396	99.9	0.03	56.11	11464361	11393694	99.38	231.06	99.91	99.88
BAC1	14957694	99.88	0.03	55.22	15002227	14906849	99.36	242.13	97.25	97.21
BAC2	18420048	99.87	0.03	55.46	18455205	18356610	99.47	289.99	97.27	97.22
BAC3	20030292	99.88	0.03	55.58	20037140	19928311	99.46	308.54	97.26	97.22
BAC4	11188512	99.86	0.03	55.23	11215344	11190950	99.78	229.09	97.25	97.21
BAC5	12431370	99.85	0.03	55.33	12464387	12374720	99.28	250.87	96.76	96.01
DDAC1	17323274	99.86	0.03	55.74	17340439	17206646	99.23	278.62	97.28	97.22
DDAC2	21396106	99.85	0.03	55.66	21411590	21243706	99.22	325.6	97.26	97.22
DDAC3	12690616	99.91	0.03	56.16	12682254	12606893	99.41	255.28	96.25	96.21
PHMB1	20792940	99.89	0.03	55.91	20788551	20601220	99.1	317.96	97.34	97.31
PHMB2	11880734	99.91	0.03	57.04	11872091	9665371	81.41	199.04	96.7	96.64
PHMB3	17707914	99.88	0.03	56.12	17699304	17545090	99.13	279.9	97.35	97.31
BR1	17695082	99.9	0.03	56.34	17684075	17603418	99.54	272.92	97.16	97.11
BR2	9860580	99.91	0.03	56.44	9855542	9804349	99.48	202.9	97.15	97.09
BR3	24081048	99.91	0.03	56.39	24069437	23925789	99.4	365.6	97.17	97.13
CC1	19361616	99.88	0.03	56.17	19371087	19191343	99.07	311.47	97.13	97.07
CC2	11397156	99.88	0.03	55.64	11418956	11315682	99.1	236.79	96.96	96.07
CC3	23621270	99.89	0.03	55.78	23659204	23472534	99.21	352.68	97.11	97.02

## Sheet: Mutation stats
Total Indels
Sample	Up-stream	Exonic						Intronic	Splicing	Down-stream	Up-stream/Down-stream	Intergenic	Total Insertion	Total Deletion	Total
		Stop gain	Stop loss	Frameshift		Non-frameshift
				Deletion	Insertion	Deletion	Insertion
BAC1	2	0	1	29	74	2	6	0	0	4	21	0	97	42	139
BAC2	4	0	1	31	73	2	4	0	0	3	24	0	98	45	142
BAC3	2	0	1	20	50	2	3	0	0	4	9	0	62	29	91
BAC4	2	0	0	19	42	2	2	0	0	4	13	0	56	29	84
BAC5	2	0	1	22	48	2	3	0	0	4	10	0	61	31	92
DDAC1	5	1	1	20	28	3	1	0	0	9	18	0	41	45	86
DDAC2	5	0	1	20	34	3	2	0	0	10	19	0	50	44	94
DDAC3	6	0	1	17	32	3	1	0	0	8	21	0	46	43	89
PHMB1	2	0	0	4	0	0	0	0	0	1	3	0	3	7	10
PHMB2	3	1	0	2	1	0	0	0	0	2	2	0	5	6	11
PHMB3	2	0	0	4	2	0	2	0	0	2	2	0	8	6	14
BR1	1	0	0	1	0	3	0	0	0	0	0	0	0	5	5
BR2	2	0	0	0	1	1	0	0	0	1	0	0	3	2	5
BR3	1	0	0	1	0	1	0	0	0	2	2	0	0	7	7
CC1	1	0	0	1	3	1	0	0	0	1	1	0	4	4	8
CC2	1	1	0	1	3	1	2	0	0	0	1	0	7	3	10
CC3	1	0	0	2	2	1	0	0	0	1	1	0	3	5	8
Total SNPs
Sample	Up-stream	Exonic				Intronic	Splicing	Down-stream	Up-stream/Down-stream	Intergenic	Total
		Stop gain	Stop loss	Synonymous	Non-synonymous
BAC1	20	5	0	128	280	0	0	12	55	0	500
BAC2	16	6	0	131	288	0	0	13	52	0	506
BAC3	12	4	0	87	197	0	0	10	43	0	353
BAC4	11	4	0	80	195	0	0	5	39	0	334
BAC5	13	3	0	94	192	0	0	10	40	0	352
DDAC1	10	7	2	103	204	0	0	7	32	0	365
DDAC2	9	7	2	102	202	0	0	7	38	0	367
DDAC3	10	8	2	128	230	0	0	7	39	0	424
PHMB1	0	0	0	3	4	0	0	0	2	0	9
PHMB2	0	0	0	59	36	0	0	1	9	0	105
PHMB3	0	0	0	9	4	0	0	1	3	0	17
BR1	1	0	0	5	13	0	0	0	1	0	20
BR2	1	0	0	6	10	0	0	0	1	0	18
BR3	0	0	0	4	7	0	0	1	0	0	12
CC1	0	1	0	2	8	0	0	1	0	0	12
CC2	0	0	0	1	8	0	0	1	0	0	10
CC3	0	0	0	1	7	0	0	1	0	0	9

## Sheet: InDels
#LINE ID	TYPE of MUTATION	ANNOTATION	CHROM	POS1	POS2	REF	ALT	AF1	QUAL	DP	CHROM	POS	ID	REF	ALT	QUAL	FILTER	INFO	FORMAT		FEATURE ID	GENE	ID	PROTEIN/PRODUCT	NOTES	BAC 1	BAC 2	BAC 3	BAC 4	BAC 5	DDAC 1	DDAC 2	DDAC 3	PHMB 1	PHMB 2	PHMB 3	Bronopol 1	Bronopol 2	Bronopol 3	Chlorocresol 1	Chlorocresol 2	Chlorocresol 3	Sum
line97	frameshift deletion	gene-NCTC13443_00226:gene-NCTC13443_00226#UGKT01000001.1#188007:exon1:c.604delC:p.R202fs,	UGKT01000001.1	188823	188823	G	-	1	7175.73	218	UGKT01000001.1	188822	.	CG	C	7175.73	PASS	AC=2;AF=1.00;AN=2;BaseQRankSum=2.294;ClippingRankSum=0.000;DP=226;ExcessHet=3.0103;FS=0.000;MLEAC=2;MLEAF=1.00;MQ=43.11;MQRankSum=-0.751;QD=32.92;ReadPosRankSum=1.725;SOR=0.284	GT:AD:DP:GQ:PL	1/1:1,217:218:99:7213,636,0	NCTC13443_00226	NCTC13443_00226	STS99983.1	Uncharacterised protein	ab initio prediction:Prodigal:2.60					1													1
line132	frameshift deletion	gene-NCTC13443_00241:gene-NCTC13443_00241#UGKT01000001.1#199950:exon1:c.1135delG:p.A379fs,	UGKT01000001.1	201492	201492	C	-	1	6507.73	210	UGKT01000001.1	201491	.	GC	G	6507.73	PASS	AC=2;AF=1.00;AN=2;DP=219;ExcessHet=3.0103;FS=0.000;MLEAC=2;MLEAF=1.00;MQ=60.00;QD=30.99;SOR=0.712	GT:AD:DP:GQ:PL	1/1:0,210:210:99:6545,631,0	NCTC13443_00241	prlC	STS99998.1	oligopeptidase A	similar to AA sequence:RefSeq:YP_006634093.1	1	1	1	1	1	1	1	1										8
line143	frameshift insertion	gene-NCTC13443_00249:gene-NCTC13443_00249#UGKT01000001.1#209397:exon1:c.797_798insGG:p.P266fs,	UGKT01000001.1	210194	210194	-	GG	1	8493.73	205	UGKT01000001.1	210194	.	C	CGG	8493.73	PASS	AC=2;AF=1.00;AN=2;DP=208;ExcessHet=3.0103;FS=0.000;MLEAC=2;MLEAF=1.00;MQ=60.00;QD=31.45;SOR=0.765	GT:AD:DP:GQ:PL	1/1:0,205:205:99:8531,626,0	NCTC13443_00249	treF_2	STT00006.1	cytoplasmic trehalase	similar to AA sequence:RefSeq:YP_006501191.1	1	1	1	1	1	1	1	1										8
line174	frameshift insertion	gene-NCTC13443_00278:gene-NCTC13443_00278#UGKT01000001.1#233017:exon1:c.85dupG:p.V29fs,	UGKT01000001.1	233403	233403	-	C	0.5	2077.73	236	UGKT01000001.1	233403	.	A	AC	2077.73	PASS	AC=1;AF=0.500;AN=2;BaseQRankSum=-1.546;ClippingRankSum=0.000;DP=255;ExcessHet=3.0103;FS=3.702;MLEAC=1;MLEAF=0.500;MQ=60.00;MQRankSum=0.000;QD=8.80;ReadPosRankSum=0.064;SOR=0.662	GT:AD:DP:GQ:PL	0/1:142,94:236:99:2115,0,3649	NCTC13443_00278	bcsA_4	STT00035.1	cellulose synthase catalytic subunit	similar to AA sequence:RefSeq:YP_006634073.1		1																1
line178	stopgain	gene-NCTC13443_00278:gene-NCTC13443_00278#UGKT01000001.1#233017:exon1:c.85delG:p.V29X,	UGKT01000001.1	233404	233404	C	-	0.5	1644.73	238	UGKT01000001.1	233403	.	AC	A	1644.73	PASS	AC=1;AF=0.500;AN=2;BaseQRankSum=0.030;ClippingRankSum=0.000;DP=252;ExcessHet=3.0103;FS=3.901;MLEAC=1;MLEAF=0.500;MQ=60.00;MQRankSum=0.000;QD=6.91;ReadPosRankSum=1.741;SOR=0.575	GT:AD:DP:GQ:PL	0/1:160,78:238:99:1682,0,4290	NCTC13443_00278	bcsA_4	STT00035.1	cellulose synthase catalytic subunit	similar to AA sequence:RefSeq:YP_006634073.1						1												1
line232	frameshift insertion	gene-NCTC13443_00420:gene-NCTC13443_00420#UGKT01000001.1#353902:exon1:c.290_291insC:p.M97fs,	UGKT01000001.1	354192	354192	-	C	1	12771.7	316	UGKT01000001.1	354192	.	T	TC	12771.7	PASS	AC=2;AF=1.00;AN=2;DP=320;ExcessHet=3.0103;FS=0.000;MLEAC=2;MLEAF=1.00;MQ=60.00;QD=26.48;SOR=0.870	GT:AD:DP:GQ:PL	1/1:0,316:316:99:12809,954,0	NCTC13443_00420	yicC	STT00173.1	protein YicC	similar to AA sequence:RefSeq:YP_006501326.1															1	1	1	3
line313	frameshift insertion	gene-NCTC13443_00552:gene-NCTC13443_00552#UGKT01000001.1#463663:exon1:c.351dupC:p.Y118fs,	UGKT01000001.1	464539	464539	-	G	1	4179.73	164	UGKT01000001.1	464539	.	A	AG	4179.73	PASS	AC=2;AF=1.00;AN=2;BaseQRankSum=-1.391;ClippingRankSum=0.000;DP=183;ExcessHet=3.0103;FS=11.036;MLEAC=2;MLEAF=1.00;MQ=60.00;MQRankSum=0.000;QD=25.49;ReadPosRankSum=-0.176;SOR=0.067	GT:AD:DP:GQ:PL	1/1:9,155:164:99:4217,246,0	NCTC13443_00552	NCTC13443_00552	STT00302.1	Protein of uncharacterised function (DUF3748)	ab initio prediction:Prodigal:2.60	1	1	1	1														4
line331	frameshift insertion	gene-NCTC13443_00583:gene-NCTC13443_00583#UGKT01000001.1#493336:exon1:c.148dupG:p.A50fs,	UGKT01000001.1	494022	494022	-	C	1	6747.73	223	UGKT01000001.1	494022	.	G	GC	6747.73	PASS	AC=2;AF=1.00;AN=2;BaseQRankSum=-0.356;ClippingRankSum=0.000;DP=239;ExcessHet=3.0103;FS=0.000;MLEAC=2;MLEAF=1.00;MQ=60.00;MQRankSum=0.000;QD=30.26;ReadPosRankSum=1.572;SOR=0.290	GT:AD:DP:GQ:PL	1/1:1,222:223:99:6785,637,0	NCTC13443_00583	bglH_2	STT00333.1	maltoporin	similar to AA sequence:RefSeq:YP_006638791.1	1	1	1	1	1	1	1	1										8
line345	frameshift insertion	gene-NCTC13443_00595:gene-NCTC13443_00595#UGKT01000001.1#504287:exon1:c.376dupG:p.K125fs,	UGKT01000001.1	504662	504662	-	G	0.5	3718.73	417	UGKT01000001.1	504662	.	A	AG	3718.73	PASS	AC=1;AF=0.500;AN=2;BaseQRankSum=-0.221;ClippingRankSum=0.000;DP=446;ExcessHet=3.0103;FS=0.533;MLEAC=1;MLEAF=0.500;MQ=60.00;MQRankSum=0.000;QD=8.92;ReadPosRankSum=0.493;SOR=0.748	GT:AD:DP:GQ:PL	0/1:254,163:417:99:3756,0,6572	NCTC13443_00595	NCTC13443_00595	STT00345.1	Uncharacterised protein	ab initio prediction:Prodigal:2.60							1	1										2
line533	frameshift insertion	gene-NCTC13443_00851:gene-NCTC13443_00851#UGKT01000001.1#712535:exon1:c.542dupC:p.P181fs,	UGKT01000001.1	712563	712563	-	G	0.5	3741.73	226	UGKT01000001.1	712563	.	C	CG	3741.73	PASS	AC=1;AF=0.500;AN=2;BaseQRankSum=-0.126;ClippingRankSum=0.000;DP=230;ExcessHet=3.0103;FS=1.045;MLEAC=1;MLEAF=0.500;MQ=60.00;MQRankSum=0.000;QD=16.56;ReadPosRankSum=-0.888;SOR=0.592	GT:AD:DP:GQ:PL	0/1:91,135:226:99:3779,0,2296	NCTC13443_00851	cynR_1	STT00577.1	DNA-binding transcriptional regulator MetR	similar to AA sequence:RefSeq:YP_005017516.1	1	1																2
line597	frameshift deletion	gene-NCTC13443_00974:gene-NCTC13443_00974#UGKT01000001.1#816804:exon1:c.443delG:p.W148fs,	UGKT01000001.1	817247	817247	G	-	0.5	3775.73	210	UGKT01000001.1	817246	.	TG	T	3775.73	PASS	AC=1;AF=0.500;AN=2;BaseQRankSum=-0.979;ClippingRankSum=0.000;DP=216;ExcessHet=3.0103;FS=1.094;MLEAC=1;MLEAF=0.500;MQ=60.00;MQRankSum=0.000;QD=17.98;ReadPosRankSum=2.563;SOR=0.750	GT:AD:DP:GQ:PL	0/1:81,129:210:99:3813,0,2080	NCTC13443_00974	lamB_3	STT00682.1	maltoporin	similar to AA sequence:RefSeq:YP_006496089.1	1	1																2
line602	frameshift insertion	gene-NCTC13443_00986:gene-NCTC13443_00986#UGKT01000001.1#827227:exon1:c.585dupC:p.Y195fs,	UGKT01000001.1	827811	827811	-	C	0.5	2069.73	231	UGKT01000001.1	827811	.	A	AC	2069.73	PASS	AC=1;AF=0.500;AN=2;BaseQRankSum=-0.161;ClippingRankSum=0.000;DP=239;ExcessHet=3.0103;FS=2.316;MLEAC=1;MLEAF=0.500;MQ=60.00;MQRankSum=0.000;QD=8.96;ReadPosRankSum=0.180;SOR=0.873	GT:AD:DP:GQ:PL	0/1:144,87:231:99:2107,0,3912	NCTC13443_00986	dus_1	STT00694.1	tRNA dihydrouridine synthase A	similar to AA sequence:RefSeq:YP_006496101.1	1	1	1	1	1													5
line611	frameshift insertion	gene-NCTC13443_01014:gene-NCTC13443_01014#UGKT01000001.1#857735:exon1:c.152dupA:p.Q51fs,	UGKT01000001.1	857886	857886	-	A	1	10380.7	338	UGKT01000001.1	857886	.	C	CA	10380.7	PASS	AC=2;AF=1.00;AN=2;BaseQRankSum=-0.822;ClippingRankSum=0.000;DP=343;ExcessHet=3.0103;FS=0.000;MLEAC=2;MLEAF=1.00;MQ=60.00;MQRankSum=0.000;QD=30.71;ReadPosRankSum=-0.710;SOR=0.394	GT:AD:DP:GQ:PL	1/1:3,335:338:99:10418,974,0	NCTC13443_01014	yjcC_1	STT00722.1	cyclic diguanylate phosphodiesterase (EAL) domain-containing protein	similar to AA sequence:RefSeq:YP_002240979.1					1													1
line767	frameshift deletion	gene-NCTC13443_01221:gene-NCTC13443_01221#UGKT01000001.1#1024565:exon1:c.39delG:p.M13fs,	UGKT01000001.1	1024604	1024604	G	-	0.5	7305.73	277	UGKT01000001.1	1024603	.	TG	T,TGG	7305.73	PASS	AC=1,1;AF=0.500,0.500;AN=2;BaseQRankSum=-0.517;ClippingRankSum=0.000;DP=313;ExcessHet=3.0103;FS=2.907;MLEAC=1,1;MLEAF=0.500,0.500;MQ=60.00;MQRankSum=0.000;QD=26.37;ReadPosRankSum=0.870;SOR=0.192	GT:AD:DP:GQ:PL	1/2:2,177,98:277:99:7343,2629,2958,5358,0,6404	NCTC13443_01221	mpl	STT00922.1	UDP-N-acetylmuramate:L-alanyl-gamma-D-glutamyl-meso-diaminopimelate ligase	similar to AA sequence:RefSeq:YP_006496273.1		1																1
line768	frameshift insertion	gene-NCTC13443_01221:gene-NCTC13443_01221#UGKT01000001.1#1024565:exon1:c.39dupG:p.M13fs,	UGKT01000001.1	1024604	1024604	-	G	0.5	7305.73	277	UGKT01000001.1	1024603	.	TG	T,TGG	7305.73	PASS	AC=1,1;AF=0.500,0.500;AN=2;BaseQRankSum=-0.517;ClippingRankSum=0.000;DP=313;ExcessHet=3.0103;FS=2.907;MLEAC=1,1;MLEAF=0.500,0.500;MQ=60.00;MQRankSum=0.000;QD=26.37;ReadPosRankSum=0.870;SOR=0.192	GT:AD:DP:GQ:PL	1/2:2,177,98:277:99:7343,2629,2958,5358,0,6404	NCTC13443_01221	mpl	STT00922.1	UDP-N-acetylmuramate:L-alanyl-gamma-D-glutamyl-meso-diaminopimelate ligase	similar to AA sequence:RefSeq:YP_006496273.1		1																1
line769	frameshift deletion	gene-NCTC13443_01221:gene-NCTC13443_01221#UGKT01000001.1#1024565:exon1:c.39delG:p.M13fs,	UGKT01000001.1	1024604	1024604	G	-	0.5	1740.73	240	UGKT01000001.1	1024603	.	TG	T	1740.73	PASS	AC=1;AF=0.500;AN=2;BaseQRankSum=0.742;ClippingRankSum=0.000;DP=271;ExcessHet=3.0103;FS=14.231;MLEAC=1;MLEAF=0.500;MQ=60.00;MQRankSum=0.000;QD=7.25;ReadPosRankSum=0.785;SOR=0.601	GT:AD:DP:GQ:PL	0/1:159,81:240:99:1778,0,4194	NCTC13443_01221	mpl	STT00922.1	UDP-N-acetylmuramate:L-alanyl-gamma-D-glutamyl-meso-diaminopimelate ligase	similar to AA sequence:RefSeq:YP_006496273.1	1		1		1													3
line841	frameshift insertion	gene-NCTC13443_01314:gene-NCTC13443_01314#UGKT01000001.1#1098927:exon1:c.364dupG:p.P121fs,	UGKT01000001.1	1099290	1099290	-	G	1	6715.73	227	UGKT01000001.1	1099290	.	C	CG	6715.73	PASS	AC=2;AF=1.00;AN=2;BaseQRankSum=-0.442;ClippingRankSum=0.000;DP=238;ExcessHet=3.0103;FS=3.030;MLEAC=2;MLEAF=1.00;MQ=60.00;MQRankSum=0.000;QD=29.58;ReadPosRankSum=1.360;SOR=0.107	GT:AD:DP:GQ:PL	1/1:2,225:227:99:6753,619,0	NCTC13443_01314	hsdM_3	STT01013.1	type I restriction-modification system	similar to AA sequence:RefSeq:YP_006496443.1								1										1
line849	frameshift deletion	gene-NCTC13443_01314:gene-NCTC13443_01314#UGKT01000001.1#1098927:exon1:c.364delG:p.G122fs,	UGKT01000001.1	1099291	1099291	G	-	0.5	2224.73	195	UGKT01000001.1	1099290	.	CG	C	2224.73	PASS	AC=1;AF=0.500;AN=2;BaseQRankSum=-0.872;ClippingRankSum=0.000;DP=207;ExcessHet=3.0103;FS=5.151;MLEAC=1;MLEAF=0.500;MQ=60.00;MQRankSum=0.000;QD=11.41;ReadPosRankSum=0.074;SOR=0.415	GT:AD:DP:GQ:PL	0/1:106,89:195:99:2262,0,2796	NCTC13443_01314	hsdM_3	STT01013.1	type I restriction-modification system	similar to AA sequence:RefSeq:YP_006496443.1	1	1	1		1													4
line861	frameshift insertion	gene-NCTC13443_01315:gene-NCTC13443_01315#UGKT01000001.1#1101178:exon1:c.29dupT:p.L10fs,	UGKT01000001.1	1101299	1101299	-	A	1	7306.73	217	UGKT01000001.1	1101299	.	T	TA	7306.73	PASS	AC=2;AF=1.00;AN=2;BaseQRankSum=-1.443;ClippingRankSum=0.000;DP=233;ExcessHet=3.0103;FS=3.936;MLEAC=2;MLEAF=1.00;MQ=60.00;MQRankSum=0.000;QD=33.67;ReadPosRankSum=1.408;SOR=1.704	GT:AD:DP:GQ:PL	1/1:9,208:217:99:7344,526,0	NCTC13443_01315	NCTC13443_01315	STT01014.1	Uncharacterised protein	ab initio prediction:Prodigal:2.60						1	1	1										3
line970	frameshift insertion	gene-NCTC13443_01399:gene-NCTC13443_01399#UGKT01000001.1#1163914:exon1:c.652dupC:p.R218fs,	UGKT01000001.1	1164177	1164177	-	G	0.5	3425.73	196	UGKT01000001.1	1164177	.	C	CG	3425.73	PASS	AC=1;AF=0.500;AN=2;BaseQRankSum=-1.764;ClippingRankSum=0.000;DP=207;ExcessHet=3.0103;FS=0.559;MLEAC=1;MLEAF=0.500;MQ=60.00;MQRankSum=0.000;QD=17.48;ReadPosRankSum=0.828;SOR=0.627	GT:AD:DP:GQ:PL	0/1:70,126:196:99:3463,0,1569	NCTC13443_01399	macA_1	STT01091.1	membrane fusion protein family auxiliary transport protein	similar to AA sequence:RefSeq:YP_005017907.1	1	1																2
line1011	frameshift deletion	gene-NCTC13443_01434:gene-NCTC13443_01434#UGKT01000001.1#1187498:exon1:c.402delG:p.E134fs,	UGKT01000001.1	1187900	1187900	G	-	0.5	3652.73	209	UGKT01000001.1	1187899	.	AG	A	3652.73	PASS	AC=1;AF=0.500;AN=2;BaseQRankSum=1.710;ClippingRankSum=0.000;DP=218;ExcessHet=3.0103;FS=5.988;MLEAC=1;MLEAF=0.500;MQ=60.00;MQRankSum=0.000;QD=17.48;ReadPosRankSum=0.580;SOR=0.677	GT:AD:DP:GQ:PL	0/1:76,133:209:99:3690,0,1865	NCTC13443_01434	gabD1	STT01126.1	succinate-semialdehyde dehydrogenase	similar to AA sequence:RefSeq:YP_006496465.1	1	1																2
line1045	frameshift insertion	gene-NCTC13443_01499:gene-NCTC13443_01499#UGKT01000001.1#1230297:exon1:c.107_108insCC:p.P36fs,	UGKT01000001.1	1231141	1231141	-	GG	1	7578.73	200	UGKT01000001.1	1231141	.	A	AGG	7578.73	PASS	AC=2;AF=1.00;AN=2;BaseQRankSum=-0.566;ClippingRankSum=0.000;DP=235;ExcessHet=3.0103;FS=0.000;MLEAC=2;MLEAF=1.00;MQ=60.00;MQRankSum=0.000;QD=32.38;ReadPosRankSum=-0.365;SOR=0.775	GT:AD:DP:GQ:PL	1/1:1,199:200:99:7616,565,0	NCTC13443_01499	yjjP	STT01191.1	membrane protein	similar to AA sequence:RefSeq:YP_008663331.1					1													1
line1073	frameshift insertion	gene-NCTC13443_01499:gene-NCTC13443_01499#UGKT01000001.1#1230297:exon1:c.107dupC:p.P36fs,	UGKT01000001.1	1231141	1231141	-	G	0.5	2058.73	229	UGKT01000001.1	1231141	.	A	AG	2058.73	PASS	AC=1;AF=0.500;AN=2;BaseQRankSum=-1.201;ClippingRankSum=0.000;DP=250;ExcessHet=3.0103;FS=2.285;MLEAC=1;MLEAF=0.500;MQ=60.00;MQRankSum=0.000;QD=8.99;ReadPosRankSum=-0.335;SOR=0.545	GT:AD:DP:GQ:PL	0/1:133,96:229:99:2096,0,3288	NCTC13443_01499	yjjP	STT01191.1	membrane protein	similar to AA sequence:RefSeq:YP_008663331.1	1	1	1	1														4
line1082	frameshift insertion	gene-NCTC13443_01509:gene-NCTC13443_01509#UGKT01000001.1#1238144:exon1:c.109dupC:p.L37fs,	UGKT01000001.1	1239082	1239082	-	G	0.5	2814.73	298	UGKT01000001.1	1239082	.	A	AG	2814.73	PASS	AC=1;AF=0.500;AN=2;BaseQRankSum=0.347;ClippingRankSum=0.000;DP=317;ExcessHet=3.0103;FS=3.902;MLEAC=1;MLEAF=0.500;MQ=60.00;MQRankSum=0.000;QD=9.45;ReadPosRankSum=1.246;SOR=0.503	GT:AD:DP:GQ:PL	0/1:178,120:298:99:2852,0,4644	NCTC13443_01509	pleD_1	STT01201.1	membrane-associated diguanylate cyclase	similar to AA sequence:RefSeq:YP_002240580.1	1		1		1													3
line1083	frameshift deletion	gene-NCTC13443_01509:gene-NCTC13443_01509#UGKT01000001.1#1238144:exon1:c.109delC:p.L37fs,	UGKT01000001.1	1239083	1239083	G	-	0.5	9172.73	328	UGKT01000001.1	1239082	.	AG	A,AGG	9172.73	PASS	AC=1,1;AF=0.500,0.500;AN=2;BaseQRankSum=-0.414;ClippingRankSum=0.000;DP=345;ExcessHet=3.0103;FS=0.000;MLEAC=1,1;MLEAF=0.500,0.500;MQ=60.00;MQRankSum=0.000;QD=27.97;ReadPosRankSum=0.239;SOR=0.461	GT:AD:DP:GQ:PL	1/2:1,113,214:328:99:9210,6531,7935,3509,0,3733	NCTC13443_01509	pleD_1	STT01201.1	membrane-associated diguanylate cyclase	similar to AA sequence:RefSeq:YP_002240580.1		1																1
line1084	frameshift insertion	gene-NCTC13443_01509:gene-NCTC13443_01509#UGKT01000001.1#1238144:exon1:c.108dupC:p.L37fs,	UGKT01000001.1	1239083	1239083	-	G	0.5	9172.73	328	UGKT01000001.1	1239082	.	AG	A,AGG	9172.73	PASS	AC=1,1;AF=0.500,0.500;AN=2;BaseQRankSum=-0.414;ClippingRankSum=0.000;DP=345;ExcessHet=3.0103;FS=0.000;MLEAC=1,1;MLEAF=0.500,0.500;MQ=60.00;MQRankSum=0.000;QD=27.97;ReadPosRankSum=0.239;SOR=0.461	GT:AD:DP:GQ:PL	1/2:1,113,214:328:99:9210,6531,7935,3509,0,3733	NCTC13443_01509	pleD_1	STT01201.1	membrane-associated diguanylate cyclase	similar to AA sequence:RefSeq:YP_002240580.1		1																1
line1200	frameshift insertion	gene-NCTC13443_01642:gene-NCTC13443_01642#UGKT01000001.1#1344033:exon1:c.792dupC:p.I264fs,	UGKT01000001.1	1344824	1344824	-	C	0.5	1707.73	157	UGKT01000001.1	1344824	.	T	TC	1707.73	PASS	AC=1;AF=0.500;AN=2;BaseQRankSum=-0.233;ClippingRankSum=0.000;DP=168;ExcessHet=3.0103;FS=38.891;MLEAC=1;MLEAF=0.500;MQ=60.00;MQRankSum=0.000;QD=10.88;ReadPosRankSum=-0.401;SOR=2.824	GT:AD:DP:GQ:PL	0/1:79,78:157:99:1745,0,1882	NCTC13443_01642	gltC_2	STT01328.1	LysR family transcriptional regulator	similar to AA sequence:RefSeq:YP_006496633.1	1	1																2
line1200	frameshift deletion	gene-NCTC13443_01669:gene-NCTC13443_01669#UGKT01000001.1#1362945:exon1:c.1178delT:p.V393fs,	UGKT01000001.1	1364123	1364123	T	-	0.5	3388.73	277	UGKT01000001.1	1364122	.	GT	G	3388.73	PASS	AC=1;AF=0.500;AN=2;BaseQRankSum=-0.408;ClippingRankSum=0.000;DP=279;ExcessHet=3.0103;FS=4.854;MLEAC=1;MLEAF=0.500;MQ=60.00;MQRankSum=0.000;QD=12.23;ReadPosRankSum=0.632;SOR=0.463	GT:AD:DP:GQ:PL	0/1:160,117:277:99:3426,0,5652	NCTC13443_01669	ftsI_1	STT01354.1	cell division protein FtsI	similar to AA sequence:RefSeq:YP_006496649.1												1						1
line1258	frameshift deletion	gene-NCTC13443_01708:gene-NCTC13443_01708#UGKT01000001.1#1390904:exon1:c.459delG:p.V153fs,	UGKT01000001.1	1391363	1391363	G	-	1	5167.73	213	UGKT01000001.1	1391362	.	TG	T	5167.73	PASS	AC=2;AF=1.00;AN=2;BaseQRankSum=2.663;ClippingRankSum=0.000;DP=232;ExcessHet=3.0103;FS=4.500;MLEAC=2;MLEAF=1.00;MQ=60.00;MQRankSum=0.000;QD=24.26;ReadPosRankSum=-0.953;SOR=0.565	GT:AD:DP:GQ:PL	1/1:11,202:213:99:5205,315,0	NCTC13443_01708	ampE	STT01392.1	AmpE protein	similar to AA sequence:RefSeq:YP_006496674.1						1	1	1										3
line1636	frameshift deletion	gene-NCTC13443_01978:gene-NCTC13443_01978#UGKT01000001.1#1599475:exon1:c.400delA:p.S134fs,	UGKT01000001.1	1599895	1599895	T	-	1	8665.73	267	UGKT01000001.1	1599894	.	CT	C	8665.73	PASS	AC=2;AF=1.00;AN=2;DP=274;ExcessHet=3.0103;FS=0.000;MLEAC=2;MLEAF=1.00;MQ=60.00;QD=32.46;SOR=0.762	GT:AD:DP:GQ:PL	1/1:0,267:267:99:8703,808,0	NCTC13443_01978	artM_1	STT01651.1	phosphate transport ATP-binding protein PstB	similar to AA sequence:RefSeq:YP_006637770.1						1	1	1										3
line1614	frameshift insertion	gene-NCTC13443_01982:gene-NCTC13443_01982#UGKT01000001.1#1601726:exon1:c.692dupG:p.G231fs,	UGKT01000001.1	1601730	1601730	-	C	0.5	815.73	171	UGKT01000001.1	1601730	.	T	TC	815.73	PASS	AC=1;AF=0.500;AN=2;BaseQRankSum=-1.782;ClippingRankSum=0.000;DP=177;ExcessHet=3.0103;FS=5.315;MLEAC=1;MLEAF=0.500;MQ=60.00;MQRankSum=0.000;QD=4.77;ReadPosRankSum=-0.562;SOR=0.555	GT:AD:DP:GQ:PL	0/1:127,44:171:99:853,0,3452	NCTC13443_01982	livF_1	STT01655.1	branched chain amino acid ABC transporter ATPase	similar to AA sequence:RefSeq:YP_006496915.1													1					1
line1666	frameshift insertion	gene-NCTC13443_02030:gene-NCTC13443_02030#UGKT01000001.1#1643276:exon1:c.72dupG:p.L24fs,	UGKT01000001.1	1643347	1643347	-	G	0.5	1873.73	174	UGKT01000001.1	1643347	.	T	TG	1873.73	PASS	AC=1;AF=0.500;AN=2;BaseQRankSum=-0.424;ClippingRankSum=0.000;DP=182;ExcessHet=3.0103;FS=1.893;MLEAC=1;MLEAF=0.500;MQ=60.00;MQRankSum=0.000;QD=10.77;ReadPosRankSum=0.343;SOR=0.873	GT:AD:DP:GQ:PL	0/1:98,76:174:99:1911,0,2620	NCTC13443_02030	phoR_1	STT01703.1	phosphate regulon sensor protein PhoR	similar to AA sequence:RefSeq:YP_006637722.1	1	1	1		1													4
line1739	frameshift insertion	gene-NCTC13443_02140:gene-NCTC13443_02140#UGKT01000001.1#1725449:exon1:c.947dupG:p.G316fs,	UGKT01000001.1	1725930	1725930	-	C	1	6421.73	205	UGKT01000001.1	1725930	.	T	TC	6421.73	PASS	AC=2;AF=1.00;AN=2;BaseQRankSum=-0.472;ClippingRankSum=0.000;DP=215;ExcessHet=3.0103;FS=0.000;MLEAC=2;MLEAF=1.00;MQ=60.00;MQRankSum=0.000;QD=31.33;ReadPosRankSum=1.648;SOR=0.349	GT:AD:DP:GQ:PL	1/1:1,204:205:99:6459,599,0	NCTC13443_02140	norG	STT01811.1	GntR family transcriptional regulator	similar to AA sequence:RefSeq:YP_002918142.1			1															1
line1739	frameshift deletion	gene-NCTC13443_02144:gene-NCTC13443_02144#UGKT01000001.1#1728977:exon1:c.356delC:p.P119fs,	UGKT01000001.1	1730182	1730182	G	-	1	8412.73	263	UGKT01000001.1	1730181	.	CG	C	8412.73	PASS	AC=2;AF=1.00;AN=2;DP=269;ExcessHet=3.0103;FS=0.000;MLEAC=2;MLEAF=1.00;MQ=60.00;QD=31.99;SOR=0.716	GT:AD:DP:GQ:PL	1/1:0,263:263:99:8450,791,0	NCTC13443_02144	yjcC_2	STT01815.1	cyclic diguanylate phosphodiesterase (EAL) domain-containing protein	similar to AA sequence:RefSeq:YP_002240055.1						1	1	1										3
line1749	frameshift insertion	gene-NCTC13443_02147:gene-NCTC13443_02147#UGKT01000001.1#1732399:exon1:c.383dupG:p.W128fs,	UGKT01000001.1	1732781	1732781	-	G	1	3959.73	131	UGKT01000001.1	1732781	.	T	TG	3959.73	PASS	AC=2;AF=1.00;AN=2;BaseQRankSum=-0.724;ClippingRankSum=0.000;DP=146;ExcessHet=3.0103;FS=2.607;MLEAC=2;MLEAF=1.00;MQ=60.00;MQRankSum=0.000;QD=30.23;ReadPosRankSum=-1.023;SOR=0.334	GT:AD:DP:GQ:PL	1/1:2,129:131:99:3997,333,0	NCTC13443_02147	cycB_1	STT01818.1	maltose/maltodextrinABC transporter substrate-binding protein MalE	similar to AA sequence:RefSeq:YP_006637632.1	1	1	1		1													4
line1760	frameshift insertion	gene-NCTC13443_02184:gene-NCTC13443_02184#UGKT01000001.1#1766559:exon1:c.174dupG:p.P58fs,	UGKT01000001.1	1766732	1766732	-	G	0.5	2526.73	181	UGKT01000001.1	1766732	.	C	CG	2526.73	PASS	AC=1;AF=0.500;AN=2;BaseQRankSum=1.431;ClippingRankSum=0.000;DP=186;ExcessHet=3.0103;FS=1.833;MLEAC=1;MLEAF=0.500;MQ=60.00;MQRankSum=0.000;QD=13.96;ReadPosRankSum=1.103;SOR=0.672	GT:AD:DP:GQ:PL	0/1:84,97:181:99:2564,0,2120	NCTC13443_02184	gsk_2	STT01854.1	inosine-guanosine kinase	similar to AA sequence:RefSeq:YP_006497088.1	1	1																2
line1776	frameshift insertion	gene-NCTC13443_02197:gene-NCTC13443_02197#UGKT01000001.1#1776519:exon1:c.22dupA:p.A7fs,	UGKT01000001.1	1776540	1776540	-	A	0.5	2278.73	237	UGKT01000001.1	1776540	.	G	GA	2278.73	PASS	AC=1;AF=0.500;AN=2;BaseQRankSum=-0.020;ClippingRankSum=0.000;DP=249;ExcessHet=3.0103;FS=3.644;MLEAC=1;MLEAF=0.500;MQ=60.00;MQRankSum=0.000;QD=9.61;ReadPosRankSum=0.358;SOR=0.667	GT:AD:DP:GQ:PL	0/1:139,98:237:99:2316,0,3523	NCTC13443_02197	cueR	STT01866.1	HTH-type transcriptional regulator cueR	similar to AA sequence:RefSeq:YP_006497101.1	1	1	1	1	1													5
line1778	frameshift insertion	gene-NCTC13443_02198:gene-NCTC13443_02198#UGKT01000001.1#1776926:exon1:c.454dupG:p.V152fs,	UGKT01000001.1	1777846	1777846	-	C	0.5	1452.73	187	UGKT01000001.1	1777846	.	A	AC	1452.73	PASS	AC=1;AF=0.500;AN=2;BaseQRankSum=-0.489;ClippingRankSum=0.000;DP=198;ExcessHet=3.0103;FS=1.899;MLEAC=1;MLEAF=0.500;MQ=60.00;MQRankSum=0.000;QD=7.77;ReadPosRankSum=-1.060;SOR=0.530	GT:AD:DP:GQ:PL	0/1:121,66:187:99:1490,0,3184	NCTC13443_02198	qmcA	STT01867.1	stomatin/prohibitin-family membrane protease subunit YbbK	similar to AA sequence:RefSeq:YP_006497105.1	1	1	1	1	1													5
line1880	frameshift insertion	gene-NCTC13443_02291:gene-NCTC13443_02291#UGKT01000001.1#1847078:exon1:c.564_565insGT:p.G188fs,	UGKT01000001.1	1847642	1847642	-	GT	0.5	2490.73	168	UGKT01000001.1	1847642	.	G	GGT	2490.73	PASS	AC=1;AF=0.500;AN=2;BaseQRankSum=-0.080;ClippingRankSum=0.000;DP=172;ExcessHet=3.0103;FS=0.000;MLEAC=1;MLEAF=0.500;MQ=60.00;MQRankSum=0.000;QD=14.83;ReadPosRankSum=1.676;SOR=0.649	GT:AD:DP:GQ:PL	0/1:86,82:168:99:2528,0,2860	NCTC13443_02291	hdaH_1	STT01959.1	deacetylase	similar to AA sequence:RefSeq:YP_006637498.1	1																	1
line1893	frameshift insertion	gene-NCTC13443_02302:gene-NCTC13443_02302#UGKT01000001.1#1853044:exon1:c.477dupG:p.L159fs,	UGKT01000001.1	1853520	1853520	-	G	1	6011.73	191	UGKT01000001.1	1853520	.	T	TG	6011.73	PASS	AC=2;AF=1.00;AN=2;BaseQRankSum=-0.537;ClippingRankSum=0.000;DP=197;ExcessHet=3.0103;FS=3.033;MLEAC=2;MLEAF=1.00;MQ=60.00;MQRankSum=0.000;QD=31.48;ReadPosRankSum=1.560;SOR=0.257	GT:AD:DP:GQ:PL	1/1:1,190:191:99:6049,545,0	NCTC13443_02302	feaB_1	STT01970.1	aldehyde dehydrogenase	similar to AA sequence:RefSeq:YP_006637493.1						1	1	1										3
line1908	frameshift insertion	gene-NCTC13443_02304:gene-NCTC13443_02304#UGKT01000001.1#1854924:exon1:c.393dupA:p.V131fs,	UGKT01000001.1	1855316	1855316	-	A	0.5	450.73	220	UGKT01000001.1	1855316	.	T	TA	450.73	PASS	AC=1;AF=0.500;AN=2;BaseQRankSum=0.566;ClippingRankSum=0.000;DP=230;ExcessHet=3.0103;FS=0.656;MLEAC=1;MLEAF=0.500;MQ=60.00;MQRankSum=0.000;QD=2.05;ReadPosRankSum=0.408;SOR=0.766	GT:AD:DP:GQ:PL	0/1:182,38:220:99:488,0,5006	NCTC13443_02304	yncE_1	STT01972.1	putative periplasmic protein	similar to AA sequence:RefSeq:YP_002918293.1	1																	1
line1904	frameshift deletion	gene-NCTC13443_02326:gene-NCTC13443_02326#UGKT01000001.1#1873392:exon1:c.99delG:p.Q33fs,	UGKT01000001.1	1873491	1873491	G	-	1	6861.73	205	UGKT01000001.1	1873490	.	AG	A	6861.73	PASS	AC=2;AF=1.00;AN=2;DP=220;ExcessHet=3.0103;FS=0.000;MLEAC=2;MLEAF=1.00;MQ=60.00;QD=33.47;SOR=0.849	GT:AD:DP:GQ:PL	1/1:0,205:205:99:6899,617,0	NCTC13443_02326	NCTC13443_02326	STT01994.1	outer membrane protein romA	similar to AA sequence:RefSeq:YP_006637470.1						1	1	1										3
line1946	frameshift insertion	gene-NCTC13443_02357:gene-NCTC13443_02357#UGKT01000001.1#1900689:exon1:c.487dupG:p.A162fs,	UGKT01000001.1	1901175	1901175	-	G	0.5	1325.73	139	UGKT01000001.1	1901175	.	C	CG	1325.73	PASS	AC=1;AF=0.500;AN=2;BaseQRankSum=-0.275;ClippingRankSum=0.000;DP=146;ExcessHet=3.0103;FS=0.000;MLEAC=1;MLEAF=0.500;MQ=60.00;MQRankSum=0.000;QD=9.54;ReadPosRankSum=-0.165;SOR=0.695	GT:AD:DP:GQ:PL	0/1:81,58:139:99:1363,0,2125	NCTC13443_02357	tpa_2	STT02025.1	adenosylmethionine-8-amino-7-oxononanoate aminotransferase	similar to AA sequence:RefSeq:YP_006497319.1	1	1	1		1													4
line1971	frameshift deletion	gene-NCTC13443_02396:gene-NCTC13443_02396#UGKT01000001.1#1930744:exon1:c.572delC:p.P191fs,	UGKT01000001.1	1932402	1932402	G	-	1	6707.73	194	UGKT01000001.1	1932401	.	CG	C	6707.73	PASS	AC=2;AF=1.00;AN=2;BaseQRankSum=2.666;ClippingRankSum=0.000;DP=198;ExcessHet=3.0103;FS=3.533;MLEAC=2;MLEAF=1.00;MQ=60.00;MQRankSum=0.000;QD=34.58;SOR=0.619	GT:AD:DP:GQ:PL	1/1:1,193:194:99:6745,576,0	NCTC13443_02396	fepA_2	STT02064.1	TonB-dependent receptor	similar to AA sequence:RefSeq:YP_006497342.1						1	1											2
line1961	frameshift insertion	gene-NCTC13443_02396:gene-NCTC13443_02396#UGKT01000001.1#1930744:exon1:c.203dupC:p.P68fs,	UGKT01000001.1	1932770	1932770	-	G	1	4297.73	140	UGKT01000001.1	1932770	.	C	CG	4297.73	PASS	AC=2;AF=1.00;AN=2;DP=147;ExcessHet=3.0103;FS=0.000;MLEAC=2;MLEAF=1.00;MQ=60.00;QD=30.70;SOR=0.723	GT:AD:DP:GQ:PL	1/1:0,140:140:99:4335,423,0	NCTC13443_02396	fepA_2	STT02064.1	TonB-dependent receptor	similar to AA sequence:RefSeq:YP_006497342.1				1														1
line2006	frameshift deletion	gene-NCTC13443_02406:gene-NCTC13443_02406#UGKT01000001.1#1938450:exon1:c.1delA:p.M1fs,	UGKT01000001.1	1938451	1938451	A	-	0.5	1717.73	158	UGKT01000001.1	1938450	.	GA	G	1717.73	PASS	AC=1;AF=0.500;AN=2;BaseQRankSum=0.580;ClippingRankSum=0.000;DP=159;ExcessHet=3.0103;FS=0.000;MLEAC=1;MLEAF=0.500;MQ=60.00;MQRankSum=0.000;QD=10.87;ReadPosRankSum=0.273;SOR=0.670	GT:AD:DP:GQ:PL	0/1:100,58:158:99:1755,0,3309	NCTC13443_02406	entF_7	STT02074.1	enterobactin synthase subunit F	similar to AA sequence:RefSeq:YP_001334285.1	1	1	1	1	1													5
line2014	frameshift insertion	gene-NCTC13443_02417:gene-NCTC13443_02417#UGKT01000001.1#1949496:exon1:c.1604dupG:p.R535fs,	UGKT01000001.1	1951099	1951099	-	G	0.5	828.73	143	UGKT01000001.1	1951099	.	A	AG	828.73	PASS	AC=1;AF=0.500;AN=2;BaseQRankSum=-0.006;ClippingRankSum=0.000;DP=162;ExcessHet=3.0103;FS=1.507;MLEAC=1;MLEAF=0.500;MQ=60.00;MQRankSum=0.000;QD=5.80;ReadPosRankSum=-1.323;SOR=0.608	GT:AD:DP:GQ:PL	0/1:101,42:143:99:866,0,2543	NCTC13443_02417	cstA_1	STT02085.1	Carbon starvation protein A	similar to AA sequence:RefSeq:YP_006497359.1	1	1	1	1	1													5
line2039	frameshift insertion	gene-NCTC13443_02441:gene-NCTC13443_02441#UGKT01000001.1#1969415:exon1:c.394_395insA:p.A132fs,	UGKT01000001.1	1969783	1969783	-	T	1	5924.73	133	UGKT01000001.1	1969783	.	G	GT	5924.73	PASS	AC=2;AF=1.00;AN=2;DP=134;ExcessHet=3.0103;FS=0.000;MLEAC=2;MLEAF=1.00;MQ=60.00;QD=29.50;SOR=0.708	GT:AD:DP:GQ:PL	1/1:0,133:133:99:5962,403,0	NCTC13443_02441	codB_1	STT02109.1	cytosine/purine/uracil/thiamine/allantoin permease family protein	similar to AA sequence:RefSeq:YP_006497374.1	1	1	1	1	1													5
line2108	frameshift insertion	gene-NCTC13443_02541:gene-NCTC13443_02541#UGKT01000001.1#2040849:exon1:c.152dupT:p.L51fs,	UGKT01000001.1	2040940	2040940	-	A	0.5	2288.73	261	UGKT01000001.1	2040940	.	C	CA	2288.73	PASS	AC=1;AF=0.500;AN=2;BaseQRankSum=-0.203;ClippingRankSum=0.000;DP=264;ExcessHet=3.0103;FS=1.586;MLEAC=1;MLEAF=0.500;MQ=60.00;MQRankSum=0.000;QD=8.77;ReadPosRankSum=-0.451;SOR=0.828	GT:AD:DP:GQ:PL	0/1:161,100:261:99:2326,0,4242	NCTC13443_02541	NCTC13443_02541	STT02198.1	B12-dependent methionine synthase	similar to AA sequence:RefSeq:YP_006637323.1	1	1	1	1	1													5
line2139	frameshift insertion	gene-NCTC13443_02576:gene-NCTC13443_02576#UGKT01000001.1#2063942:exon1:c.601_602insGG:p.W201fs,	UGKT01000001.1	2064543	2064543	-	GG	0.5	3190.73	142	UGKT01000001.1	2064543	.	T	TGG	3190.73	PASS	AC=1;AF=0.500;AN=2;BaseQRankSum=-1.534;ClippingRankSum=0.000;DP=158;ExcessHet=3.0103;FS=8.219;MLEAC=1;MLEAF=0.500;MQ=60.00;MQRankSum=0.000;QD=22.47;ReadPosRankSum=-0.011;SOR=1.358	GT:AD:DP:GQ:PL	0/1:51,91:142:99:3228,0,1644	NCTC13443_02576	NCTC13443_02576	STT02233.1	membrane protein	similar to AA sequence:RefSeq:YP_006497470.1	1	1																2
line2147	frameshift insertion	gene-NCTC13443_02613:gene-NCTC13443_02613#UGKT01000001.1#2091442:exon1:c.52dupG:p.A17fs,	UGKT01000001.1	2091493	2091493	-	G	0.5	2627.73	196	UGKT01000001.1	2091493	.	T	TG	2627.73	PASS	AC=1;AF=0.500;AN=2;BaseQRankSum=1.385;ClippingRankSum=0.000;DP=206;ExcessHet=3.0103;FS=5.115;MLEAC=1;MLEAF=0.500;MQ=60.00;MQRankSum=0.000;QD=13.41;ReadPosRankSum=-0.244;SOR=0.432	GT:AD:DP:GQ:PL	0/1:90,106:196:99:2665,0,2211	NCTC13443_02613	pnuC	STT02263.1	nicotinamide mononucleotide transporter PnuC	similar to AA sequence:RefSeq:YP_002239633.1	1	1																2
line2094	nonframeshift insertion	gene-NCTC13443_02647:gene-NCTC13443_02647#UGKT01000001.1#2122663:exon1:c.1200_1201insTTGTTCGCACCTTCC:p.L401delinsLFAPSL,	UGKT01000001.1	2122747	2122747	-	GGAAGGTGCGAACAA	0.5	2912.73	108	UGKT01000001.1	2122747	.	G	GGGAAGGTGCGAACAA	2912.73	PASS	AC=1;AF=0.500;AN=2;BaseQRankSum=1.525;ClippingRankSum=0.000;DP=188;ExcessHet=3.0103;FS=12.074;MLEAC=1;MLEAF=0.500;MQ=60.00;MQRankSum=0.000;QD=26.97;ReadPosRankSum=1.452;SOR=2.974	GT:AD:DP:GQ:PL	0/1:32,76:108:99:2950,0,1241	NCTC13443_02647	ybhC	STT02297.1	pectinesterase	similar to AA sequence:RefSeq:YP_002239601.1																1		1
line2095	stopgain	gene-NCTC13443_02647:gene-NCTC13443_02647#UGKT01000001.1#2122663:exon1:c.1197_1198insTCCGGATGAATATGATGATCTCATATCAGG:p.N400delinsSGX,	UGKT01000001.1	2122750	2122750	-	CCTGATATGAGATCATCATATTCATCCGGA	0.5	2473.73	96	UGKT01000001.1	2122750	.	T	TCCTGATATGAGATCATCATATTCATCCGGA	2473.73	PASS	AC=1;AF=0.500;AN=2;BaseQRankSum=1.654;ClippingRankSum=0.000;DP=127;ExcessHet=3.0103;FS=23.418;MLEAC=1;MLEAF=0.500;MQ=60.00;MQRankSum=0.000;QD=25.77;ReadPosRankSum=-8.238;SOR=5.074	GT:AD:DP:GQ:PL	0/1:34,62:96:99:2511,0,1277	NCTC13443_02647	ybhC	STT02297.1	pectinesterase	similar to AA sequence:RefSeq:YP_002239601.1																1		1
line2096	frameshift insertion	gene-NCTC13443_02647:gene-NCTC13443_02647#UGKT01000001.1#2122663:exon1:c.1195_1196insTCATGATGTCCCTCTGGGATGC:p.R399fs,	UGKT01000001.1	2122752	2122752	-	GCATCCCAGAGGGACATCATGA	0.5	2462.73	58	UGKT01000001.1	2122752	.	C	CGCATCCCAGAGGGACATCATGA	2462.73	PASS	AC=1;AF=0.500;AN=2;BaseQRankSum=1.054;ClippingRankSum=0.000;DP=88;ExcessHet=3.0103;FS=11.549;MLEAC=1;MLEAF=0.500;MQ=60.00;MQRankSum=0.000;QD=29.92;ReadPosRankSum=-6.916;SOR=3.258	GT:AD:DP:GQ:PL	0/1:34,24:58:99:2500,0,1242	NCTC13443_02647	ybhC	STT02297.1	pectinesterase	similar to AA sequence:RefSeq:YP_002239601.1																1		1
line2194	frameshift insertion	gene-NCTC13443_02682:gene-NCTC13443_02682#UGKT01000001.1#2148366:exon1:c.240dupG:p.T80fs,	UGKT01000001.1	2148605	2148605	-	G	0.5	5907.73	192	UGKT01000001.1	2148605	.	C	CG,CGG	5907.73	PASS	AC=1,1;AF=0.500,0.500;AN=2;BaseQRankSum=-0.374;ClippingRankSum=0.000;DP=202;ExcessHet=3.0103;FS=3.033;MLEAC=1,1;MLEAF=0.500,0.500;MQ=60.00;MQRankSum=0.000;QD=30.77;ReadPosRankSum=-0.128;SOR=0.257	GT:AD:DP:GQ:PL	1/2:1,129,62:192:99:5945,1779,1252,3574,0,3384	NCTC13443_02682	moaD	STT02331.1	molybdenum cofactor biosynthesis protein MoaD	similar to AA sequence:RefSeq:YP_006637221.1						1												1
line2195	frameshift insertion	gene-NCTC13443_02682:gene-NCTC13443_02682#UGKT01000001.1#2148366:exon1:c.239_240insGG:p.T80fs,	UGKT01000001.1	2148605	2148605	-	GG	0.5	5907.73	192	UGKT01000001.1	2148605	.	C	CG,CGG	5907.73	PASS	AC=1,1;AF=0.500,0.500;AN=2;BaseQRankSum=-0.374;ClippingRankSum=0.000;DP=202;ExcessHet=3.0103;FS=3.033;MLEAC=1,1;MLEAF=0.500,0.500;MQ=60.00;MQRankSum=0.000;QD=30.77;ReadPosRankSum=-0.128;SOR=0.257	GT:AD:DP:GQ:PL	1/2:1,129,62:192:99:5945,1779,1252,3574,0,3384	NCTC13443_02682	moaD	STT02331.1	molybdenum cofactor biosynthesis protein MoaD	similar to AA sequence:RefSeq:YP_006637221.1						1												1
line2195	frameshift insertion	gene-NCTC13443_02682:gene-NCTC13443_02682#UGKT01000001.1#2148366:exon1:c.240dupG:p.T80fs,	UGKT01000001.1	2148605	2148605	-	G	1	6044.73	195	UGKT01000001.1	2148605	.	C	CG	6044.73	PASS	AC=2;AF=1.00;AN=2;DP=214;ExcessHet=3.0103;FS=0.000;MLEAC=2;MLEAF=1.00;MQ=60.00;QD=31.00;SOR=0.935	GT:AD:DP:GQ:PL	1/1:0,195:195:99:6082,588,0	NCTC13443_02682	moaD	STT02331.1	molybdenum cofactor biosynthesis protein MoaD	similar to AA sequence:RefSeq:YP_006637221.1							1	1										2
line2290	frameshift insertion	gene-NCTC13443_02748:gene-NCTC13443_02748#UGKT01000001.1#2202435:exon1:c.448dupC:p.L150fs,	UGKT01000001.1	2202566	2202566	-	G	0.5	3870.73	166	UGKT01000001.1	2202566	.	A	AG	3870.73	PASS	AC=1;AF=0.500;AN=2;BaseQRankSum=0.951;ClippingRankSum=0.000;DP=188;ExcessHet=3.0103;FS=1.799;MLEAC=1;MLEAF=0.500;MQ=60.00;MQRankSum=0.000;QD=23.32;ReadPosRankSum=-0.788;SOR=0.650	GT:AD:DP:GQ:PL	0/1:24,142:166:99:3908,0,222	NCTC13443_02748	moeB_2	STT02397.1	molybdopterin biosynthesis protein MoeB	similar to AA sequence:RefSeq:YP_002918619.1	1	1	1	1	1	1	1	1										8
line2291	frameshift insertion	gene-NCTC13443_02749:gene-NCTC13443_02749#UGKT01000001.1#2203013:exon1:c.327dupG:p.L110fs,	UGKT01000001.1	2203019	2203019	-	C	0.5	1757.73	166	UGKT01000001.1	2203019	.	G	GC	1757.73	PASS	AC=1;AF=0.500;AN=2;BaseQRankSum=-1.694;ClippingRankSum=0.000;DP=172;ExcessHet=3.0103;FS=0.000;MLEAC=1;MLEAF=0.500;MQ=60.00;MQRankSum=0.000;QD=10.59;ReadPosRankSum=-0.449;SOR=0.671	GT:AD:DP:GQ:PL	0/1:92,74:166:99:1795,0,2366	NCTC13443_02749	moeA_1	STT02398.1	Molybdopterin biosynthesis protein MoeA	similar to AA sequence:RefSeq:YP_006637172.1	1	1	1		1													4
line2275	frameshift deletion	gene-NCTC13443_02764:gene-NCTC13443_02764#UGKT01000001.1#2220405:exon1:c.88delG:p.A30fs,	UGKT01000001.1	2220621	2220621	C	-	1	4771.73	148	UGKT01000001.1	2220620	.	GC	G	4771.73	PASS	AC=2;AF=1.00;AN=2;DP=154;ExcessHet=3.0103;FS=0.000;MLEAC=2;MLEAF=1.00;MQ=60.00;QD=32.24;SOR=0.963	GT:AD:DP:GQ:PL	1/1:0,148:148:99:4809,445,0	NCTC13443_02764	deoR_2	STT02413.1	Deoxyribose operon repressor	similar to AA sequence:RefSeq:YP_006497697.1				1														1
line2346	frameshift insertion	gene-NCTC13443_02792:gene-NCTC13443_02792#UGKT01000001.1#2238782:exon1:c.1041dupG:p.M347fs,	UGKT01000001.1	2239822	2239822	-	G	1	9712.73	224	UGKT01000001.1	2239822	.	T	TG	9712.73	PASS	AC=2;AF=1.00;AN=2;DP=241;ExcessHet=3.0103;FS=0.000;MLEAC=2;MLEAF=1.00;MQ=60.00;QD=30.80;SOR=0.785	GT:AD:DP:GQ:PL	1/1:0,224:224:99:9750,690,0	NCTC13443_02792	phoR_4	STT02440.1	osmosensitive K+ channel histidine kinase KdpD	similar to AA sequence:RefSeq:YP_006637139.1			1															1
line2337	frameshift insertion	gene-NCTC13443_02792:gene-NCTC13443_02792#UGKT01000001.1#2238782:exon1:c.1040_1041insGG:p.M347fs,	UGKT01000001.1	2239822	2239822	-	GG	1	6606.73	155	UGKT01000001.1	2239822	.	T	TGG	6606.73	PASS	AC=2;AF=1.00;AN=2;DP=166;ExcessHet=3.0103;FS=0.000;MLEAC=2;MLEAF=1.00;MQ=60.00;QD=31.21;SOR=0.753	GT:AD:DP:GQ:PL	1/1:0,155:155:99:6644,473,0	NCTC13443_02792	phoR_4	STT02440.1	osmosensitive K+ channel histidine kinase KdpD	similar to AA sequence:RefSeq:YP_006637139.1				1	1													2
line2361	frameshift insertion	gene-NCTC13443_02792:gene-NCTC13443_02792#UGKT01000001.1#2238782:exon1:c.1041dupG:p.M347fs,	UGKT01000001.1	2239822	2239822	-	G	0.5	7336.73	177	UGKT01000001.1	2239822	.	T	TG,TGG	7336.73	PASS	AC=1,1;AF=0.500,0.500;AN=2;DP=192;ExcessHet=3.0103;FS=0.000;MLEAC=1,1;MLEAF=0.500,0.500;MQ=60.00;QD=28.07;SOR=0.931	GT:AD:DP:GQ:PL	1/2:0,90,87:177:99:7374,2383,1854,2706,0,2169	NCTC13443_02792	phoR_4	STT02440.1	osmosensitive K+ channel histidine kinase KdpD	similar to AA sequence:RefSeq:YP_006637139.1	1	1																2
line2362	frameshift insertion	gene-NCTC13443_02792:gene-NCTC13443_02792#UGKT01000001.1#2238782:exon1:c.1040_1041insGG:p.M347fs,	UGKT01000001.1	2239822	2239822	-	GG	0.5	7336.73	177	UGKT01000001.1	2239822	.	T	TG,TGG	7336.73	PASS	AC=1,1;AF=0.500,0.500;AN=2;DP=192;ExcessHet=3.0103;FS=0.000;MLEAC=1,1;MLEAF=0.500,0.500;MQ=60.00;QD=28.07;SOR=0.931	GT:AD:DP:GQ:PL	1/2:0,90,87:177:99:7374,2383,1854,2706,0,2169	NCTC13443_02792	phoR_4	STT02440.1	osmosensitive K+ channel histidine kinase KdpD	similar to AA sequence:RefSeq:YP_006637139.1	1	1																2
line2344	frameshift insertion	gene-NCTC13443_02796:gene-NCTC13443_02796#UGKT01000001.1#2242647:exon1:c.405dupA:p.V136fs,	UGKT01000001.1	2242995	2242995	-	T	1	6452.73	222	UGKT01000001.1	2242995	.	C	CT	6452.73	PASS	AC=2;AF=1.00;AN=2;BaseQRankSum=-0.382;ClippingRankSum=0.000;DP=232;ExcessHet=3.0103;FS=3.031;MLEAC=2;MLEAF=1.00;MQ=60.00;MQRankSum=0.000;QD=29.07;ReadPosRankSum=-0.334;SOR=0.253	GT:AD:DP:GQ:PL	1/1:1,221:222:99:6490,648,0	NCTC13443_02796	artI	STT02444.1	arginine ABC transporter substrate-binding protein	similar to AA sequence:RefSeq:YP_008659487.1						1	1	1										3
line2353	frameshift deletion	gene-NCTC13443_02879:gene-NCTC13443_02879#UGKT01000001.1#2325502:exon1:c.208delA:p.T70fs,	UGKT01000001.1	2325526	2325526	T	-	1	34.71	2	UGKT01000001.1	2325525	.	GT	G	34.71	PASS	AC=2;AF=1.00;AN=2;DP=2;ExcessHet=3.0103;FS=0.000;MLEAC=2;MLEAF=1.00;MQ=37.58;QD=17.35;SOR=2.303	GT:AD:DP:GQ:PL	1/1:0,2:2:6:71,6,0	NCTC13443_02879	NCTC13443_02879	STT02526.1	transposase	similar to AA sequence:RefSeq:YP_005220844.1					1									1			1	3
line2375	frameshift deletion	gene-NCTC13443_02879:gene-NCTC13443_02879#UGKT01000001.1#2325502:exon1:c.96delT:p.F32fs,	UGKT01000001.1	2325638	2325638	A	-	1	121.87	5	UGKT01000001.1	2325637	.	CA	C	121.87	PASS	AC=2;AF=1.00;AN=2;DP=5;ExcessHet=3.0103;FS=0.000;MLEAC=2;MLEAF=1.00;MQ=36.33;QD=24.37;SOR=3.611	GT:AD:DP:GQ:PL	1/1:0,5:5:15:159,15,0	NCTC13443_02879	NCTC13443_02879	STT02526.1	transposase	similar to AA sequence:RefSeq:YP_005220844.1			1	1			1									1	1	5
line2366	frameshift deletion	gene-NCTC13443_02879:gene-NCTC13443_02879#UGKT01000001.1#2325502:exon1:c.59delT:p.F20fs,	UGKT01000001.1	2325675	2325675	A	-	1	168.77	7	UGKT01000001.1	2325674	.	GA	G	168.77	PASS	AC=2;AF=1.00;AN=2;DP=8;ExcessHet=3.0103;FS=0.000;MLEAC=2;MLEAF=1.00;MQ=38.80;QD=24.11;SOR=4.174	GT:AD:DP:GQ:PL	1/1:0,7:7:21:206,21,0	NCTC13443_02879	NCTC13443_02879	STT02526.1	transposase	similar to AA sequence:RefSeq:YP_005220844.1				1			1											2
line2346	frameshift deletion	gene-NCTC13443_02879:gene-NCTC13443_02879#UGKT01000001.1#2325502:exon1:c.38delA:p.N13fs,	UGKT01000001.1	2325696	2325696	T	-	1	992.73	29	UGKT01000001.1	2325695	.	GT	G	992.73	PASS	AC=2;AF=1.00;AN=2;DP=29;ExcessHet=3.0103;FS=0.000;MLEAC=2;MLEAF=1.00;MQ=39.70;QD=34.23;SOR=6.804	GT:AD:DP:GQ:PL	1/1:0,29:29:87:1030,87,0	NCTC13443_02879	NCTC13443_02879	STT02526.1	transposase	similar to AA sequence:RefSeq:YP_005220844.1											1							1
line2428	nonframeshift insertion	gene-NCTC13443_02912:gene-NCTC13443_02912#UGKT01000001.1#2356853:exon1:c.655_656insCTCCGG:p.E219delinsAPE,	UGKT01000001.1	2357269	2357269	-	CCGGAG	0.5	2691.73	155	UGKT01000001.1	2357269	.	T	TCCGGAG	2691.73	PASS	AC=1;AF=0.500;AN=2;BaseQRankSum=-0.765;ClippingRankSum=0.000;DP=193;ExcessHet=3.0103;FS=0.000;MLEAC=1;MLEAF=0.500;MQ=60.00;MQRankSum=0.000;QD=17.37;ReadPosRankSum=-2.264;SOR=0.644	GT:AD:DP:GQ:PL	0/1:85,70:155:99:2729,0,4147	NCTC13443_02912	ompA	STT02559.1	outer membrane protein A	similar to AA sequence:RefSeq:YP_006497808.1	1	1	1		1													4
line2434	frameshift deletion	gene-NCTC13443_02922:gene-NCTC13443_02922#UGKT01000001.1#2373086:exon1:c.466delG:p.G156fs,	UGKT01000001.1	2373552	2373552	G	-	0.5	1598.73	179	UGKT01000001.1	2373551	.	CG	C	1598.73	PASS	AC=1;AF=0.500;AN=2;BaseQRankSum=0.053;ClippingRankSum=0.000;DP=197;ExcessHet=3.0103;FS=3.517;MLEAC=1;MLEAF=0.500;MQ=60.00;MQRankSum=0.000;QD=8.93;ReadPosRankSum=1.260;SOR=0.628	GT:AD:DP:GQ:PL	0/1:108,71:179:99:1636,0,2817	NCTC13443_02922	NCTC13443_02922	STT02569.1	SD repeat-containing cell surface protein	similar to AA sequence:RefSeq:YP_001334660.1	1	1	1	1	1													5
line2441	frameshift insertion	gene-NCTC13443_02939:gene-NCTC13443_02939#UGKT01000001.1#2388070:exon1:c.1111dupA:p.A370fs,	UGKT01000001.1	2389180	2389180	-	A	0.5	2635.73	173	UGKT01000001.1	2389180	.	G	GA	2635.73	PASS	AC=1;AF=0.500;AN=2;BaseQRankSum=-0.495;ClippingRankSum=0.000;DP=177;ExcessHet=3.0103;FS=3.569;MLEAC=1;MLEAF=0.500;MQ=60.00;MQRankSum=0.000;QD=15.24;ReadPosRankSum=0.494;SOR=0.655	GT:AD:DP:GQ:PL	0/1:70,103:173:99:2673,0,1662	NCTC13443_02939	oppA_2	STT02586.1	putative extracellular solute-binding protein	similar to AA sequence:RefSeq:YP_002918762.1	1	1																2
line2474	frameshift deletion	gene-NCTC13443_02971:gene-NCTC13443_02971#UGKT01000001.1#2413269:exon1:c.787delG:p.A263fs,	UGKT01000001.1	2414007	2414007	C	-	0.5	2345.73	142	UGKT01000001.1	2414006	.	GC	G	2345.73	PASS	AC=1;AF=0.500;AN=2;BaseQRankSum=-1.704;ClippingRankSum=0.000;DP=147;ExcessHet=3.0103;FS=0.640;MLEAC=1;MLEAF=0.500;MQ=60.00;MQRankSum=0.000;QD=16.52;ReadPosRankSum=-0.139;SOR=0.615	GT:AD:DP:GQ:PL	0/1:54,88:142:99:2383,0,1289	NCTC13443_02971	caiT	STT02617.1	transporter	similar to AA sequence:RefSeq:YP_002239367.1	1	1																2
line2482	frameshift insertion	gene-NCTC13443_03025:gene-NCTC13443_03025#UGKT01000001.1#2455823:exon1:c.818dupC:p.T273fs,	UGKT01000001.1	2456640	2456640	-	C	1	3240.73	108	UGKT01000001.1	2456640	.	A	AC	3240.73	PASS	AC=2;AF=1.00;AN=2;BaseQRankSum=-0.341;ClippingRankSum=0.000;DP=116;ExcessHet=3.0103;FS=3.432;MLEAC=2;MLEAF=1.00;MQ=60.00;MQRankSum=0.000;QD=30.01;ReadPosRankSum=-0.048;SOR=0.559	GT:AD:DP:GQ:PL	1/1:1,107:108:99:3278,296,0	NCTC13443_03025	ghrA_1	STT02669.1	2-hydroxyacid dehydrogenase YcdW	similar to AA sequence:RefSeq:YP_006636971.1				1														1
line2512	frameshift deletion	gene-NCTC13443_03046:gene-NCTC13443_03046#UGKT01000001.1#2466847:exon1:c.177delG:p.G59fs,	UGKT01000001.1	2467382	2467382	C	-	1	6297.73	212	UGKT01000001.1	2467381	.	GC	G	6297.73	PASS	AC=2;AF=1.00;AN=2;BaseQRankSum=4.002;ClippingRankSum=0.000;DP=235;ExcessHet=3.0103;FS=3.031;MLEAC=2;MLEAF=1.00;MQ=60.00;MQRankSum=0.000;QD=29.71;ReadPosRankSum=0.682;SOR=0.105	GT:AD:DP:GQ:PL	1/1:2,210:212:99:6335,597,0	NCTC13443_03046	tetA_2	STT02690.1	multidrug-efflux transporter%2C major facilitator superfamily (MFS)	similar to AA sequence:RefSeq:YP_006636960.1						1	1	1										3
line2573	frameshift insertion	gene-NCTC13443_03106:gene-NCTC13443_03106#UGKT01000001.1#2510231:exon1:c.268dupC:p.L90fs,	UGKT01000001.1	2510803	2510803	-	G	1	4357.73	139	UGKT01000001.1	2510803	.	A	AG	4357.73	PASS	AC=2;AF=1.00;AN=2;BaseQRankSum=-0.376;ClippingRankSum=0.000;DP=147;ExcessHet=3.0103;FS=3.042;MLEAC=2;MLEAF=1.00;MQ=60.00;MQRankSum=0.000;QD=31.35;ReadPosRankSum=0.249;SOR=0.269	GT:AD:DP:GQ:PL	1/1:1,138:139:99:4395,389,0	NCTC13443_03106	ycfS_2	STT02748.1	LysM domain/ErfK/YbiS/YcfS/YnhG family protein	similar to AA sequence:RefSeq:YP_002239266.1	1	1	1	1	1	1	1	1										8
line2549	frameshift deletion	gene-NCTC13443_03125:gene-NCTC13443_03125#UGKT01000001.1#2528159:exon1:c.1066delA:p.K356fs,	UGKT01000001.1	2529225	2529225	A	-	1	106	4	UGKT01000001.1	2529224	.	CA	C	106	PASS	AC=2;AF=1.00;AN=2;DP=4;ExcessHet=3.0103;FS=0.000;MLEAC=2;MLEAF=1.00;MQ=32.75;QD=26.50;SOR=3.258	GT:AD:DP:GQ:PL	1/1:0,4:4:12:143,12,0	NCTC13443_03125	tktA_1	STT02767.1	transketolase	similar to AA sequence:RefSeq:YP_002921205.1					1	1			1		1							4
line2609	frameshift insertion	gene-NCTC13443_03143:gene-NCTC13443_03143#UGKT01000001.1#2539589:exon1:c.110dupT:p.F37fs,	UGKT01000001.1	2539854	2539854	-	A	1	7066.73	198	UGKT01000001.1	2539854	.	G	GA	7066.73	PASS	AC=2;AF=1.00;AN=2;BaseQRankSum=-0.407;ClippingRankSum=0.000;DP=206;ExcessHet=3.0103;FS=0.000;MLEAC=2;MLEAF=1.00;MQ=60.00;MQRankSum=0.000;QD=30.76;ReadPosRankSum=-0.788;SOR=0.302	GT:AD:DP:GQ:PL	1/1:1,197:198:99:7104,580,0	NCTC13443_03143	NCTC13443_03143	STT02785.1	putative enzyme	similar to AA sequence:RefSeq:YP_005019463.1	1	1	1	1	1													5
line2619	nonframeshift deletion	gene-NCTC13443_03157:gene-NCTC13443_03157#UGKT01000001.1#2546229:exon1:c.218_220del:p.73_74del,	UGKT01000001.1	2547177	2547179	CGG	-	1	8922.73	200	UGKT01000001.1	2547176	.	TCGG	T	8922.73	PASS	AC=2;AF=1.00;AN=2;DP=217;ExcessHet=3.0103;FS=0.000;MLEAC=2;MLEAF=1.00;MQ=60.00;QD=28.12;SOR=0.713	GT:AD:DP:GQ:PL	1/1:0,200:200:99:8960,603,0	NCTC13443_03157	mnmA	STT02799.1	thiouridylase	similar to AA sequence:RefSeq:YP_008659726.1	1	1	1	1	1	1	1	1										8
line2638	frameshift insertion	gene-NCTC13443_03206:gene-NCTC13443_03206#UGKT01000001.1#2581793:exon1:c.293dupT:p.V98fs,	UGKT01000001.1	2582085	2582085	-	T	1	9239.73	320	UGKT01000001.1	2582085	.	G	GT	9239.73	PASS	AC=2;AF=1.00;AN=2;BaseQRankSum=-0.622;ClippingRankSum=0.000;DP=342;ExcessHet=3.0103;FS=0.000;MLEAC=2;MLEAF=1.00;MQ=60.00;MQRankSum=0.000;QD=28.87;ReadPosRankSum=1.723;SOR=0.774	GT:AD:DP:GQ:PL	1/1:2,318:320:99:9277,906,0	NCTC13443_03206	NCTC13443_03206	STT02848.1	Uncharacterised protein	ab initio prediction:Prodigal:2.60	1	1	1	1	1													5
line2634	frameshift insertion	gene-NCTC13443_03229:gene-NCTC13443_03229#UGKT01000001.1#2602922:exon1:c.2106dupT:p.T703fs,	UGKT01000001.1	2603648	2603648	-	A	1	7750.73	279	UGKT01000001.1	2603648	.	T	TA	7750.73	PASS	AC=2;AF=1.00;AN=2;BaseQRankSum=3.002;ClippingRankSum=0.000;DP=284;ExcessHet=3.0103;FS=1.684;MLEAC=2;MLEAF=1.00;MQ=60.00;MQRankSum=0.000;QD=27.78;ReadPosRankSum=-0.733;SOR=0.513	GT:AD:DP:GQ:PL	1/1:5,274:279:99:7788,784,0	NCTC13443_03229	NCTC13443_03229	STT02871.1	phage protein	similar to AA sequence:RefSeq:YP_006499629.1						1	1	1										3
line2677	frameshift deletion	gene-NCTC13443_03262:gene-NCTC13443_03262#UGKT01000001.1#2624887:exon1:c.110delG:p.R37fs,	UGKT01000001.1	2624997	2624997	G	-	1	4639.73	164	UGKT01000001.1	2624996	.	CG	C	4639.73	PASS	AC=2;AF=1.00;AN=2;BaseQRankSum=-0.484;ClippingRankSum=0.000;DP=174;ExcessHet=3.0103;FS=3.027;MLEAC=2;MLEAF=1.00;MQ=60.00;MQRankSum=0.000;QD=28.29;ReadPosRankSum=-1.110;SOR=0.121	GT:AD:DP:GQ:PL	1/1:2,162:164:99:4677,465,0	NCTC13443_03262	NCTC13443_03262	STT02903.1	antibiotic biosynthesis monooxygenase	similar to AA sequence:RefSeq:YP_002239080.1	1	1	1	1	1													5
line2584	frameshift insertion	gene-NCTC13443_03273:gene-NCTC13443_03273#UGKT01000001.1#2632395:exon1:c.247dupT:p.W83fs,	UGKT01000001.1	2632673	2632673	-	A	1	7447.73	227	UGKT01000001.1	2632673	.	C	CA	7447.73	PASS	AC=2;AF=1.00;AN=2;BaseQRankSum=-0.585;ClippingRankSum=0.000;DP=230;ExcessHet=3.0103;FS=6.887;MLEAC=2;MLEAF=1.00;MQ=60.00;MQRankSum=0.000;QD=32.81;ReadPosRankSum=0.596;SOR=0.478	GT:AD:DP:GQ:PL	1/1:2,225:227:99:7485,659,0	NCTC13443_03273	yeaD_2	STT02914.1	aldose 1-epimerase family protein YeaD	similar to AA sequence:RefSeq:YP_006636786.1								1										1
line2726	frameshift deletion	gene-NCTC13443_03342:gene-NCTC13443_03342#UGKT01000001.1#2688317:exon1:c.652delG:p.E218fs,	UGKT01000001.1	2688620	2688620	C	-	1	6964.73	216	UGKT01000001.1	2688619	.	TC	T	6964.73	PASS	AC=2;AF=1.00;AN=2;BaseQRankSum=-0.580;ClippingRankSum=0.000;DP=228;ExcessHet=3.0103;FS=3.259;MLEAC=2;MLEAF=1.00;MQ=60.00;MQRankSum=0.000;QD=32.24;ReadPosRankSum=1.629;SOR=0.419	GT:AD:DP:GQ:PL	1/1:1,215:216:99:7002,639,0	NCTC13443_03342	fiu_2	STT02983.1	ferrichrome-iron receptor	similar to AA sequence:RefSeq:YP_006636731.1					1													1
line2786	frameshift insertion	gene-NCTC13443_03395:gene-NCTC13443_03395#UGKT01000001.1#2733036:exon1:c.394dupG:p.V132fs,	UGKT01000001.1	2733185	2733185	-	C	0.5	985.73	107	UGKT01000001.1	2733185	.	A	AC	985.73	PASS	AC=1;AF=0.500;AN=2;BaseQRankSum=0.359;ClippingRankSum=0.000;DP=114;ExcessHet=3.0103;FS=0.749;MLEAC=1;MLEAF=0.500;MQ=60.00;MQRankSum=0.000;QD=9.21;ReadPosRankSum=0.685;SOR=0.582	GT:AD:DP:GQ:PL	0/1:65,42:107:99:1023,0,1806	NCTC13443_03395	ves	STT03034.1	Various environmental stresses-induced protein	ab initio prediction:Prodigal:2.60	1	1	1	1	1													5
line2779	frameshift insertion	gene-NCTC13443_03431:gene-NCTC13443_03431#UGKT01000001.1#2766550:exon1:c.389_390insGG:p.L130fs,	UGKT01000001.1	2766939	2766939	-	GG	1	7187.73	169	UGKT01000001.1	2766939	.	T	TGG	7187.73	PASS	AC=2;AF=1.00;AN=2;DP=176;ExcessHet=3.0103;FS=0.000;MLEAC=2;MLEAF=1.00;MQ=60.00;QD=25.24;SOR=1.682	GT:AD:DP:GQ:PL	1/1:0,169:169:99:7225,523,0	NCTC13443_03431	nepI_3	STT03070.1	putative MFS-family transport protein	similar to AA sequence:RefSeq:YP_002919124.1						1	1	1										3
line2785	frameshift insertion	gene-NCTC13443_03437:gene-NCTC13443_03437#UGKT01000001.1#2770825:exon1:c.1147dupC:p.R383fs,	UGKT01000001.1	2772372	2772372	-	G	0.5	2493.73	244	UGKT01000001.1	2772372	.	C	CG	2493.73	PASS	AC=1;AF=0.500;AN=2;BaseQRankSum=0.480;ClippingRankSum=0.000;DP=256;ExcessHet=3.0103;FS=2.188;MLEAC=1;MLEAF=0.500;MQ=60.00;MQRankSum=0.000;QD=10.22;ReadPosRankSum=-0.975;SOR=0.560	GT:AD:DP:GQ:PL	0/1:141,103:244:99:2531,0,3758	NCTC13443_03437	barA_1	STT03076.1	Signal transduction histidine kinase	similar to AA sequence:RefSeq:YP_006636650.1							1	1										2
line2691	frameshift deletion	gene-NCTC13443_03442:gene-NCTC13443_03442#UGKT01000001.1#2776874:exon1:c.1795delC:p.R599fs,	UGKT01000001.1	2778227	2778227	G	-	1	3946.73	140	UGKT01000001.1	2778226	.	CG	C	3946.73	PASS	AC=2;AF=1.00;AN=2;BaseQRankSum=1.163;ClippingRankSum=0.000;DP=146;ExcessHet=3.0103;FS=1.920;MLEAC=2;MLEAF=1.00;MQ=60.00;MQRankSum=0.000;QD=28.19;ReadPosRankSum=-0.433;SOR=1.355	GT:AD:DP:GQ:PL	1/1:5,135:140:99:3984,298,0	NCTC13443_03442	acsAB_2	STT03081.1	cellulose synthase (UDP-forming)	similar to AA sequence:RefSeq:YP_006636645.1								1										1
line2915	frameshift insertion	gene-NCTC13443_03582:gene-NCTC13443_03582#UGKT01000001.1#2898414:exon1:c.111dupG:p.A37fs,	UGKT01000001.1	2898524	2898524	-	G	0.5	1272.73	165	UGKT01000001.1	2898524	.	C	CG	1272.73	PASS	AC=1;AF=0.500;AN=2;BaseQRankSum=-3.408;ClippingRankSum=0.000;DP=174;ExcessHet=3.0103;FS=2.060;MLEAC=1;MLEAF=0.500;MQ=60.00;MQRankSum=0.000;QD=7.71;ReadPosRankSum=-0.684;SOR=0.655	GT:AD:DP:GQ:PL	0/1:109,56:165:99:1310,0,2971	NCTC13443_03582	astD_2	STT03218.1	succinylglutamic semialdehyde dehydrogenase	similar to AA sequence:RefSeq:YP_002238792.1		1																1
line2897	frameshift insertion	gene-NCTC13443_03586:gene-NCTC13443_03586#UGKT01000001.1#2903896:exon1:c.771dupC:p.F258fs,	UGKT01000001.1	2904451	2904451	-	G	0.5	2311.73	195	UGKT01000001.1	2904451	.	A	AG	2311.73	PASS	AC=1;AF=0.500;AN=2;BaseQRankSum=0.955;ClippingRankSum=0.000;DP=223;ExcessHet=3.0103;FS=1.766;MLEAC=1;MLEAF=0.500;MQ=60.00;MQRankSum=0.000;QD=11.86;ReadPosRankSum=-0.429;SOR=0.868	GT:AD:DP:GQ:PL	0/1:103,92:195:99:2349,0,2675	NCTC13443_03586	proP_4	STT03222.1	shikimate and dehydroshikimate transport protein	similar to AA sequence:RefSeq:YP_002919247.1							1											1
line2990	frameshift insertion	gene-NCTC13443_03627:gene-NCTC13443_03627#UGKT01000001.1#2935294:exon1:c.160dupG:p.A53fs,	UGKT01000001.1	2935453	2935453	-	G	0.5	1085.73	175	UGKT01000001.1	2935453	.	C	CG	1085.73	PASS	AC=1;AF=0.500;AN=2;BaseQRankSum=1.422;ClippingRankSum=0.000;DP=184;ExcessHet=3.0103;FS=7.415;MLEAC=1;MLEAF=0.500;MQ=60.00;MQRankSum=0.000;QD=6.20;ReadPosRankSum=0.454;SOR=0.413	GT:AD:DP:GQ:PL	0/1:124,51:175:99:1123,0,3411	NCTC13443_03627	pntB_3	STT03263.1	NAD(P) transhydrogenase subunit beta	similar to AA sequence:RefSeq:YP_006498947.1		1																1
line3002	frameshift deletion	gene-NCTC13443_03637:gene-NCTC13443_03637#UGKT01000001.1#2942099:exon1:c.437delC:p.P146fs,	UGKT01000001.1	2942803	2942803	G	-	0.5	1198.73	181	UGKT01000001.1	2942802	.	CG	C	1198.73	PASS	AC=1;AF=0.500;AN=2;BaseQRankSum=-1.798;ClippingRankSum=0.000;DP=186;ExcessHet=3.0103;FS=1.285;MLEAC=1;MLEAF=0.500;MQ=60.00;MQRankSum=0.000;QD=6.62;ReadPosRankSum=1.335;SOR=0.587	GT:AD:DP:GQ:PL	0/1:129,52:181:99:1236,0,3782	NCTC13443_03637	iaaH_1	STT03273.1	peptidase subunit A	similar to AA sequence:RefSeq:YP_006498938.1		1																1
line3036	frameshift insertion	gene-NCTC13443_03660:gene-NCTC13443_03660#UGKT01000001.1#2959960:exon1:c.987dupC:p.R329fs,	UGKT01000001.1	2960946	2960946	-	C	0.5	1533.73	142	UGKT01000001.1	2960946	.	G	GC	1533.73	PASS	AC=1;AF=0.500;AN=2;BaseQRankSum=0.795;ClippingRankSum=0.000;DP=146;ExcessHet=3.0103;FS=0.626;MLEAC=1;MLEAF=0.500;MQ=60.00;MQRankSum=0.000;QD=10.80;ReadPosRankSum=-1.797;SOR=0.600	GT:AD:DP:GQ:PL	0/1:80,62:142:99:1571,0,2114	NCTC13443_03660	NCTC13443_03660	STT03296.1	fumarate reductase flavoprotein subunit	similar to AA sequence:RefSeq:YP_006498926.1	1																	1
line3048	frameshift insertion	gene-NCTC13443_03675:gene-NCTC13443_03675#UGKT01000001.1#2973473:exon1:c.304dupG:p.V102fs,	UGKT01000001.1	2974177	2974177	-	C	0.5	800.73	111	UGKT01000001.1	2974177	.	A	AC	800.73	PASS	AC=1;AF=0.500;AN=2;BaseQRankSum=0.801;ClippingRankSum=0.000;DP=120;ExcessHet=3.0103;FS=0.734;MLEAC=1;MLEAF=0.500;MQ=60.00;MQRankSum=0.000;QD=7.21;ReadPosRankSum=-0.985;SOR=0.601	GT:AD:DP:GQ:PL	0/1:71,40:111:99:838,0,1798	NCTC13443_03675	NCTC13443_03675	STT03311.1	triphosphoribosyl-dephospho-CoA transferase	similar to AA sequence:RefSeq:YP_002919315.1	1	1																2
line3144	frameshift insertion	gene-NCTC13443_03753:gene-NCTC13443_03753#UGKT01000001.1#3038442:exon1:c.780dupA:p.I260fs,	UGKT01000001.1	3039221	3039221	-	A	0.5	1782.73	178	UGKT01000001.1	3039221	.	T	TA	1782.73	PASS	AC=1;AF=0.500;AN=2;BaseQRankSum=0.460;ClippingRankSum=0.000;DP=182;ExcessHet=3.0103;FS=1.179;MLEAC=1;MLEAF=0.500;MQ=60.00;MQRankSum=0.000;QD=10.02;ReadPosRankSum=-0.495;SOR=0.692	GT:AD:DP:GQ:PL	0/1:101,77:178:99:1820,0,2526	NCTC13443_03753	eamA	STT03388.1	drug/metabolite transporter permease	similar to AA sequence:RefSeq:YP_006498842.1	1	1	1	1	1													5
line3082	frameshift insertion	gene-NCTC13443_03755:gene-NCTC13443_03755#UGKT01000001.1#3039924:exon1:c.78dupT:p.T27fs,	UGKT01000001.1	3040197	3040197	-	A	1	10058.7	280	UGKT01000001.1	3040197	.	T	TA	10058.7	PASS	AC=2;AF=1.00;AN=2;DP=285;ExcessHet=3.0103;FS=0.000;MLEAC=2;MLEAF=1.00;MQ=60.00;QD=29.94;SOR=0.912	GT:AD:DP:GQ:PL	1/1:0,280:280:99:10096,851,0	NCTC13443_03755	marR_1	STT03390.1	DNA-binding transcriptional repressor MarR	similar to AA sequence:RefSeq:YP_005020218.1															1	1	1	3
line3206	frameshift insertion	gene-NCTC13443_03828:gene-NCTC13443_03828#UGKT01000001.1#3088204:exon1:c.1653dupG:p.P552fs,	UGKT01000001.1	3088309	3088309	-	C	1	3999.73	137	UGKT01000001.1	3088309	.	G	GC	3999.73	PASS	AC=2;AF=1.00;AN=2;BaseQRankSum=2.714;ClippingRankSum=0.000;DP=141;ExcessHet=3.0103;FS=0.000;MLEAC=2;MLEAF=1.00;MQ=60.00;MQRankSum=0.000;QD=29.20;ReadPosRankSum=-0.677;SOR=0.646	GT:AD:DP:GQ:PL	1/1:3,134:137:99:4037,327,0	NCTC13443_03828	fimD_4	STT03463.1	type 1 fimbriae anchoring protein FimD	similar to AA sequence:RefSeq:YP_006636350.1				1														1
line3231	frameshift deletion	gene-NCTC13443_03828:gene-NCTC13443_03828#UGKT01000001.1#3088204:exon1:c.1298delG:p.G433fs,	UGKT01000001.1	3088665	3088665	C	-	0.5	2385.73	150	UGKT01000001.1	3088664	.	AC	A	2385.73	PASS	AC=1;AF=0.500;AN=2;BaseQRankSum=1.304;ClippingRankSum=0.000;DP=159;ExcessHet=3.0103;FS=3.921;MLEAC=1;MLEAF=0.500;MQ=60.00;MQRankSum=0.000;QD=15.90;ReadPosRankSum=3.813;SOR=1.055	GT:AD:DP:GQ:PL	0/1:62,88:150:99:2423,0,1566	NCTC13443_03828	fimD_4	STT03463.1	type 1 fimbriae anchoring protein FimD	similar to AA sequence:RefSeq:YP_006636350.1	1	1																2
line3253	frameshift insertion	gene-NCTC13443_03868:gene-NCTC13443_03868#UGKT01000001.1#3117313:exon1:c.606dupC:p.G203fs,	UGKT01000001.1	3117754	3117754	-	G	1	6083.73	200	UGKT01000001.1	3117754	.	C	CG	6083.73	PASS	AC=2;AF=1.00;AN=2;BaseQRankSum=-0.303;ClippingRankSum=0.000;DP=207;ExcessHet=3.0103;FS=3.802;MLEAC=2;MLEAF=1.00;MQ=60.00;MQRankSum=0.000;QD=30.42;ReadPosRankSum=-0.673;SOR=0.809	GT:AD:DP:GQ:PL	1/1:1,199:200:99:6121,577,0	NCTC13443_03868	ctfA	STT03503.1	bifunctional putative acetyl-CoA:acetoacetyl-CoA transferase: alpha subunit/beta subunit	similar to AA sequence:RefSeq:YP_005016382.1						1	1	1										3
line3277	frameshift deletion	gene-NCTC13443_03875:gene-NCTC13443_03875#UGKT01000001.1#3123173:exon1:c.537delC:p.F179fs,	UGKT01000001.1	3123710	3123710	C	-	0.5	1602.73	205	UGKT01000001.1	3123709	.	TC	T	1602.73	PASS	AC=1;AF=0.500;AN=2;BaseQRankSum=-0.007;ClippingRankSum=0.000;DP=209;ExcessHet=3.0103;FS=1.796;MLEAC=1;MLEAF=0.500;MQ=60.00;MQRankSum=0.000;QD=7.82;ReadPosRankSum=0.276;SOR=0.726	GT:AD:DP:GQ:PL	0/1:134,71:205:99:1640,0,3649	NCTC13443_03875	puo	STT03510.1	Putrescine oxidase	ab initio prediction:Prodigal:2.60	1	1	1	1	1													5
line3283	frameshift deletion	gene-NCTC13443_03881:gene-NCTC13443_03881#UGKT01000001.1#3127137:exon1:c.214delA:p.K72fs,	UGKT01000001.1	3127351	3127351	A	-	0.5	2084.73	237	UGKT01000001.1	3127350	.	CA	C	2084.73	PASS	AC=1;AF=0.500;AN=2;BaseQRankSum=-0.242;ClippingRankSum=0.000;DP=251;ExcessHet=3.0103;FS=6.411;MLEAC=1;MLEAF=0.500;MQ=60.00;MQRankSum=0.000;QD=8.80;ReadPosRankSum=-0.847;SOR=1.033	GT:AD:DP:GQ:PL	0/1:142,95:237:99:2122,0,3348	NCTC13443_03881	cydA_5	STT03516.1	Cytochrome bd2	similar to AA sequence:RefSeq:YP_006498525.1	1	1	1	1	1													5
line3266	frameshift insertion	gene-NCTC13443_03881:gene-NCTC13443_03881#UGKT01000001.1#3127137:exon1:c.510dupG:p.E170fs,	UGKT01000001.1	3127646	3127646	-	G	0.5	2786.73	249	UGKT01000001.1	3127646	.	A	AG	2786.73	PASS	AC=1;AF=0.500;AN=2;BaseQRankSum=-0.114;ClippingRankSum=0.000;DP=270;ExcessHet=3.0103;FS=5.938;MLEAC=1;MLEAF=0.500;MQ=60.00;MQRankSum=0.000;QD=11.19;ReadPosRankSum=-0.794;SOR=0.618	GT:AD:DP:GQ:PL	0/1:136,113:249:99:2824,0,3477	NCTC13443_03881	cydA_5	STT03516.1	Cytochrome bd2	similar to AA sequence:RefSeq:YP_006498525.1							1											1
line3286	frameshift insertion	gene-NCTC13443_03914:gene-NCTC13443_03914#UGKT01000001.1#3159922:exon1:c.749dupA:p.E250fs,	UGKT01000001.1	3160670	3160670	-	A	0.5	4269.73	296	UGKT01000001.1	3160670	.	G	GA	4269.73	PASS	AC=1;AF=0.500;AN=2;BaseQRankSum=-0.437;ClippingRankSum=0.000;DP=300;ExcessHet=3.0103;FS=9.878;MLEAC=1;MLEAF=0.500;MQ=60.00;MQRankSum=0.000;QD=14.42;ReadPosRankSum=0.267;SOR=0.670	GT:AD:DP:GQ:PL	0/1:132,164:296:99:4307,0,3331	NCTC13443_03914	rbsA_9	STT03549.1	ABC transporter	similar to AA sequence:RefSeq:YP_005020103.1							1											1
line3404	frameshift insertion	gene-NCTC13443_04010:gene-NCTC13443_04010#UGKT01000001.1#3233742:exon1:c.182dupG:p.G61fs,	UGKT01000001.1	3234157	3234157	-	C	0.5	1806.73	131	UGKT01000001.1	3234157	.	G	GC	1806.73	PASS	AC=1;AF=0.500;AN=2;BaseQRankSum=1.242;ClippingRankSum=0.000;DP=139;ExcessHet=3.0103;FS=2.225;MLEAC=1;MLEAF=0.500;MQ=60.00;MQRankSum=0.000;QD=13.79;ReadPosRankSum=-1.014;SOR=0.607	GT:AD:DP:GQ:PL	0/1:59,72:131:99:1844,0,1445	NCTC13443_04010	dipZ_1	STT03644.1	cytochrome c biogenesis protein/redoxin	similar to AA sequence:RefSeq:YP_002238381.1	1																	1
line3416	frameshift insertion	gene-NCTC13443_04033:gene-NCTC13443_04033#UGKT01000001.1#3249145:exon1:c.383dupC:p.A128fs,	UGKT01000001.1	3249527	3249527	-	C	0.5	1867.73	235	UGKT01000001.1	3249527	.	G	GC	1867.73	PASS	AC=1;AF=0.500;AN=2;BaseQRankSum=0.988;ClippingRankSum=0.000;DP=246;ExcessHet=3.0103;FS=0.000;MLEAC=1;MLEAF=0.500;MQ=60.00;MQRankSum=0.000;QD=7.95;ReadPosRankSum=0.327;SOR=0.680	GT:AD:DP:GQ:PL	0/1:151,84:235:99:1905,0,4013	NCTC13443_04033	katG	STT03667.1	catalase	similar to AA sequence:RefSeq:YP_006498625.1							1	1										2
line3479	frameshift insertion	gene-NCTC13443_04118:gene-NCTC13443_04118#UGKT01000001.1#3317755:exon1:c.673dupC:p.L224fs,	UGKT01000001.1	3318427	3318427	-	C	1	5092.73	167	UGKT01000001.1	3318427	.	G	GC	5092.73	PASS	AC=2;AF=1.00;AN=2;DP=177;ExcessHet=3.0103;FS=0.000;MLEAC=2;MLEAF=1.00;MQ=60.00;QD=30.50;SOR=0.782	GT:AD:DP:GQ:PL	1/1:0,167:167:99:5130,501,0	NCTC13443_04118	narZ	STT03751.1	respiratory nitrate reductase subunit alpha	similar to AA sequence:RefSeq:YP_006498584.1						1	1	1										3
line3525	frameshift insertion	gene-NCTC13443_04168:gene-NCTC13443_04168#UGKT01000001.1#3362482:exon1:c.720dupG:p.L241fs,	UGKT01000001.1	3362512	3362512	-	C	0.5	1525.73	171	UGKT01000001.1	3362512	.	G	GC	1525.73	PASS	AC=1;AF=0.500;AN=2;BaseQRankSum=1.431;ClippingRankSum=0.000;DP=181;ExcessHet=3.0103;FS=2.775;MLEAC=1;MLEAF=0.500;MQ=60.00;MQRankSum=0.000;QD=8.92;ReadPosRankSum=0.465;SOR=0.614	GT:AD:DP:GQ:PL	0/1:107,64:171:99:1563,0,2993	NCTC13443_04168	dhaA	STT03801.1	alpha/beta fold family hydrolase	similar to AA sequence:RefSeq:YP_006636123.1		1																1
line3498	frameshift deletion	gene-NCTC13443_04181:gene-NCTC13443_04181#UGKT01000001.1#3370645:exon1:c.789delA:p.K263fs,	UGKT01000001.1	3371315	3371315	T	-	1	5938.73	185	UGKT01000001.1	3371314	.	CT	C	5938.73	PASS	AC=2;AF=1.00;AN=2;DP=193;ExcessHet=3.0103;FS=0.000;MLEAC=2;MLEAF=1.00;MQ=60.00;QD=32.10;SOR=1.333	GT:AD:DP:GQ:PL	1/1:0,185:185:99:5976,556,0	NCTC13443_04181	ydcR_2	STT03813.1	GntR family transcriptional regulator	similar to AA sequence:RefSeq:YP_008660512.1						1	1	1										3
line3602	frameshift deletion	gene-NCTC13443_04303:gene-NCTC13443_04303#UGKT01000001.1#3466023:exon1:c.346delG:p.A116fs,	UGKT01000001.1	3466596	3466596	C	-	0.5	1440.73	128	UGKT01000001.1	3466595	.	GC	G	1440.73	PASS	AC=1;AF=0.500;AN=2;BaseQRankSum=1.103;ClippingRankSum=0.000;DP=134;ExcessHet=3.0103;FS=3.209;MLEAC=1;MLEAF=0.500;MQ=60.00;MQRankSum=0.000;QD=11.26;ReadPosRankSum=-1.747;SOR=0.981	GT:AD:DP:GQ:PL	0/1:71,57:128:99:1478,0,1929	NCTC13443_04303	NCTC13443_04303	STT03994.1	putative transport protein	similar to AA sequence:RefSeq:YP_005227308.1	1	1	1		1													4
line3612	frameshift insertion	gene-NCTC13443_04304:gene-NCTC13443_04304#UGKT01000001.1#3466949:exon1:c.725_726insGG:p.G242fs,	UGKT01000001.1	3466986	3466986	-	CC	0.5	4532.73	117	UGKT01000001.1	3466986	.	G	GCC,GCCC	4532.73	PASS	AC=1,1;AF=0.500,0.500;AN=2;BaseQRankSum=-0.466;ClippingRankSum=0.000;DP=142;ExcessHet=3.0103;FS=3.049;MLEAC=1,1;MLEAF=0.500,0.500;MQ=60.00;MQRankSum=0.000;QD=32.90;ReadPosRankSum=1.361;SOR=0.169	GT:AD:DP:GQ:PL	1/2:2,31,84:117:99:4570,2266,2006,847,0,673	NCTC13443_04304	stp_2	STT03996.1	putative transport protein	similar to AA sequence:RefSeq:YP_002919807.1		1																1
line3603	frameshift insertion	gene-NCTC13443_04304:gene-NCTC13443_04304#UGKT01000001.1#3466949:exon1:c.725dupG:p.G242fs,	UGKT01000001.1	3466986	3466986	-	C	0.5	4587.73	139	UGKT01000001.1	3466986	.	G	GC,GCCC	4587.73	PASS	AC=1,1;AF=0.500,0.500;AN=2;BaseQRankSum=-0.281;ClippingRankSum=0.000;DP=150;ExcessHet=3.0103;FS=0.000;MLEAC=1,1;MLEAF=0.500,0.500;MQ=60.00;MQRankSum=0.000;QD=33.01;ReadPosRankSum=1.272;SOR=0.317	GT:AD:DP:GQ:PL	1/2:1,88,50:139:99:4625,1868,1565,2731,0,3165	NCTC13443_04304	stp_2	STT03996.1	putative transport protein	similar to AA sequence:RefSeq:YP_002919807.1	1																	1
line3604	nonframeshift insertion	gene-NCTC13443_04304:gene-NCTC13443_04304#UGKT01000001.1#3466949:exon1:c.725_726insGGG:p.G242delinsGG,	UGKT01000001.1	3466986	3466986	-	CCC	0.5	4587.73	139	UGKT01000001.1	3466986	.	G	GC,GCCC	4587.73	PASS	AC=1,1;AF=0.500,0.500;AN=2;BaseQRankSum=-0.281;ClippingRankSum=0.000;DP=150;ExcessHet=3.0103;FS=0.000;MLEAC=1,1;MLEAF=0.500,0.500;MQ=60.00;MQRankSum=0.000;QD=33.01;ReadPosRankSum=1.272;SOR=0.317	GT:AD:DP:GQ:PL	1/2:1,88,50:139:99:4625,1868,1565,2731,0,3165	NCTC13443_04304	stp_2	STT03996.1	putative transport protein	similar to AA sequence:RefSeq:YP_002919807.1	1	1																2
line3583	nonframeshift insertion	gene-NCTC13443_04304:gene-NCTC13443_04304#UGKT01000001.1#3466949:exon1:c.725_726insGGG:p.G242delinsGG,	UGKT01000001.1	3466986	3466986	-	CCC	1	7075.73	166	UGKT01000001.1	3466986	.	G	GCCC	7075.73	PASS	AC=2;AF=1.00;AN=2;DP=174;ExcessHet=3.0103;FS=0.000;MLEAC=2;MLEAF=1.00;MQ=60.00;QD=32.90;SOR=1.288	GT:AD:DP:GQ:PL	1/1:0,166:166:99:7113,505,0	NCTC13443_04304	stp_2	STT03996.1	putative transport protein	similar to AA sequence:RefSeq:YP_002919807.1			1	1	1													3
line3640	frameshift deletion	gene-NCTC13443_04338:gene-NCTC13443_04338#UGKT01000001.1#3495554:exon1:c.182delC:p.T61fs,	UGKT01000001.1	3495736	3495736	C	-	0.5	1829.73	155	UGKT01000001.1	3495735	.	AC	A	1829.73	PASS	AC=1;AF=0.500;AN=2;BaseQRankSum=0.722;ClippingRankSum=0.000;DP=164;ExcessHet=3.0103;FS=3.755;MLEAC=1;MLEAF=0.500;MQ=60.00;MQRankSum=0.000;QD=11.80;ReadPosRankSum=-0.947;SOR=0.458	GT:AD:DP:GQ:PL	0/1:79,76:155:99:1867,0,1989	NCTC13443_04338	NCTC13443_04338	STT04055.1	Uncharacterised protein	ab initio prediction:Prodigal:2.60	1	1																2
line3642	frameshift deletion	gene-NCTC13443_04340:gene-NCTC13443_04340#UGKT01000001.1#3496510:exon1:c.279delG:p.G93fs,	UGKT01000001.1	3496790	3496790	C	-	0.5	2908.73	179	UGKT01000001.1	3496789	.	GC	G	2908.73	PASS	AC=1;AF=0.500;AN=2;BaseQRankSum=0.537;ClippingRankSum=0.000;DP=188;ExcessHet=3.0103;FS=1.204;MLEAC=1;MLEAF=0.500;MQ=60.00;MQRankSum=0.000;QD=16.25;ReadPosRankSum=0.175;SOR=0.818	GT:AD:DP:GQ:PL	0/1:73,106:179:99:2946,0,1855	NCTC13443_04340	cynR_5	STT04059.1	LysR family transcriptional regulator	similar to AA sequence:RefSeq:YP_002238134.1	1	1																2
line3657	frameshift insertion	gene-NCTC13443_04346:gene-NCTC13443_04346#UGKT01000001.1#3500893:exon1:c.725dupC:p.A242fs,	UGKT01000001.1	3501617	3501617	-	C	0.5	672.73	152	UGKT01000001.1	3501617	.	G	GC	672.73	PASS	AC=1;AF=0.500;AN=2;BaseQRankSum=1.134;ClippingRankSum=0.000;DP=159;ExcessHet=3.0103;FS=7.307;MLEAC=1;MLEAF=0.500;MQ=60.00;MQRankSum=0.000;QD=4.43;ReadPosRankSum=-0.436;SOR=1.320	GT:AD:DP:GQ:PL	0/1:115,37:152:99:710,0,3221	NCTC13443_04346	NCTC13443_04346	STT04069.1	ABC transporter substrate-binding protein	similar to AA sequence:RefSeq:YP_002238128.1	1																	1
line3640	frameshift deletion	gene-NCTC13443_04371:gene-NCTC13443_04371#UGKT01000001.1#3519173:exon1:c.99delG:p.E33fs,	UGKT01000001.1	3519272	3519272	G	-	1	9580.73	290	UGKT01000001.1	3519271	.	AG	A	9580.73	PASS	AC=2;AF=1.00;AN=2;DP=313;ExcessHet=3.0103;FS=0.000;MLEAC=2;MLEAF=1.00;MQ=60.00;QD=33.04;SOR=0.749	GT:AD:DP:GQ:PL	1/1:0,290:290:99:9618,885,0	NCTC13443_04371	NCTC13443_04371	STT04111.1	Uncharacterised protein	ab initio prediction:Prodigal:2.60						1	1	1										3
line3673	frameshift insertion	gene-NCTC13443_04379:gene-NCTC13443_04379#UGKT01000001.1#3524526:exon1:c.191dupG:p.G64fs,	UGKT01000001.1	3524794	3524794	-	C	0.5	1161.73	128	UGKT01000001.1	3524794	.	G	GC	1161.73	PASS	AC=1;AF=0.500;AN=2;BaseQRankSum=-1.371;ClippingRankSum=0.000;DP=139;ExcessHet=3.0103;FS=4.377;MLEAC=1;MLEAF=0.500;MQ=60.00;MQRankSum=0.000;QD=9.08;ReadPosRankSum=-0.222;SOR=0.466	GT:AD:DP:GQ:PL	0/1:77,51:128:99:1199,0,1986	NCTC13443_04379	ccmE	STT04125.1	cytochrome c-type biogenesis protein CcmE%2C heme chaperone	similar to AA sequence:RefSeq:YP_006635977.1	1	1	1	1	1													5
line3674	frameshift deletion	gene-NCTC13443_04386:gene-NCTC13443_04386#UGKT01000001.1#3530483:exon1:c.679_680del:p.A227fs,	UGKT01000001.1	3530560	3530561	GC	-	1	8597.73	209	UGKT01000001.1	3530559	.	GGC	G	8597.73	PASS	AC=2;AF=1.00;AN=2;DP=217;ExcessHet=3.0103;FS=0.000;MLEAC=2;MLEAF=1.00;MQ=60.00;QD=34.42;SOR=0.846	GT:AD:DP:GQ:PL	1/1:0,209:209:99:8635,632,0	NCTC13443_04386	NCTC13443_04386	STT04138.1	gluconate 2-dehydrogenase subunit gamma	similar to AA sequence:RefSeq:YP_008425199.1	1	1	1	1	1													5
line3690	frameshift insertion	gene-NCTC13443_04436:gene-NCTC13443_04436#UGKT01000001.1#3571462:exon1:c.618dupG:p.N207fs,	UGKT01000001.1	3571807	3571807	-	C	0.5	380.73	166	UGKT01000001.1	3571807	.	T	TC	380.73	PASS	AC=1;AF=0.500;AN=2;BaseQRankSum=0.141;ClippingRankSum=0.000;DP=174;ExcessHet=3.0103;FS=0.000;MLEAC=1;MLEAF=0.500;MQ=60.00;MQRankSum=0.000;QD=2.29;ReadPosRankSum=0.116;SOR=0.757	GT:AD:DP:GQ:PL	0/1:137,29:166:99:418,0,3947	NCTC13443_04436	ssuA_3	STT04233.1	nitrate/sulfonate/bicarbonate ABC transporter periplasmic protein	similar to AA sequence:RefSeq:YP_006635934.1				1														1
line3701	frameshift insertion	gene-NCTC13443_04450:gene-NCTC13443_04450#UGKT01000001.1#3582864:exon1:c.420_421insGG:p.T141fs,	UGKT01000001.1	3583311	3583311	-	CC	1	6445.73	159	UGKT01000001.1	3583311	.	T	TCC	6445.73	PASS	AC=2;AF=1.00;AN=2;BaseQRankSum=-0.393;ClippingRankSum=0.000;DP=174;ExcessHet=3.0103;FS=0.000;MLEAC=2;MLEAF=1.00;MQ=60.00;MQRankSum=0.000;QD=31.40;ReadPosRankSum=-0.230;SOR=0.722	GT:AD:DP:GQ:PL	1/1:1,158:159:99:6483,443,0	NCTC13443_04450	mhpC	STT04259.1	2-hydroxy-6-ketonona-2%2C4-dienedioic acid hydrolase	similar to AA sequence:RefSeq:YP_006635923.1						1	1	1										3
line3786	frameshift insertion	gene-NCTC13443_04528:gene-NCTC13443_04528#UGKT01000001.1#3638219:exon1:c.399dupG:p.R134fs,	UGKT01000001.1	3638228	3638228	-	C	1	3616.73	113	UGKT01000001.1	3638228	.	G	GC	3616.73	PASS	AC=2;AF=1.00;AN=2;DP=122;ExcessHet=3.0103;FS=0.000;MLEAC=2;MLEAF=1.00;MQ=60.00;QD=32.01;SOR=1.392	GT:AD:DP:GQ:PL	1/1:0,113:113:99:3654,345,0	NCTC13443_04528	btuC_1	STT04405.1	Vitamin B12 ABC transporter	similar to AA sequence:RefSeq:YP_006499162.1				1														1
line3861	frameshift insertion	gene-NCTC13443_04551:gene-NCTC13443_04551#UGKT01000001.1#3651781:exon1:c.48_49insGG:p.L17fs,	UGKT01000001.1	3652492	3652492	-	CC	0.5	6639.73	179	UGKT01000001.1	3652492	.	G	GCC,GCCC	6639.73	PASS	AC=1,1;AF=0.500,0.500;AN=2;DP=197;ExcessHet=3.0103;FS=0.000;MLEAC=1,1;MLEAF=0.500,0.500;MQ=60.00;QD=25.24;SOR=0.964	GT:AD:DP:GQ:PL	1/2:0,83,96:179:99:6677,2472,1953,2348,0,1845	NCTC13443_04551	NCTC13443_04551	STT04433.1	membrane protein	similar to AA sequence:RefSeq:YP_008660765.1	1																	1
line3870	frameshift insertion	gene-NCTC13443_04551:gene-NCTC13443_04551#UGKT01000001.1#3651781:exon1:c.48dupG:p.L17fs,	UGKT01000001.1	3652492	3652492	-	C	0.5	7098.73	233	UGKT01000001.1	3652492	.	G	GC,GCCC	7098.73	PASS	AC=1,1;AF=0.500,0.500;AN=2;BaseQRankSum=1.803;ClippingRankSum=0.000;DP=260;ExcessHet=3.0103;FS=2.951;MLEAC=1,1;MLEAF=0.500,0.500;MQ=60.00;MQRankSum=0.000;QD=30.47;ReadPosRankSum=1.383;SOR=0.169	GT:AD:DP:GQ:PL	1/2:2,164,67:233:99:7136,2250,1670,4902,0,5886	NCTC13443_04551	NCTC13443_04551	STT04433.1	membrane protein	similar to AA sequence:RefSeq:YP_008660765.1		1																1
line3862	nonframeshift insertion	gene-NCTC13443_04551:gene-NCTC13443_04551#UGKT01000001.1#3651781:exon1:c.48_49insGGG:p.L17delinsGL,	UGKT01000001.1	3652492	3652492	-	CCC	0.5	6639.73	179	UGKT01000001.1	3652492	.	G	GCC,GCCC	6639.73	PASS	AC=1,1;AF=0.500,0.500;AN=2;DP=197;ExcessHet=3.0103;FS=0.000;MLEAC=1,1;MLEAF=0.500,0.500;MQ=60.00;QD=25.24;SOR=0.964	GT:AD:DP:GQ:PL	1/2:0,83,96:179:99:6677,2472,1953,2348,0,1845	NCTC13443_04551	NCTC13443_04551	STT04433.1	membrane protein	similar to AA sequence:RefSeq:YP_008660765.1	1	1																2
line3837	frameshift insertion	gene-NCTC13443_04551:gene-NCTC13443_04551#UGKT01000001.1#3651781:exon1:c.48dupG:p.L17fs,	UGKT01000001.1	3652492	3652492	-	C	1	5917.73	206	UGKT01000001.1	3652492	.	G	GC	5917.73	PASS	AC=2;AF=1.00;AN=2;BaseQRankSum=-0.313;ClippingRankSum=0.000;DP=219;ExcessHet=3.0103;FS=0.000;MLEAC=2;MLEAF=1.00;MQ=60.00;MQRankSum=0.000;QD=28.73;ReadPosRankSum=-0.395;SOR=0.370	GT:AD:DP:GQ:PL	1/1:1,205:206:99:5955,583,0	NCTC13443_04551	NCTC13443_04551	STT04433.1	membrane protein	similar to AA sequence:RefSeq:YP_008660765.1			1	1	1													3
line3867	frameshift deletion	gene-NCTC13443_04566:gene-NCTC13443_04566#UGKT01000001.1#3663407:exon1:c.535delG:p.A179fs,	UGKT01000001.1	3663551	3663551	C	-	0.5	1718.73	179	UGKT01000001.1	3663550	.	GC	G	1718.73	PASS	AC=1;AF=0.500;AN=2;BaseQRankSum=-0.733;ClippingRankSum=0.000;DP=186;ExcessHet=3.0103;FS=4.452;MLEAC=1;MLEAF=0.500;MQ=60.00;MQRankSum=0.000;QD=9.60;ReadPosRankSum=0.716;SOR=0.439	GT:AD:DP:GQ:PL	0/1:107,72:179:99:1756,0,2862	NCTC13443_04566	oppC_1	STT04449.1	Oligopeptide transport system permease OppC	similar to AA sequence:RefSeq:YP_006499190.1	1	1	1		1													4
line3878	frameshift insertion	gene-NCTC13443_04577:gene-NCTC13443_04577#UGKT01000001.1#3674459:exon1:c.976dupG:p.A326fs,	UGKT01000001.1	3674497	3674497	-	C	0.5	3936.73	109	UGKT01000001.1	3674497	.	G	GC,GCCC	3936.73	PASS	AC=1,1;AF=0.500,0.500;AN=2;DP=118;ExcessHet=3.0103;FS=0.000;MLEAC=1,1;MLEAF=0.500,0.500;MQ=60.00;QD=34.36;SOR=2.303	GT:AD:DP:GQ:PL	1/2:0,46,63:109:99:3974,2340,2085,1497,0,1553	NCTC13443_04577	hnr	STT04461.1	Hnr protein	similar to AA sequence:RefSeq:YP_006499198.1	1																	1
line3879	nonframeshift insertion	gene-NCTC13443_04577:gene-NCTC13443_04577#UGKT01000001.1#3674459:exon1:c.976_977insGGG:p.A326delinsGA,	UGKT01000001.1	3674497	3674497	-	CCC	0.5	3936.73	109	UGKT01000001.1	3674497	.	G	GC,GCCC	3936.73	PASS	AC=1,1;AF=0.500,0.500;AN=2;DP=118;ExcessHet=3.0103;FS=0.000;MLEAC=1,1;MLEAF=0.500,0.500;MQ=60.00;QD=34.36;SOR=2.303	GT:AD:DP:GQ:PL	1/2:0,46,63:109:99:3974,2340,2085,1497,0,1553	NCTC13443_04577	hnr	STT04461.1	Hnr protein	similar to AA sequence:RefSeq:YP_006499198.1	1																	1
line3977	frameshift insertion	gene-NCTC13443_04688:gene-NCTC13443_04688#UGKT01000001.1#3761437:exon1:c.403dupG:p.A135fs,	UGKT01000001.1	3762099	3762099	-	C	1	5466.73	172	UGKT01000001.1	3762099	.	G	GC	5466.73	PASS	AC=2;AF=1.00;AN=2;DP=175;ExcessHet=3.0103;FS=0.000;MLEAC=2;MLEAF=1.00;MQ=60.00;QD=31.78;SOR=0.894	GT:AD:DP:GQ:PL	1/1:0,172:172:99:5504,522,0	NCTC13443_04688	livJ_1	STT04570.1	hydrophobic amino acid ABC transporter periplasmic amino acid-binding protein	similar to AA sequence:RefSeq:YP_002237857.1	1	1	1	1	1													5
line3976	frameshift deletion	gene-NCTC13443_04738:gene-NCTC13443_04738#UGKT01000001.1#3811976:exon1:c.421delC:p.P141fs,	UGKT01000001.1	3812397	3812397	C	-	1	4197.73	116	UGKT01000001.1	3812396	.	GC	G	4197.73	PASS	AC=2;AF=1.00;AN=2;DP=117;ExcessHet=3.0103;FS=0.000;MLEAC=2;MLEAF=1.00;MQ=60.00;QD=31.95;SOR=0.877	GT:AD:DP:GQ:PL	1/1:0,116:116:99:4235,349,0	NCTC13443_04738	manX_2	STT04622.1	PTS system mannose-specific transporter subunit IIA	similar to AA sequence:RefSeq:YP_006635702.1				1														1
line4068	frameshift insertion	gene-NCTC13443_04813:gene-NCTC13443_04813#UGKT01000001.1#3863580:exon1:c.1106dupG:p.G369fs,	UGKT01000001.1	3863608	3863608	-	C	1	106	4	UGKT01000001.1	3863608	.	T	TC	106	PASS	AC=2;AF=1.00;AN=2;DP=4;ExcessHet=3.0103;FS=0.000;MLEAC=2;MLEAF=1.00;MQ=31.92;QD=26.50;SOR=3.258	GT:AD:DP:GQ:PL	1/1:0,4:4:12:143,12,0	NCTC13443_04813	ltrA_3	STT04704.1	Retron-type reverse transcriptase	similar to AA sequence:RefSeq:YP_006634475.1			1							1								2
line4090	frameshift insertion	gene-NCTC13443_04866:gene-NCTC13443_04866#UGKT01000001.1#3898562:exon1:c.756dupG:p.K253fs,	UGKT01000001.1	3898583	3898583	-	C	1	8318.73	248	UGKT01000001.1	3898583	.	T	TC	8318.73	PASS	AC=2;AF=1.00;AN=2;DP=250;ExcessHet=3.0103;FS=0.000;MLEAC=2;MLEAF=1.00;MQ=60.00;QD=33.54;SOR=0.710	GT:AD:DP:GQ:PL	1/1:0,248:248:99:8356,746,0	NCTC13443_04866	NCTC13443_04866	STT04772.1	Origin specific replication binding factor	similar to AA sequence:RefSeq:YP_006497138.1						1	1	1										3
line4144	frameshift deletion	gene-NCTC13443_04880:gene-NCTC13443_04880#UGKT01000001.1#3906543:exon1:c.113_116del:p.A38fs,	UGKT01000001.1	3906656	3906659	CCCC	-	0.5	5757.73	159	UGKT01000001.1	3906655	.	GCCCC	G,GCC	5757.73	PASS	AC=1,1;AF=0.500,0.500;AN=2;BaseQRankSum=-0.428;ClippingRankSum=0.000;DP=193;ExcessHet=3.0103;FS=3.017;MLEAC=1,1;MLEAF=0.500,0.500;MQ=60.00;MQRankSum=0.000;QD=25.98;ReadPosRankSum=-0.963;SOR=0.131	GT:AD:DP:GQ:PL	1/2:2,74,83:159:99:5795,2627,2915,2892,0,2504	NCTC13443_04880	NCTC13443_04880	STT04793.1	Uncharacterised protein	ab initio prediction:Prodigal:2.60	1																	1
line4151	frameshift deletion	gene-NCTC13443_04880:gene-NCTC13443_04880#UGKT01000001.1#3906543:exon1:c.113_116del:p.A38fs,	UGKT01000001.1	3906656	3906659	CCCC	-	0.5	6921.73	184	UGKT01000001.1	3906655	.	GCCCC	G,GCCC	6921.73	PASS	AC=1,1;AF=0.500,0.500;AN=2;BaseQRankSum=-0.762;ClippingRankSum=0.000;DP=195;ExcessHet=3.0103;FS=6.758;MLEAC=1,1;MLEAF=0.500,0.500;MQ=60.00;MQRankSum=0.000;QD=26.72;ReadPosRankSum=0.193;SOR=0.187	GT:AD:DP:GQ:PL	1/2:6,164,14:184:99:6959,207,185,6634,0,6752	NCTC13443_04880	NCTC13443_04880	STT04793.1	Uncharacterised protein	ab initio prediction:Prodigal:2.60		1																1
line4068	frameshift deletion	gene-NCTC13443_04880:gene-NCTC13443_04880#UGKT01000001.1#3906543:exon1:c.113delC:p.A38fs,	UGKT01000001.1	3906656	3906656	C	-	0.5	115.73	54	UGKT01000001.1	3906655	.	GC	G	115.73	PASS	AC=1;AF=0.500;AN=2;BaseQRankSum=1.262;ClippingRankSum=0.000;DP=66;ExcessHet=3.0103;FS=2.484;MLEAC=1;MLEAF=0.500;MQ=60.00;MQRankSum=0.000;QD=2.14;ReadPosRankSum=0.177;SOR=1.329	GT:AD:DP:GQ:PL	0/1:42,12:54:99:153,0,994	NCTC13443_04880	NCTC13443_04880	STT04793.1	Uncharacterised protein	ab initio prediction:Prodigal:2.60									1	1								2
line4109	frameshift deletion	gene-NCTC13443_04880:gene-NCTC13443_04880#UGKT01000001.1#3906543:exon1:c.113_114del:p.A38fs,	UGKT01000001.1	3906656	3906657	CC	-	0.5	2502.73	112	UGKT01000001.1	3906655	.	GCC	G,GC	2502.73	PASS	AC=1,1;AF=0.500,0.500;AN=2;BaseQRankSum=-0.528;ClippingRankSum=0.000;DP=131;ExcessHet=3.0103;FS=2.600;MLEAC=1,1;MLEAF=0.500,0.500;MQ=60.00;MQRankSum=0.000;QD=22.35;ReadPosRankSum=-0.027;SOR=0.208	GT:AD:DP:GQ:PL	1/2:3,18,91:112:99:2540,1936,2371,401,0,156	NCTC13443_04880	NCTC13443_04880	STT04793.1	Uncharacterised protein	ab initio prediction:Prodigal:2.60						1	1											2
line4116	frameshift deletion	gene-NCTC13443_04880:gene-NCTC13443_04880#UGKT01000001.1#3906543:exon1:c.113_116del:p.A38fs,	UGKT01000001.1	3906656	3906659	CCCC	-	1	11545.7	262	UGKT01000001.1	3906655	.	GCCCC	G	11545.7	PASS	AC=2;AF=1.00;AN=2;DP=290;ExcessHet=3.0103;FS=0.000;MLEAC=2;MLEAF=1.00;MQ=60.00;QD=35.61;SOR=0.740	GT:AD:DP:GQ:PL	1/1:0,262:262:99:11583,789,0	NCTC13443_04880	NCTC13443_04880	STT04793.1	Uncharacterised protein	ab initio prediction:Prodigal:2.60			1	1	1													3
line4110	frameshift deletion	gene-NCTC13443_04880:gene-NCTC13443_04880#UGKT01000001.1#3906543:exon1:c.114delC:p.A38fs,	UGKT01000001.1	3906657	3906657	C	-	0.5	2502.73	112	UGKT01000001.1	3906655	.	GCC	G,GC	2502.73	PASS	AC=1,1;AF=0.500,0.500;AN=2;BaseQRankSum=-0.528;ClippingRankSum=0.000;DP=131;ExcessHet=3.0103;FS=2.600;MLEAC=1,1;MLEAF=0.500,0.500;MQ=60.00;MQRankSum=0.000;QD=22.35;ReadPosRankSum=-0.027;SOR=0.208	GT:AD:DP:GQ:PL	1/2:3,18,91:112:99:2540,1936,2371,401,0,156	NCTC13443_04880	NCTC13443_04880	STT04793.1	Uncharacterised protein	ab initio prediction:Prodigal:2.60						1	1	1										3
line4145	frameshift deletion	gene-NCTC13443_04880:gene-NCTC13443_04880#UGKT01000001.1#3906543:exon1:c.115_116del:p.P39fs,	UGKT01000001.1	3906658	3906659	CC	-	0.5	5757.73	159	UGKT01000001.1	3906655	.	GCCCC	G,GCC	5757.73	PASS	AC=1,1;AF=0.500,0.500;AN=2;BaseQRankSum=-0.428;ClippingRankSum=0.000;DP=193;ExcessHet=3.0103;FS=3.017;MLEAC=1,1;MLEAF=0.500,0.500;MQ=60.00;MQRankSum=0.000;QD=25.98;ReadPosRankSum=-0.963;SOR=0.131	GT:AD:DP:GQ:PL	1/2:2,74,83:159:99:5795,2627,2915,2892,0,2504	NCTC13443_04880	NCTC13443_04880	STT04793.1	Uncharacterised protein	ab initio prediction:Prodigal:2.60	1																	1
line4152	frameshift deletion	gene-NCTC13443_04880:gene-NCTC13443_04880#UGKT01000001.1#3906543:exon1:c.116delC:p.P39fs,	UGKT01000001.1	3906659	3906659	C	-	0.5	6921.73	184	UGKT01000001.1	3906655	.	GCCCC	G,GCCC	6921.73	PASS	AC=1,1;AF=0.500,0.500;AN=2;BaseQRankSum=-0.762;ClippingRankSum=0.000;DP=195;ExcessHet=3.0103;FS=6.758;MLEAC=1,1;MLEAF=0.500,0.500;MQ=60.00;MQRankSum=0.000;QD=26.72;ReadPosRankSum=0.193;SOR=0.187	GT:AD:DP:GQ:PL	1/2:6,164,14:184:99:6959,207,185,6634,0,6752	NCTC13443_04880	NCTC13443_04880	STT04793.1	Uncharacterised protein	ab initio prediction:Prodigal:2.60		1																1
line4174	frameshift insertion	gene-NCTC13443_04912:gene-NCTC13443_04912#UGKT01000001.1#3932708:exon1:c.552dupG:p.L184fs,	UGKT01000001.1	3933259	3933259	-	G	1	4347.73	161	UGKT01000001.1	3933259	.	T	TG	4347.73	PASS	AC=2;AF=1.00;AN=2;BaseQRankSum=-1.715;ClippingRankSum=0.000;DP=183;ExcessHet=3.0103;FS=0.000;MLEAC=2;MLEAF=1.00;MQ=60.00;MQRankSum=0.000;QD=27.00;ReadPosRankSum=-0.395;SOR=1.119	GT:AD:DP:GQ:PL	1/1:4,157:161:99:4385,361,0	NCTC13443_04912	tyrP_1	STT04844.1	tyrosine-specific transporter	similar to AA sequence:RefSeq:YP_006635629.1	1	1	1	1	1													5
line4221	frameshift insertion	gene-NCTC13443_04942:gene-NCTC13443_04942#UGKT01000001.1#3950355:exon1:c.458dupG:p.G153fs,	UGKT01000001.1	3950425	3950425	-	C	0.5	4873.73	141	UGKT01000001.1	3950425	.	T	TC,TCC	4873.73	PASS	AC=1,1;AF=0.500,0.500;AN=2;DP=152;ExcessHet=3.0103;FS=0.000;MLEAC=1,1;MLEAF=0.500,0.500;MQ=60.00;QD=34.57;SOR=1.069	GT:AD:DP:GQ:PL	1/2:0,63,78:141:99:4911,2402,2001,1827,0,1568	NCTC13443_04942	yedI	STT04891.1	inner membrane protein	similar to AA sequence:RefSeq:YP_006635611.1	1	1																2
line4222	frameshift insertion	gene-NCTC13443_04942:gene-NCTC13443_04942#UGKT01000001.1#3950355:exon1:c.458_459insGG:p.G153fs,	UGKT01000001.1	3950425	3950425	-	CC	0.5	4873.73	141	UGKT01000001.1	3950425	.	T	TC,TCC	4873.73	PASS	AC=1,1;AF=0.500,0.500;AN=2;DP=152;ExcessHet=3.0103;FS=0.000;MLEAC=1,1;MLEAF=0.500,0.500;MQ=60.00;QD=34.57;SOR=1.069	GT:AD:DP:GQ:PL	1/2:0,63,78:141:99:4911,2402,2001,1827,0,1568	NCTC13443_04942	yedI	STT04891.1	inner membrane protein	similar to AA sequence:RefSeq:YP_006635611.1	1	1																2
line4261	frameshift insertion	gene-NCTC13443_04994:gene-NCTC13443_04994#UGKT01000001.1#3992755:exon1:c.895dupC:p.P298fs,	UGKT01000001.1	3993649	3993649	-	C	0.5	1515.73	190	UGKT01000001.1	3993649	.	G	GC	1515.73	PASS	AC=1;AF=0.500;AN=2;BaseQRankSum=-1.425;ClippingRankSum=0.000;DP=194;ExcessHet=3.0103;FS=4.371;MLEAC=1;MLEAF=0.500;MQ=60.00;MQRankSum=0.000;QD=7.98;ReadPosRankSum=0.401;SOR=0.609	GT:AD:DP:GQ:PL	0/1:121,69:190:99:1553,0,3178	NCTC13443_04994	mbtB_4	STT04975.1	irp1	similar to AA sequence:RefSeq:YP_006635515.1		1																1
line4221	frameshift insertion	gene-NCTC13443_05003:gene-NCTC13443_05003#UGKT01000001.1#4007079:exon1:c.267dupG:p.L89fs,	UGKT01000001.1	4007345	4007345	-	G	1	5449.73	176	UGKT01000001.1	4007345	.	T	TG	5449.73	PASS	AC=2;AF=1.00;AN=2;BaseQRankSum=-0.455;ClippingRankSum=0.000;DP=198;ExcessHet=3.0103;FS=3.060;MLEAC=2;MLEAF=1.00;MQ=60.00;MQRankSum=0.000;QD=30.96;ReadPosRankSum=1.270;SOR=0.278	GT:AD:DP:GQ:PL	1/1:1,175:176:99:5487,507,0	NCTC13443_05003	NCTC13443_05003	STT04992.1	Protein of uncharacterised function (DUF2857)	ab initio prediction:Prodigal:2.60				1														1
line4268	frameshift insertion	gene-NCTC13443_05006:gene-NCTC13443_05006#UGKT01000001.1#4009814:exon1:c.33dupC:p.V11fs,	UGKT01000001.1	4009846	4009846	-	C	0.5	5572.73	155	UGKT01000001.1	4009846	.	T	TC,TCC	5572.73	PASS	AC=1,1;AF=0.500,0.500;AN=2;DP=164;ExcessHet=3.0103;FS=0.000;MLEAC=1,1;MLEAF=0.500,0.500;MQ=60.00;QD=29.35;SOR=0.821	GT:AD:DP:GQ:PL	1/2:1,21,133:155:99:5610,3981,3604,592,0,180	NCTC13443_05006	virB2	STT04998.1	type IV secretory pathway VirB2 component	similar to AA sequence:RefSeq:YP_002920280.1		1																1
line4269	frameshift insertion	gene-NCTC13443_05006:gene-NCTC13443_05006#UGKT01000001.1#4009814:exon1:c.32_33insCC:p.V11fs,	UGKT01000001.1	4009846	4009846	-	CC	0.5	5572.73	155	UGKT01000001.1	4009846	.	T	TC,TCC	5572.73	PASS	AC=1,1;AF=0.500,0.500;AN=2;DP=164;ExcessHet=3.0103;FS=0.000;MLEAC=1,1;MLEAF=0.500,0.500;MQ=60.00;QD=29.35;SOR=0.821	GT:AD:DP:GQ:PL	1/2:1,21,133:155:99:5610,3981,3604,592,0,180	NCTC13443_05006	virB2	STT04998.1	type IV secretory pathway VirB2 component	similar to AA sequence:RefSeq:YP_002920280.1		1																1
line4258	frameshift insertion	gene-NCTC13443_05006:gene-NCTC13443_05006#UGKT01000001.1#4009814:exon1:c.33dupC:p.V11fs,	UGKT01000001.1	4009846	4009846	-	C	1	5227.73	173	UGKT01000001.1	4009846	.	T	TC	5227.73	PASS	AC=2;AF=1.00;AN=2;BaseQRankSum=-0.636;ClippingRankSum=0.000;DP=185;ExcessHet=3.0103;FS=0.000;MLEAC=2;MLEAF=1.00;MQ=60.00;MQRankSum=0.000;QD=30.22;ReadPosRankSum=-0.369;SOR=0.705	GT:AD:DP:GQ:PL	1/1:2,171:173:99:5265,456,0	NCTC13443_05006	virB2	STT04998.1	type IV secretory pathway VirB2 component	similar to AA sequence:RefSeq:YP_002920280.1	1		1	1	1		1	1										6
line4267	frameshift insertion	gene-NCTC13443_05033:gene-NCTC13443_05033#UGKT01000001.1#4031665:exon1:c.1704_1705insGG:p.R569fs,	UGKT01000001.1	4031731	4031731	-	CC	0.5	5806.73	217	UGKT01000001.1	4031731	.	G	GC,GCC	5806.73	PASS	AC=1,1;AF=0.500,0.500;AN=2;BaseQRankSum=-0.946;ClippingRankSum=0.000;DP=235;ExcessHet=3.0103;FS=0.000;MLEAC=1,1;MLEAF=0.500,0.500;MQ=60.00;MQRankSum=0.000;QD=26.76;ReadPosRankSum=-0.178;SOR=0.933	GT:AD:DP:GQ:PL	1/2:6,182,29:217:99:5844,649,193,4751,0,4855	NCTC13443_05033	NCTC13443_05033	STT05048.1	thiamine biosynthesis protein ThiF	ab initio prediction:Prodigal:2.60					1													1
line4192	frameshift insertion	gene-NCTC13443_05033:gene-NCTC13443_05033#UGKT01000001.1#4031665:exon1:c.1704_1705insGG:p.R569fs,	UGKT01000001.1	4031731	4031731	-	CC	1	6335.73	182	UGKT01000001.1	4031731	.	G	GCC	6335.73	PASS	AC=2;AF=1.00;AN=2;BaseQRankSum=2.227;ClippingRankSum=0.000;DP=197;ExcessHet=3.0103;FS=0.000;MLEAC=2;MLEAF=1.00;MQ=60.00;MQRankSum=0.000;QD=34.81;ReadPosRankSum=1.216;SOR=0.257	GT:AD:DP:GQ:PL	1/1:1,181:182:99:6373,511,0	NCTC13443_05033	NCTC13443_05033	STT05048.1	thiamine biosynthesis protein ThiF	ab initio prediction:Prodigal:2.60								1										1
line4281	frameshift insertion	gene-NCTC13443_05033:gene-NCTC13443_05033#UGKT01000001.1#4031665:exon1:c.1704dupG:p.R569fs,	UGKT01000001.1	4031731	4031731	-	C	0.5	6722.73	194	UGKT01000001.1	4031731	.	G	GC,GCC	6722.73	PASS	AC=1,1;AF=0.500,0.500;AN=2;DP=209;ExcessHet=3.0103;FS=0.000;MLEAC=1,1;MLEAF=0.500,0.500;MQ=60.00;QD=34.65;SOR=0.704	GT:AD:DP:GQ:PL	1/2:0,37,157:194:99:6760,4456,3961,1014,0,528	NCTC13443_05033	NCTC13443_05033	STT05048.1	thiamine biosynthesis protein ThiF	ab initio prediction:Prodigal:2.60						1												1
line4282	frameshift insertion	gene-NCTC13443_05033:gene-NCTC13443_05033#UGKT01000001.1#4031665:exon1:c.1704_1705insGG:p.R569fs,	UGKT01000001.1	4031731	4031731	-	CC	0.5	6722.73	194	UGKT01000001.1	4031731	.	G	GC,GCC	6722.73	PASS	AC=1,1;AF=0.500,0.500;AN=2;DP=209;ExcessHet=3.0103;FS=0.000;MLEAC=1,1;MLEAF=0.500,0.500;MQ=60.00;QD=34.65;SOR=0.704	GT:AD:DP:GQ:PL	1/2:0,37,157:194:99:6760,4456,3961,1014,0,528	NCTC13443_05033	NCTC13443_05033	STT05048.1	thiamine biosynthesis protein ThiF	ab initio prediction:Prodigal:2.60						1												1
line4292	frameshift insertion	gene-NCTC13443_05033:gene-NCTC13443_05033#UGKT01000001.1#4031665:exon1:c.1704_1705insGG:p.R569fs,	UGKT01000001.1	4031731	4031731	-	CC	0.5	6548.73	173	UGKT01000001.1	4031731	.	G	GCC,GCCC	6548.73	PASS	AC=1,1;AF=0.500,0.500;AN=2;BaseQRankSum=-0.335;ClippingRankSum=0.000;DP=199;ExcessHet=3.0103;FS=3.916;MLEAC=1,1;MLEAF=0.500,0.500;MQ=60.00;MQRankSum=0.000;QD=30.53;ReadPosRankSum=0.326;SOR=0.890	GT:AD:DP:GQ:PL	1/2:1,131,41:173:99:6586,1124,646,3741,0,3393	NCTC13443_05033	NCTC13443_05033	STT05048.1	thiamine biosynthesis protein ThiF	ab initio prediction:Prodigal:2.60							1											1
line4293	nonframeshift insertion	gene-NCTC13443_05033:gene-NCTC13443_05033#UGKT01000001.1#4031665:exon1:c.1704_1705insGGG:p.R569delinsGR,	UGKT01000001.1	4031731	4031731	-	CCC	0.5	6548.73	173	UGKT01000001.1	4031731	.	G	GCC,GCCC	6548.73	PASS	AC=1,1;AF=0.500,0.500;AN=2;BaseQRankSum=-0.335;ClippingRankSum=0.000;DP=199;ExcessHet=3.0103;FS=3.916;MLEAC=1,1;MLEAF=0.500,0.500;MQ=60.00;MQRankSum=0.000;QD=30.53;ReadPosRankSum=0.326;SOR=0.890	GT:AD:DP:GQ:PL	1/2:1,131,41:173:99:6586,1124,646,3741,0,3393	NCTC13443_05033	NCTC13443_05033	STT05048.1	thiamine biosynthesis protein ThiF	ab initio prediction:Prodigal:2.60							1											1
line4318	frameshift insertion	gene-NCTC13443_05033:gene-NCTC13443_05033#UGKT01000001.1#4031665:exon1:c.1704dupG:p.R569fs,	UGKT01000001.1	4031731	4031731	-	C	1	7476.73	253	UGKT01000001.1	4031731	.	G	GC	7476.73	PASS	AC=2;AF=1.00;AN=2;DP=268;ExcessHet=3.0103;FS=0.000;MLEAC=2;MLEAF=1.00;MQ=60.00;QD=29.55;SOR=0.744	GT:AD:DP:GQ:PL	1/1:1,252:253:99:7514,745,0	NCTC13443_05033	NCTC13443_05033	STT05048.1	thiamine biosynthesis protein ThiF	ab initio prediction:Prodigal:2.60	1	1	1	1	1													5
line4319	frameshift insertion	gene-NCTC13443_05034:gene-NCTC13443_05034#UGKT01000001.1#4033434:exon1:c.689dupG:p.G230fs,	UGKT01000001.1	4034044	4034044	-	C	0.5	1474.73	230	UGKT01000001.1	4034044	.	T	TC	1474.73	PASS	AC=1;AF=0.500;AN=2;BaseQRankSum=-1.474;ClippingRankSum=0.000;DP=250;ExcessHet=3.0103;FS=3.313;MLEAC=1;MLEAF=0.500;MQ=60.00;MQRankSum=0.000;QD=6.41;ReadPosRankSum=0.631;SOR=0.606	GT:AD:DP:GQ:PL	0/1:153,77:230:99:1512,0,3923	NCTC13443_05034	NCTC13443_05034	STT05050.1	Uncharacterised protein	ab initio prediction:Prodigal:2.60	1	1	1	1	1													5
line4314	frameshift deletion	gene-NCTC13443_05077:gene-NCTC13443_05077#UGKT01000001.1#4064372:exon1:c.269delC:p.P90fs,	UGKT01000001.1	4066207	4066207	G	-	1	8056.73	234	UGKT01000001.1	4066206	.	CG	C	8056.73	PASS	AC=2;AF=1.00;AN=2;DP=240;ExcessHet=3.0103;FS=0.000;MLEAC=2;MLEAF=1.00;MQ=60.00;QD=34.43;SOR=0.728	GT:AD:DP:GQ:PL	1/1:0,234:234:99:8094,704,0	NCTC13443_05077	fusA_1	STT05125.1	translation elongation factor G	similar to AA sequence:RefSeq:YP_006499525.1						1	1	1										3
line4296	nonframeshift insertion	gene-NCTC13443_05115:gene-NCTC13443_05115#UGKT01000001.1#4098518:exon1:c.1227_1228insTCC:p.L410delinsSL,	UGKT01000001.1	4099031	4099031	-	GGA	0.5	2748.73	100	UGKT01000001.1	4099031	.	G	GGGA	2748.73	PASS	AC=1;AF=0.500;AN=2;BaseQRankSum=0.512;ClippingRankSum=0.000;DP=194;ExcessHet=3.0103;FS=38.956;MLEAC=1;MLEAF=0.500;MQ=60.00;MQRankSum=0.000;QD=27.49;ReadPosRankSum=-4.341;SOR=6.330	GT:AD:DP:GQ:PL	0/1:30,70:100:99:2786,0,1265	NCTC13443_05115	NCTC13443_05115	STT05185.1	Uncharacterised protein	ab initio prediction:Prodigal:2.60											1							1
line4297	frameshift insertion	gene-NCTC13443_05115:gene-NCTC13443_05115#UGKT01000001.1#4098518:exon1:c.1225_1226insATGTCCCTCTGGGATGCGCTCCGGATGAATATGATGATCTCATATCAGGAACTTGTTCGCAC:p.A409fs,	UGKT01000001.1	4099033	4099033	-	GTGCGAACAAGTTCCTGATATGAGATCATCATATTCATCCGGAGCGCATCCCAGAGGGACAT	0.5	2748.73	103	UGKT01000001.1	4099033	.	G	GGTGCGAACAAGTTCCTGATATGAGATCATCATATTCATCCGGAGCGCATCCCAGAGGGACAT	2748.73	PASS	AC=1;AF=0.500;AN=2;BaseQRankSum=3.648;ClippingRankSum=0.000;DP=149;ExcessHet=3.0103;FS=45.508;MLEAC=1;MLEAF=0.500;MQ=60.00;MQRankSum=0.000;QD=26.69;ReadPosRankSum=-8.286;SOR=6.483	GT:AD:DP:GQ:PL	0/1:35,68:103:99:2786,0,1265	NCTC13443_05115	NCTC13443_05115	STT05185.1	Uncharacterised protein	ab initio prediction:Prodigal:2.60											1							1
line4263	nonframeshift insertion	gene-NCTC13443_05119:gene-NCTC13443_05119#UGKT01000001.1#4104183:exon1:c.139_140insATAATGAGC:p.R47delinsHNER,	UGKT01000001.1	4105166	4105166	-	GCTCATTAT	0.5	712.73	290	UGKT01000001.1	4105166	.	C	CGCTCATTAT	712.73	PASS	AC=1;AF=0.500;AN=2;BaseQRankSum=-1.072;ClippingRankSum=0.000;DP=326;ExcessHet=3.0103;FS=0.000;MLEAC=1;MLEAF=0.500;MQ=60.00;MQRankSum=0.000;QD=2.46;ReadPosRankSum=-0.725;SOR=0.738	GT:AD:DP:GQ:PL	0/1:252,38:290:99:750,0,10407	NCTC13443_05119	NCTC13443_05119	STT05189.1	group 1 glycosyl transferase	similar to AA sequence:RefSeq:YP_005955574.1																1		1
line4411	frameshift deletion	gene-NCTC13443_05135:gene-NCTC13443_05135#UGKT01000001.1#4121659:exon1:c.80delC:p.T27fs,	UGKT01000001.1	4121739	4121739	C	-	0.5	2376.73	163	UGKT01000001.1	4121738	.	AC	A	2376.73	PASS	AC=1;AF=0.500;AN=2;BaseQRankSum=-0.519;ClippingRankSum=0.000;DP=170;ExcessHet=3.0103;FS=14.035;MLEAC=1;MLEAF=0.500;MQ=60.00;MQRankSum=0.000;QD=14.58;ReadPosRankSum=0.900;SOR=1.302	GT:AD:DP:GQ:PL	0/1:73,90:163:99:2414,0,1811	NCTC13443_05135	dnaK_2	STT05204.1	heat shock protein YegD	similar to AA sequence:RefSeq:YP_006635399.1	1	1																2
line4291	frameshift deletion	gene-NCTC13443_05148:gene-NCTC13443_05148#UGKT01000001.1#4138840:exon1:c.119delC:p.A40fs,	UGKT01000001.1	4138959	4138959	C	-	1	6347.73	196	UGKT01000001.1	4138958	.	GC	G	6347.73	PASS	AC=2;AF=1.00;AN=2;DP=201;ExcessHet=3.0103;FS=0.000;MLEAC=2;MLEAF=1.00;MQ=60.00;QD=32.39;SOR=0.892	GT:AD:DP:GQ:PL	1/1:0,196:196:99:6385,590,0	NCTC13443_05148	baeS_4	STT05217.1	signal transduction histidine-protein kinase BaeS	similar to AA sequence:RefSeq:YP_002237486.1								1										1
line4450	frameshift insertion	gene-NCTC13443_05169:gene-NCTC13443_05169#UGKT01000001.1#4148258:exon1:c.864_865insGG:p.I289fs,	UGKT01000001.1	4148549	4148549	-	CC	0.5	1750.73	150	UGKT01000001.1	4148549	.	T	TCC	1750.73	PASS	AC=1;AF=0.500;AN=2;BaseQRankSum=2.071;ClippingRankSum=0.000;DP=170;ExcessHet=3.0103;FS=2.137;MLEAC=1;MLEAF=0.500;MQ=60.00;MQRankSum=0.000;QD=11.67;ReadPosRankSum=-0.725;SOR=0.787	GT:AD:DP:GQ:PL	0/1:91,59:150:99:1788,0,3244	NCTC13443_05169	NCTC13443_05169	STT05237.1	putative mandelate racemase / muconate lactonizing enzyme	similar to AA sequence:RefSeq:YP_005021037.1	1	1	1		1													4
line4494	frameshift insertion	gene-NCTC13443_05229:gene-NCTC13443_05229#UGKT01000001.1#4199444:exon1:c.723dupG:p.Q241fs,	UGKT01000001.1	4200166	4200166	-	G	0.5	1468.73	147	UGKT01000001.1	4200166	.	A	AG	1468.73	PASS	AC=1;AF=0.500;AN=2;BaseQRankSum=2.911;ClippingRankSum=0.000;DP=155;ExcessHet=3.0103;FS=1.332;MLEAC=1;MLEAF=0.500;MQ=60.00;MQRankSum=0.000;QD=9.99;ReadPosRankSum=0.533;SOR=0.544	GT:AD:DP:GQ:PL	0/1:86,61:147:99:1506,0,2300	NCTC13443_05229	cdd	STT05296.1	cytidine deaminase	similar to AA sequence:RefSeq:YP_006499736.1	1	1	1		1													4
line4454	frameshift deletion	gene-NCTC13443_05234:gene-NCTC13443_05234#UGKT01000001.1#4205351:exon1:c.919delG:p.A307fs,	UGKT01000001.1	4205456	4205456	C	-	1	6917.73	212	UGKT01000001.1	4205455	.	GC	G	6917.73	PASS	AC=2;AF=1.00;AN=2;DP=219;ExcessHet=3.0103;FS=0.000;MLEAC=2;MLEAF=1.00;MQ=60.00;QD=32.63;SOR=0.712	GT:AD:DP:GQ:PL	1/1:0,212:212:99:6955,638,0	NCTC13443_05234	galS	STT05301.1	Mgl repressor and galactose ultrainduction factor GalS	similar to AA sequence:RefSeq:YP_006499741.1						1	1	1										3
line4509	frameshift insertion	gene-NCTC13443_05286:gene-NCTC13443_05286#UGKT01000001.1#4257534:exon1:c.165dupT:p.A56fs,	UGKT01000001.1	4258434	4258434	-	A	1	4244.73	136	UGKT01000001.1	4258434	.	C	CA	4244.73	PASS	AC=2;AF=1.00;AN=2;DP=137;ExcessHet=3.0103;FS=0.000;MLEAC=2;MLEAF=1.00;MQ=60.00;QD=31.21;SOR=0.784	GT:AD:DP:GQ:PL	1/1:0,136:136:99:4282,409,0	NCTC13443_05286	ada_2	STT05352.1	ADA regulatory protein / Methylated-DNA-protein-cysteine methyltransferase	similar to AA sequence:RefSeq:YP_006635282.1	1	1	1	1	1	1	1	1										8
line4600	frameshift insertion	gene-NCTC13443_05356:gene-NCTC13443_05356#UGKT01000001.1#4311977:exon1:c.1381_1382insGG:p.A461fs,	UGKT01000001.1	4312003	4312003	-	CC	0.5	4717.73	151	UGKT01000001.1	4312003	.	G	GC,GCC	4717.73	PASS	AC=1,1;AF=0.500,0.500;AN=2;BaseQRankSum=-0.431;ClippingRankSum=0.000;DP=164;ExcessHet=3.0103;FS=0.000;MLEAC=1,1;MLEAF=0.500,0.500;MQ=60.00;MQRankSum=0.000;QD=31.24;ReadPosRankSum=0.043;SOR=0.707	GT:AD:DP:GQ:PL	1/2:2,72,77:151:99:4755,2013,1637,1929,0,1733	NCTC13443_05356	nuoC_2	STT05421.1	NADH-ubiquinone oxidoreductase subunit C	similar to AA sequence:RefSeq:YP_006499870.1	1																	1
line4599	frameshift insertion	gene-NCTC13443_05356:gene-NCTC13443_05356#UGKT01000001.1#4311977:exon1:c.1381dupG:p.A461fs,	UGKT01000001.1	4312003	4312003	-	C	0.5	4717.73	151	UGKT01000001.1	4312003	.	G	GC,GCC	4717.73	PASS	AC=1,1;AF=0.500,0.500;AN=2;BaseQRankSum=-0.431;ClippingRankSum=0.000;DP=164;ExcessHet=3.0103;FS=0.000;MLEAC=1,1;MLEAF=0.500,0.500;MQ=60.00;MQRankSum=0.000;QD=31.24;ReadPosRankSum=0.043;SOR=0.707	GT:AD:DP:GQ:PL	1/2:2,72,77:151:99:4755,2013,1637,1929,0,1733	NCTC13443_05356	nuoC_2	STT05421.1	NADH-ubiquinone oxidoreductase subunit C	similar to AA sequence:RefSeq:YP_006499870.1	1																	1
line4601	frameshift deletion	gene-NCTC13443_05358:gene-NCTC13443_05358#UGKT01000001.1#4314160:exon1:c.43_44del:p.R15fs,	UGKT01000001.1	4314477	4314478	CG	-	0.5	3437.73	170	UGKT01000001.1	4314476	.	ACG	A	3437.73	PASS	AC=1;AF=0.500;AN=2;BaseQRankSum=-0.746;ClippingRankSum=0.000;DP=187;ExcessHet=3.0103;FS=2.003;MLEAC=1;MLEAF=0.500;MQ=60.00;MQRankSum=0.000;QD=20.22;ReadPosRankSum=-1.466;SOR=0.516	GT:AD:DP:GQ:PL	0/1:67,103:170:99:3475,0,2033	NCTC13443_05358	ndhC	STT05423.1	NADH-ubiquinone/plastoquinone oxidoreductase chain 3	similar to AA sequence:RefSeq:YP_005021227.1	1	1																2
line4572	frameshift insertion	gene-NCTC13443_05374:gene-NCTC13443_05374#UGKT01000001.1#4328639:exon1:c.242dupA:p.E81fs,	UGKT01000001.1	4328880	4328880	-	A	1	7303.73	244	UGKT01000001.1	4328880	.	G	GA	7303.73	PASS	AC=2;AF=1.00;AN=2;BaseQRankSum=-0.511;ClippingRankSum=0.000;DP=253;ExcessHet=3.0103;FS=0.000;MLEAC=2;MLEAF=1.00;MQ=60.00;MQRankSum=0.000;QD=29.93;ReadPosRankSum=-1.430;SOR=0.846	GT:AD:DP:GQ:PL	1/1:3,241:244:99:7341,690,0	NCTC13443_05374	yfcG	STT05439.1	glutathione S-transferase	similar to AA sequence:RefSeq:YP_006635223.1						1	1	1										3
line4624	frameshift insertion	gene-NCTC13443_05401:gene-NCTC13443_05401#UGKT01000001.1#4352377:exon1:c.101dupG:p.G34fs,	UGKT01000001.1	4353086	4353086	-	C	1	4023.73	128	UGKT01000001.1	4353086	.	G	GC	4023.73	PASS	AC=2;AF=1.00;AN=2;DP=133;ExcessHet=3.0103;FS=0.000;MLEAC=2;MLEAF=1.00;MQ=60.00;QD=31.44;SOR=0.812	GT:AD:DP:GQ:PL	1/1:0,128:128:99:4061,386,0	NCTC13443_05401	yfcA	STT05466.1	membrane protein YfcA	similar to AA sequence:RefSeq:YP_006499919.1	1	1	1	1	1													5
line4587	frameshift insertion	gene-NCTC13443_05427:gene-NCTC13443_05427#UGKT01000001.1#4371868:exon1:c.1446dupG:p.Q483fs,	UGKT01000001.1	4373491	4373491	-	C	1	5937.73	229	UGKT01000001.1	4373491	.	G	GC	5937.73	PASS	AC=2;AF=1.00;AN=2;BaseQRankSum=-0.103;ClippingRankSum=0.000;DP=244;ExcessHet=3.0103;FS=4.778;MLEAC=2;MLEAF=1.00;MQ=60.00;MQRankSum=0.000;QD=25.93;ReadPosRankSum=-0.305;SOR=0.869	GT:AD:DP:GQ:PL	1/1:10,219:229:99:5975,375,0	NCTC13443_05427	NCTC13443_05427	STT05491.1	putative kinase	similar to AA sequence:RefSeq:YP_005019074.1						1	1	1										3
line4645	frameshift deletion	gene-NCTC13443_05482:gene-NCTC13443_05482#UGKT01000001.1#4405574:exon1:c.1161delA:p.K387fs,	UGKT01000001.1	4405584	4405584	T	-	0.5	3711.73	395	UGKT01000001.1	4405583	.	GT	G	3711.73	PASS	AC=1;AF=0.500;AN=2;BaseQRankSum=-0.816;ClippingRankSum=0.000;DP=420;ExcessHet=3.0103;FS=1.318;MLEAC=1;MLEAF=0.500;MQ=60.00;MQRankSum=0.000;QD=9.40;ReadPosRankSum=1.400;SOR=0.787	GT:AD:DP:GQ:PL	0/1:237,158:395:99:3749,0,6135	NCTC13443_05482	intA_3	STT05544.1	integrase family protein	similar to AA sequence:RefSeq:YP_005229124.1	1	1	1	1	1													5
line4651	frameshift insertion	gene-NCTC13443_05490:gene-NCTC13443_05490#UGKT01000001.1#4410505:exon1:c.590dupC:p.S197fs,	UGKT01000001.1	4411094	4411094	-	C	0.5	1615.73	153	UGKT01000001.1	4411094	.	T	TC	1615.73	PASS	AC=1;AF=0.500;AN=2;BaseQRankSum=0.893;ClippingRankSum=0.000;DP=159;ExcessHet=3.0103;FS=2.863;MLEAC=1;MLEAF=0.500;MQ=60.00;MQRankSum=0.000;QD=10.56;ReadPosRankSum=-0.318;SOR=0.936	GT:AD:DP:GQ:PL	0/1:85,68:153:99:1653,0,2168	NCTC13443_05490	yeaN_6	STT05551.1	cyanate transport protein CynX	similar to AA sequence:RefSeq:YP_006635181.1	1	1	1	1	1													5
line4723	frameshift insertion	gene-NCTC13443_05541:gene-NCTC13443_05541#UGKT01000001.1#4444185:exon1:c.325dupG:p.A109fs,	UGKT01000001.1	4444196	4444196	-	C	0.5	2111.73	156	UGKT01000001.1	4444196	.	G	GC	2111.73	PASS	AC=1;AF=0.500;AN=2;BaseQRankSum=0.223;ClippingRankSum=0.000;DP=171;ExcessHet=3.0103;FS=1.248;MLEAC=1;MLEAF=0.500;MQ=60.00;MQRankSum=0.000;QD=13.54;ReadPosRankSum=1.257;SOR=0.589	GT:AD:DP:GQ:PL	0/1:74,82:156:99:2149,0,1881	NCTC13443_05541	cysM_1	STT05608.1	cysteine synthase B	similar to AA sequence:RefSeq:YP_006499971.1	1	1																2
line4750	frameshift insertion	gene-NCTC13443_05571:gene-NCTC13443_05571#UGKT01000001.1#4465902:exon1:c.45dupC:p.R16fs,	UGKT01000001.1	4466733	4466733	-	G	1	3328.73	132	UGKT01000001.1	4466733	.	T	TG	3328.73	PASS	AC=2;AF=1.00;AN=2;BaseQRankSum=-0.190;ClippingRankSum=0.000;DP=143;ExcessHet=3.0103;FS=4.634;MLEAC=2;MLEAF=1.00;MQ=60.00;MQRankSum=0.000;QD=25.22;ReadPosRankSum=-0.020;SOR=1.426	GT:AD:DP:GQ:PL	1/1:5,127:132:99:3366,241,0	NCTC13443_05571	eutD	STT05649.1	phosphate acetyltransferase	similar to AA sequence:RefSeq:YP_006635128.1	1	1	1	1	1													5
line4725	frameshift deletion	gene-NCTC13443_05615:gene-NCTC13443_05615#UGKT01000001.1#4506296:exon1:c.243_244del:p.Q81fs,	UGKT01000001.1	4506539	4506540	GC	-	1	6730.73	167	UGKT01000001.1	4506538	.	AGC	A	6730.73	PASS	AC=2;AF=1.00;AN=2;DP=184;ExcessHet=3.0103;FS=0.000;MLEAC=2;MLEAF=1.00;MQ=60.00;QD=28.57;SOR=0.805	GT:AD:DP:GQ:PL	1/1:0,167:167:99:6768,503,0	NCTC13443_05615	ppx_2	STT05693.1	exopolyphosphatase	similar to AA sequence:RefSeq:YP_006500036.1				1														1
line4739	frameshift insertion	gene-NCTC13443_05619:gene-NCTC13443_05619#UGKT01000001.1#4510167:exon1:c.160_161insCC:p.S54fs,	UGKT01000001.1	4510327	4510327	-	CC	1	10610.7	258	UGKT01000001.1	4510327	.	T	TCC	10610.7	PASS	AC=2;AF=1.00;AN=2;DP=266;ExcessHet=3.0103;FS=0.000;MLEAC=2;MLEAF=1.00;MQ=60.00;QD=27.57;SOR=0.743	GT:AD:DP:GQ:PL	1/1:0,258:258:99:10648,792,0	NCTC13443_05619	NCTC13443_05619	STT05697.1	putative inner membrane protein	similar to AA sequence:RefSeq:YP_005955896.1			1		1													2
line4777	frameshift insertion	gene-NCTC13443_05619:gene-NCTC13443_05619#UGKT01000001.1#4510167:exon1:c.161dupC:p.S54fs,	UGKT01000001.1	4510327	4510327	-	C	0.5	5679.73	170	UGKT01000001.1	4510327	.	T	TC,TCC	5679.73	PASS	AC=1,1;AF=0.500,0.500;AN=2;DP=183;ExcessHet=3.0103;FS=0.000;MLEAC=1,1;MLEAF=0.500,0.500;MQ=60.00;QD=33.41;SOR=0.791	GT:AD:DP:GQ:PL	1/2:0,97,73:170:99:5717,2216,1726,2824,0,2563	NCTC13443_05619	NCTC13443_05619	STT05697.1	putative inner membrane protein	similar to AA sequence:RefSeq:YP_005955896.1	1	1																2
line4778	frameshift insertion	gene-NCTC13443_05619:gene-NCTC13443_05619#UGKT01000001.1#4510167:exon1:c.160_161insCC:p.S54fs,	UGKT01000001.1	4510327	4510327	-	CC	0.5	5679.73	170	UGKT01000001.1	4510327	.	T	TC,TCC	5679.73	PASS	AC=1,1;AF=0.500,0.500;AN=2;DP=183;ExcessHet=3.0103;FS=0.000;MLEAC=1,1;MLEAF=0.500,0.500;MQ=60.00;QD=33.41;SOR=0.791	GT:AD:DP:GQ:PL	1/2:0,97,73:170:99:5717,2216,1726,2824,0,2563	NCTC13443_05619	NCTC13443_05619	STT05697.1	putative inner membrane protein	similar to AA sequence:RefSeq:YP_005955896.1	1	1																2
line4789	frameshift deletion	gene-NCTC13443_05638:gene-NCTC13443_05638#UGKT01000001.1#4523573:exon1:c.84delT:p.F28fs,	UGKT01000001.1	4524147	4524147	A	-	1	9158.73	322	UGKT01000001.1	4524146	.	CA	C	9158.73	PASS	AC=2;AF=1.00;AN=2;BaseQRankSum=-1.289;ClippingRankSum=0.000;DP=341;ExcessHet=3.0103;FS=0.000;MLEAC=2;MLEAF=1.00;MQ=60.00;MQRankSum=0.000;QD=28.44;ReadPosRankSum=1.056;SOR=0.698	GT:AD:DP:GQ:PL	1/1:8,314:322:99:9196,753,0	NCTC13443_05638	NCTC13443_05638	STT05716.1	Uncharacterised protein	ab initio prediction:Prodigal:2.60	1	1	1	1	1	1	1	1										8
line4791	frameshift insertion	gene-NCTC13443_05642:gene-NCTC13443_05642#UGKT01000001.1#4527295:exon1:c.2422dupG:p.A808fs,	UGKT01000001.1	4527948	4527948	-	C	0.5	1776.73	175	UGKT01000001.1	4527948	.	G	GC	1776.73	PASS	AC=1;AF=0.500;AN=2;BaseQRankSum=1.480;ClippingRankSum=0.000;DP=189;ExcessHet=3.0103;FS=0.569;MLEAC=1;MLEAF=0.500;MQ=60.00;MQRankSum=0.000;QD=10.15;ReadPosRankSum=0.328;SOR=0.610	GT:AD:DP:GQ:PL	0/1:103,72:175:99:1814,0,2792	NCTC13443_05642	NCTC13443_05642	STT05720.1	phage tail length tape-measure protein 1	similar to AA sequence:RefSeq:YP_006497203.1	1	1	1		1													4
line4780	frameshift insertion	gene-NCTC13443_05714:gene-NCTC13443_05714#UGKT01000001.1#4586882:exon1:c.301dupG:p.V101fs,	UGKT01000001.1	4587919	4587919	-	C	1	5728.73	182	UGKT01000001.1	4587919	.	A	AC	5728.73	PASS	AC=2;AF=1.00;AN=2;BaseQRankSum=-0.343;ClippingRankSum=0.000;DP=187;ExcessHet=3.0103;FS=0.000;MLEAC=2;MLEAF=1.00;MQ=60.00;MQRankSum=0.000;QD=31.48;ReadPosRankSum=0.457;SOR=0.246	GT:AD:DP:GQ:PL	1/1:1,181:182:99:5766,515,0	NCTC13443_05714	qseF	STT05788.1	sensory histidine kinase YfhA	similar to AA sequence:RefSeq:YP_006500088.1						1	1	1										3
line4891	frameshift insertion	gene-NCTC13443_05801:gene-NCTC13443_05801#UGKT01000001.1#4657672:exon1:c.28dupT:p.T9fs,	UGKT01000001.1	4657699	4657699	-	T	1	8305.73	263	UGKT01000001.1	4657699	.	C	CT	8305.73	PASS	AC=2;AF=1.00;AN=2;BaseQRankSum=-0.524;ClippingRankSum=0.000;DP=286;ExcessHet=3.0103;FS=0.000;MLEAC=2;MLEAF=1.00;MQ=60.00;MQRankSum=0.000;QD=31.58;ReadPosRankSum=-1.303;SOR=0.341	GT:AD:DP:GQ:PL	1/1:1,262:263:99:8343,764,0	NCTC13443_05801	NCTC13443_05801	STT05865.1	NAD(P)H-flavin oxidoreductase	similar to AA sequence:RefSeq:YP_006634980.1	1	1	1	1	1													5
line4903	frameshift deletion	gene-NCTC13443_05812:gene-NCTC13443_05812#UGKT01000001.1#4668193:exon1:c.75_76del:p.E25fs,	UGKT01000001.1	4668268	4668269	GC	-	0.5	4268.73	195	UGKT01000001.1	4668267	.	AGC	A	4268.73	PASS	AC=1;AF=0.500;AN=2;BaseQRankSum=1.234;ClippingRankSum=0.000;DP=209;ExcessHet=3.0103;FS=0.548;MLEAC=1;MLEAF=0.500;MQ=60.00;MQRankSum=0.000;QD=21.89;ReadPosRankSum=0.124;SOR=0.641	GT:AD:DP:GQ:PL	0/1:72,123:195:99:4306,0,2253	NCTC13443_05812	NCTC13443_05812	STT05876.1	2-Oxobutyrate oxidase%2C putative	similar to AA sequence:RefSeq:YP_006634952.1	1	1																2
line4917	frameshift insertion	gene-NCTC13443_05831:gene-NCTC13443_05831#UGKT01000001.1#4683019:exon1:c.1144dupG:p.E382fs,	UGKT01000001.1	4683363	4683363	-	C	0.5	2989.73	184	UGKT01000001.1	4683363	.	T	TC	2989.73	PASS	AC=1;AF=0.500;AN=2;BaseQRankSum=-0.551;ClippingRankSum=0.000;DP=192;ExcessHet=3.0103;FS=0.568;MLEAC=1;MLEAF=0.500;MQ=60.00;MQRankSum=0.000;QD=16.25;ReadPosRankSum=-0.075;SOR=0.641	GT:AD:DP:GQ:PL	0/1:64,120:184:99:3027,0,1374	NCTC13443_05831	fimD_8	STT05895.1	type 1 fimbriae anchoring protein FimD	similar to AA sequence:RefSeq:YP_006634937.1	1	1	1		1													4
line4946	frameshift deletion	gene-NCTC13443_05900:gene-NCTC13443_05900#UGKT01000001.1#4733116:exon1:c.206delC:p.T69fs,	UGKT01000001.1	4733322	4733322	C	-	0.5	3304.73	184	UGKT01000001.1	4733321	.	AC	A	3304.73	PASS	AC=1;AF=0.500;AN=2;BaseQRankSum=0.333;ClippingRankSum=0.000;DP=189;ExcessHet=3.0103;FS=1.171;MLEAC=1;MLEAF=0.500;MQ=60.00;MQRankSum=0.000;QD=17.96;ReadPosRankSum=0.922;SOR=0.633	GT:AD:DP:GQ:PL	0/1:71,113:184:99:3342,0,1870	NCTC13443_05900	gutQ	STT05958.1	glucitol operon GutQ protein	similar to AA sequence:RefSeq:YP_006500246.1	1	1																2
line4963	frameshift insertion	gene-NCTC13443_05934:gene-NCTC13443_05934#UGKT01000001.1#4761024:exon1:c.40dupG:p.A14fs,	UGKT01000001.1	4762385	4762385	-	C	0.5	2852.73	185	UGKT01000001.1	4762385	.	G	GC	2852.73	PASS	AC=1;AF=0.500;AN=2;BaseQRankSum=-0.690;ClippingRankSum=0.000;DP=195;ExcessHet=3.0103;FS=0.544;MLEAC=1;MLEAF=0.500;MQ=60.00;MQRankSum=0.000;QD=15.42;ReadPosRankSum=-1.060;SOR=0.740	GT:AD:DP:GQ:PL	0/1:75,110:185:99:2890,0,1779	NCTC13443_05934	gmuD_1	STT05992.1	beta-glucosidase	similar to AA sequence:RefSeq:YP_006634856.1	1	1																2
line4965	frameshift insertion	gene-NCTC13443_05939:gene-NCTC13443_05939#UGKT01000001.1#4767728:exon1:c.55dupA:p.M18fs,	UGKT01000001.1	4767782	4767782	-	A	1	6448.73	219	UGKT01000001.1	4767782	.	G	GA	6448.73	PASS	AC=2;AF=1.00;AN=2;BaseQRankSum=1.220;ClippingRankSum=0.000;DP=229;ExcessHet=3.0103;FS=2.160;MLEAC=2;MLEAF=1.00;MQ=60.00;MQRankSum=0.000;QD=29.45;ReadPosRankSum=-1.042;SOR=0.500	GT:AD:DP:GQ:PL	1/1:3,216:219:99:6486,582,0	NCTC13443_05939	gmuB_4	STT05997.1	PTS system protein	similar to AA sequence:RefSeq:YP_006500277.1	1	1	1	1	1	1	1	1										8
line5042	frameshift deletion	gene-NCTC13443_06133:gene-NCTC13443_06133#UGKT01000001.1#4918991:exon1:c.64delC:p.P22fs,	UGKT01000001.1	4919055	4919055	C	-	0.5	1212.73	232	UGKT01000001.1	4919054	.	GC	G	1212.73	PASS	AC=1;AF=0.500;AN=2;BaseQRankSum=-0.823;ClippingRankSum=0.000;DP=240;ExcessHet=3.0103;FS=1.180;MLEAC=1;MLEAF=0.500;MQ=60.00;MQRankSum=0.000;QD=5.23;ReadPosRankSum=0.161;SOR=0.826	GT:AD:DP:GQ:PL	0/1:173,59:232:99:1250,0,4978	NCTC13443_06133	adhE_5	STT06183.1	coA-acylating propionaldehyde dehydrogenase	similar to AA sequence:RefSeq:YP_006634724.1						1												1
line5131	frameshift insertion	gene-NCTC13443_06180:gene-NCTC13443_06180#UGKT01000001.1#4959496:exon1:c.90dupA:p.P31fs,	UGKT01000001.1	4960834	4960834	-	T	1	6477.73	233	UGKT01000001.1	4960834	.	G	GT	6477.73	PASS	AC=2;AF=1.00;AN=2;BaseQRankSum=0.964;ClippingRankSum=0.000;DP=240;ExcessHet=3.0103;FS=16.648;MLEAC=2;MLEAF=1.00;MQ=60.00;MQRankSum=0.000;QD=27.80;ReadPosRankSum=1.933;SOR=0.358	GT:AD:DP:GQ:PL	1/1:5,228:233:99:6515,602,0	NCTC13443_06180	gmuD_2	STT06228.1	beta-glucosidase	similar to AA sequence:RefSeq:YP_006634689.1	1	1	1	1	1													5
line5135	frameshift deletion	gene-NCTC13443_06183:gene-NCTC13443_06183#UGKT01000001.1#4962562:exon1:c.999delT:p.P333fs,	UGKT01000001.1	4963561	4963561	T	-	0.5	1667.73	190	UGKT01000001.1	4963560	.	CT	C	1667.73	PASS	AC=1;AF=0.500;AN=2;BaseQRankSum=0.647;ClippingRankSum=0.000;DP=199;ExcessHet=3.0103;FS=3.372;MLEAC=1;MLEAF=0.500;MQ=60.00;MQRankSum=0.000;QD=8.78;ReadPosRankSum=0.464;SOR=0.809	GT:AD:DP:GQ:PL	0/1:116,74:190:99:1705,0,2991	NCTC13443_06183	ascG_4	STT06231.1	LacI family transcriptional regulator	similar to AA sequence:RefSeq:YP_003437761.1	1	1	1	1	1													5
line5043	nonframeshift deletion	gene-NCTC13443_06217:gene-NCTC13443_06217#UGKT01000001.1#4990693:exon1:c.110_121del:p.37_41del,	UGKT01000001.1	4991569	4991580	TGCCCACCACCA	-	1	11678.7	263	UGKT01000001.1	4991568	.	CTGCCCACCACCA	C	11678.7	PASS	AC=2;AF=1.00;AN=2;DP=269;ExcessHet=3.0103;FS=0.000;MLEAC=2;MLEAF=1.00;MQ=60.00;QD=31.84;SOR=1.033	GT:AD:DP:GQ:PL	1/1:0,263:263:99:11716,793,0	NCTC13443_06217	fim_1	STT06265.1	fimbrial protein	similar to AA sequence:RefSeq:YP_002236707.1												1	1	1	1	1	1	6
line5166	frameshift insertion	gene-NCTC13443_06229:gene-NCTC13443_06229#UGKT01000001.1#5003028:exon1:c.81dupG:p.P27fs,	UGKT01000001.1	5003108	5003108	-	G	0.5	1863.73	178	UGKT01000001.1	5003108	.	C	CG	1863.73	PASS	AC=1;AF=0.500;AN=2;BaseQRankSum=0.019;ClippingRankSum=0.000;DP=183;ExcessHet=3.0103;FS=1.184;MLEAC=1;MLEAF=0.500;MQ=60.00;MQRankSum=0.000;QD=10.47;ReadPosRankSum=-0.686;SOR=0.719	GT:AD:DP:GQ:PL	0/1:99,79:178:99:1901,0,2559	NCTC13443_06229	fimI	STT06277.1	type 1 pilus biosynthesis fimbrial protein	similar to AA sequence:RefSeq:YP_002921138.1	1	1	1		1													4
line5345	frameshift insertion	gene-NCTC13443_06449:gene-NCTC13443_06449#UGKT01000001.1#5172587:exon1:c.529dupG:p.A177fs,	UGKT01000001.1	5172880	5172880	-	C	0.5	6524.73	193	UGKT01000001.1	5172880	.	G	GC,GCC	6524.73	PASS	AC=1,1;AF=0.500,0.500;AN=2;DP=200;ExcessHet=3.0103;FS=0.000;MLEAC=1,1;MLEAF=0.500,0.500;MQ=60.00;QD=33.81;SOR=0.865	GT:AD:DP:GQ:PL	1/2:0,83,110:193:99:6562,3276,2733,2372,0,2008	NCTC13443_06449	uppP	STT06499.1	undecaprenyl pyrophosphate phosphatase	similar to AA sequence:RefSeq:YP_005228890.1	1	1																2
line5346	frameshift insertion	gene-NCTC13443_06449:gene-NCTC13443_06449#UGKT01000001.1#5172587:exon1:c.529_530insGG:p.A177fs,	UGKT01000001.1	5172880	5172880	-	CC	0.5	6524.73	193	UGKT01000001.1	5172880	.	G	GC,GCC	6524.73	PASS	AC=1,1;AF=0.500,0.500;AN=2;DP=200;ExcessHet=3.0103;FS=0.000;MLEAC=1,1;MLEAF=0.500,0.500;MQ=60.00;QD=33.81;SOR=0.865	GT:AD:DP:GQ:PL	1/2:0,83,110:193:99:6562,3276,2733,2372,0,2008	NCTC13443_06449	uppP	STT06499.1	undecaprenyl pyrophosphate phosphatase	similar to AA sequence:RefSeq:YP_005228890.1	1	1																2
line5302	frameshift insertion	gene-NCTC13443_06449:gene-NCTC13443_06449#UGKT01000001.1#5172587:exon1:c.529dupG:p.A177fs,	UGKT01000001.1	5172880	5172880	-	C	1	7770.73	244	UGKT01000001.1	5172880	.	G	GC	7770.73	PASS	AC=2;AF=1.00;AN=2;DP=252;ExcessHet=3.0103;FS=0.000;MLEAC=2;MLEAF=1.00;MQ=60.00;QD=31.85;SOR=0.869	GT:AD:DP:GQ:PL	1/1:0,244:244:99:7808,740,0	NCTC13443_06449	uppP	STT06499.1	undecaprenyl pyrophosphate phosphatase	similar to AA sequence:RefSeq:YP_005228890.1			1	1	1	1	1	1										6
line5311	frameshift deletion	gene-NCTC13443_06478:gene-NCTC13443_06478#UGKT01000001.1#5195383:exon1:c.141_142del:p.G47fs,	UGKT01000001.1	5196319	5196320	CC	-	0.5	3297.73	140	UGKT01000001.1	5196318	.	TCC	T,TC	3297.73	PASS	AC=1,1;AF=0.500,0.500;AN=2;BaseQRankSum=0.708;ClippingRankSum=0.000;DP=171;ExcessHet=3.0103;FS=0.000;MLEAC=1,1;MLEAF=0.500,0.500;MQ=60.00;MQRankSum=0.000;QD=23.56;ReadPosRankSum=-0.176;SOR=2.008	GT:AD:DP:GQ:PL	1/2:10,21,109:140:99:3335,2602,2913,338,0,192	NCTC13443_06478	NCTC13443_06478	STT06527.1	Tail fiber protein	similar to AA sequence:RefSeq:YP_006499634.1							1											1
line5355	frameshift deletion	gene-NCTC13443_06478:gene-NCTC13443_06478#UGKT01000001.1#5195383:exon1:c.142delG:p.D48fs,	UGKT01000001.1	5196319	5196319	C	-	1	2506.73	94	UGKT01000001.1	5196318	.	TC	T	2506.73	PASS	AC=2;AF=1.00;AN=2;BaseQRankSum=-0.262;ClippingRankSum=0.000;DP=112;ExcessHet=3.0103;FS=0.000;MLEAC=1;MLEAF=0.500;MQ=60.00;MQRankSum=0.000;QD=26.67;ReadPosRankSum=0.127;SOR=7.428	GT:AD:DP:GQ:PL	1/1:1,93:94:99:2449,249,0	NCTC13443_06478	NCTC13443_06478	STT06527.1	Tail fiber protein	similar to AA sequence:RefSeq:YP_006499634.1	1	1	1	1	1	1		1										7
line5312	frameshift deletion	gene-NCTC13443_06478:gene-NCTC13443_06478#UGKT01000001.1#5195383:exon1:c.141delG:p.G47fs,	UGKT01000001.1	5196320	5196320	C	-	0.5	3297.73	140	UGKT01000001.1	5196318	.	TCC	T,TC	3297.73	PASS	AC=1,1;AF=0.500,0.500;AN=2;BaseQRankSum=0.708;ClippingRankSum=0.000;DP=171;ExcessHet=3.0103;FS=0.000;MLEAC=1,1;MLEAF=0.500,0.500;MQ=60.00;MQRankSum=0.000;QD=23.56;ReadPosRankSum=-0.176;SOR=2.008	GT:AD:DP:GQ:PL	1/2:10,21,109:140:99:3335,2602,2913,338,0,192	NCTC13443_06478	NCTC13443_06478	STT06527.1	Tail fiber protein	similar to AA sequence:RefSeq:YP_006499634.1							1											1
line5356	nonframeshift insertion	gene-NCTC13443_06480:gene-NCTC13443_06480#UGKT01000001.1#5197237:exon1:c.535_536insGCCCAGATCCGCGAAATTTTAATCAGCGAGTCAGCTTGGGAAGAAATGACCTGCTTATTCGCACCTTCC:p.A179delinsGPDPRNFNQRVSLGRNDLLIRTFP,	UGKT01000001.1	5197362	5197362	-	GGAAGGTGCGAATAAGCAGGTCATTTCTTCCCAAGCTGACTCGCTGATTAAAATTTCGCGGATCTGGGC	0.5	572.73	190	UGKT01000001.1	5197362	.	G	GGGAAGGTGCGAATAAGCAGGTCATTTCTTCCCAAGCTGACTCGCTGATTAAAATTTCGCGGATCTGGGC	572.73	PASS	AC=1;AF=0.500;AN=2;BaseQRankSum=2.467;ClippingRankSum=0.000;DP=255;ExcessHet=3.0103;FS=67.253;MLEAC=1;MLEAF=0.500;MQ=60.00;MQRankSum=0.000;QD=3.01;ReadPosRankSum=-8.251;SOR=6.496	GT:AD:DP:GQ:PL	0/1:163,27:190:99:610,0,7548	NCTC13443_06480	NCTC13443_06480	STT06529.1	Uncharacterised protein	ab initio prediction:Prodigal:2.60	1																	1
line5310	frameshift insertion	gene-NCTC13443_06493:gene-NCTC13443_06493#UGKT01000001.1#5205787:exon1:c.214dupG:p.V72fs,	UGKT01000001.1	5206224	5206224	-	C	1	5263.73	165	UGKT01000001.1	5206224	.	A	AC	5263.73	PASS	AC=2;AF=1.00;AN=2;BaseQRankSum=-0.352;ClippingRankSum=0.000;DP=165;ExcessHet=3.0103;FS=0.000;MLEAC=2;MLEAF=1.00;MQ=60.00;MQRankSum=0.000;QD=31.90;ReadPosRankSum=-0.589;SOR=0.313	GT:AD:DP:GQ:PL	1/1:1,164:165:99:5301,473,0	NCTC13443_06493	NCTC13443_06493	STT06542.1	terminase%2C endonuclease subunit (GpM)	similar to AA sequence:RefSeq:YP_005953949.1				1														1
line5308	frameshift insertion	gene-NCTC13443_06493:gene-NCTC13443_06493#UGKT01000001.1#5205787:exon1:c.51_52insT:p.A18fs,	UGKT01000001.1	5206387	5206387	-	A	1	9390.73	215	UGKT01000001.1	5206387	.	C	CA	9390.73	PASS	AC=2;AF=1.00;AN=2;DP=219;ExcessHet=3.0103;FS=0.000;MLEAC=2;MLEAF=1.00;MQ=60.00;QD=33.84;SOR=0.703	GT:AD:DP:GQ:PL	1/1:0,215:215:99:9428,646,0	NCTC13443_06493	NCTC13443_06493	STT06542.1	terminase%2C endonuclease subunit (GpM)	similar to AA sequence:RefSeq:YP_005953949.1						1	1	1										3
line5323	frameshift insertion	gene-NCTC13443_06520:gene-NCTC13443_06520#UGKT01000001.1#5228917:exon1:c.306_307insC:p.X102delinsX,	UGKT01000001.1	5229223	5229223	-	C	1	4387.73	174	UGKT01000001.1	5229223	.	A	AC	4387.73	PASS	AC=2;AF=1.00;AN=2;BaseQRankSum=-1.463;ClippingRankSum=0.000;DP=197;ExcessHet=3.0103;FS=6.927;MLEAC=2;MLEAF=1.00;MQ=60.00;MQRankSum=0.000;QD=25.22;ReadPosRankSum=-0.949;SOR=0.391	GT:AD:DP:GQ:PL	1/1:10,164:174:99:4425,241,0	NCTC13443_06520	hdeB	STT06569.1	acid-resistance protein	similar to AA sequence:RefSeq:YP_002921323.1			1		1													2
line5368	frameshift insertion	gene-NCTC13443_06520:gene-NCTC13443_06520#UGKT01000001.1#5228917:exon1:c.306_307insC:p.X102delinsX,	UGKT01000001.1	5229223	5229223	-	C	0.5	3985.73	124	UGKT01000001.1	5229223	.	A	AC,ACC	3985.73	PASS	AC=1,1;AF=0.500,0.500;AN=2;BaseQRankSum=1.533;ClippingRankSum=0.000;DP=144;ExcessHet=3.0103;FS=0.000;MLEAC=1,1;MLEAF=0.500,0.500;MQ=60.00;MQRankSum=0.000;QD=32.14;ReadPosRankSum=0.313;SOR=0.918	GT:AD:DP:GQ:PL	1/2:2,45,77:124:99:4023,2074,1774,1112,0,930	NCTC13443_06520	hdeB	STT06569.1	acid-resistance protein	similar to AA sequence:RefSeq:YP_002921323.1	1	1																2
line5369	frameshift insertion	gene-NCTC13443_06520:gene-NCTC13443_06520#UGKT01000001.1#5228917:exon1:c.306_307insCC:p.X102delinsX,	UGKT01000001.1	5229223	5229223	-	CC	0.5	3985.73	124	UGKT01000001.1	5229223	.	A	AC,ACC	3985.73	PASS	AC=1,1;AF=0.500,0.500;AN=2;BaseQRankSum=1.533;ClippingRankSum=0.000;DP=144;ExcessHet=3.0103;FS=0.000;MLEAC=1,1;MLEAF=0.500,0.500;MQ=60.00;MQRankSum=0.000;QD=32.14;ReadPosRankSum=0.313;SOR=0.918	GT:AD:DP:GQ:PL	1/2:2,45,77:124:99:4023,2074,1774,1112,0,930	NCTC13443_06520	hdeB	STT06569.1	acid-resistance protein	similar to AA sequence:RefSeq:YP_002921323.1	1	1																2
line5431	frameshift insertion	gene-NCTC13443_06702:gene-NCTC13443_06702#UGKT01000001.1#5368401:exon1:c.1258dupG:p.E420fs,	UGKT01000001.1	5368529	5368529	-	C	0.5	3203.73	220	UGKT01000001.1	5368529	.	T	TC	3203.73	PASS	AC=1;AF=0.500;AN=2;BaseQRankSum=-0.134;ClippingRankSum=0.000;DP=237;ExcessHet=3.0103;FS=0.508;MLEAC=1;MLEAF=0.500;MQ=60.00;MQRankSum=0.000;QD=14.56;ReadPosRankSum=-0.034;SOR=0.628	GT:AD:DP:GQ:PL	0/1:97,123:220:99:3241,0,2471	NCTC13443_06702	oadB_1	STT06742.1	membrane protein	similar to AA sequence:RefSeq:YP_006634314.1							1											1
line5559	frameshift insertion	gene-NCTC13443_06746:gene-NCTC13443_06746#UGKT01000001.1#5402081:exon1:c.346dupG:p.A115fs,	UGKT01000001.1	5402426	5402426	-	G	0.5	1670.73	204	UGKT01000001.1	5402426	.	C	CG	1670.73	PASS	AC=1;AF=0.500;AN=2;BaseQRankSum=1.899;ClippingRankSum=0.000;DP=214;ExcessHet=3.0103;FS=1.139;MLEAC=1;MLEAF=0.500;MQ=60.00;MQRankSum=0.000;QD=8.19;ReadPosRankSum=1.074;SOR=0.789	GT:AD:DP:GQ:PL	0/1:124,80:204:99:1708,0,3200	NCTC13443_06746	panF_3	STT06786.1	sodium/panthothenate symporter	similar to AA sequence:RefSeq:YP_001337326.1	1	1	1	1	1													5
line5657	nonframeshift deletion	gene-NCTC13443_06902:gene-NCTC13443_06902#UGKT01000001.1#5511035:exon1:c.702_713del:p.234_238del,	UGKT01000001.1	5511737	5511748	CTCCGCCCAACA	-	1	9424.73	211	UGKT01000001.1	5511736	.	CCTCCGCCCAACA	C	9424.73	PASS	AC=2;AF=1.00;AN=2;DP=230;ExcessHet=3.0103;FS=0.000;MLEAC=2;MLEAF=1.00;MQ=60.00;QD=27.33;SOR=0.722	GT:AD:DP:GQ:PL	1/1:0,211:211:99:9462,639,0	NCTC13443_06902	malT	STT06935.1	transcriptional regulator MalT	similar to AA sequence:RefSeq:YP_005016914.1	1	1	1	1	1	1	1	1										8
line5533	nonframeshift deletion	gene-NCTC13443_06902:gene-NCTC13443_06902#UGKT01000001.1#5511035:exon1:c.1815_1817del:p.605_606del,	UGKT01000001.1	5512850	5512852	GCA	-	0.5	4350.73	269	UGKT01000001.1	5512849	.	CGCA	C	4350.73	PASS	AC=1;AF=0.500;AN=2;BaseQRankSum=-1.367;ClippingRankSum=0.000;DP=278;ExcessHet=3.0103;FS=0.941;MLEAC=1;MLEAF=0.500;MQ=60.00;MQRankSum=0.000;QD=16.17;ReadPosRankSum=0.021;SOR=0.767	GT:AD:DP:GQ:PL	0/1:152,117:269:99:4388,0,6449	NCTC13443_06902	malT	STT06935.1	transcriptional regulator MalT	similar to AA sequence:RefSeq:YP_005016914.1												1						1
line5631	frameshift insertion	gene-NCTC13443_06979:gene-NCTC13443_06979#UGKT01000001.1#5581215:exon1:c.419dupG:p.W140fs,	UGKT01000001.1	5581633	5581633	-	G	1	6038.73	197	UGKT01000001.1	5581633	.	T	TG	6038.73	PASS	AC=2;AF=1.00;AN=2;BaseQRankSum=-0.610;ClippingRankSum=0.000;DP=213;ExcessHet=3.0103;FS=3.078;MLEAC=2;MLEAF=1.00;MQ=60.00;MQRankSum=0.000;QD=30.65;ReadPosRankSum=0.314;SOR=0.290	GT:AD:DP:GQ:PL	1/1:1,196:197:99:6076,561,0	NCTC13443_06979	nikC_2	STT07011.1	nickel transport system permease protein NikC	similar to AA sequence:RefSeq:YP_006634105.1						1	1	1										3
line90	frameshift deletion	gene-NCTC13443_07009:gene-NCTC13443_07009#UGKT01000002.1#2846:exon1:c.285delG:p.M95fs,	UGKT01000002.1	3131	3131	G	-	1	34.71	2	UGKT01000002.1	3130	.	TG	T	34.71	PASS	AC=2;AF=1.00;AN=2;DP=2;ExcessHet=3.0103;FS=0.000;MLEAC=2;MLEAF=1.00;MQ=31.95;QD=17.35;SOR=2.303	GT:AD:DP:GQ:PL	1/1:0,2:2:6:71,6,0	NCTC13443_07009	NCTC13443_07009	STV74340.1	Uncharacterised protein	ab initio prediction:Prodigal:2.60				1														1
line94	nonframeshift insertion	gene-NCTC13443_07015:gene-NCTC13443_07015#UGKT01000002.1#6760:exon1:c.180_181insCTGCTA:p.F60delinsFLL,	UGKT01000002.1	6940	6940	-	CTGCTA	1	7288.73	189	UGKT01000002.1	6940	.	C	CCTGCTA	7288.73	PASS	AC=2;AF=1.00;AN=2;BaseQRankSum=0.292;ClippingRankSum=0.000;DP=463;ExcessHet=3.0103;FS=10.653;MLEAC=2;MLEAF=1.00;MQ=45.98;MQRankSum=0.034;QD=29.96;ReadPosRankSum=0.351;SOR=0.550	GT:AD:DP:GQ:PL	1/1:3,186:189:99:7326,526,0	NCTC13443_07015	NCTC13443_07015	STV74488.1	Uncharacterised protein	ab initio prediction:Prodigal:2.60											1							1
line103	nonframeshift deletion	gene-NCTC13443_07015:gene-NCTC13443_07015#UGKT01000002.1#6760:exon1:c.181_198del:p.61_66del,	UGKT01000002.1	6941	6958	CTGCTACTGCTACTGCTA	-	1	12267.7	292	UGKT01000002.1	6940	.	CCTGCTACTGCTACTGCTA	C	12267.7	PASS	AC=2;AF=1.00;AN=2;DP=484;ExcessHet=3.0103;FS=0.000;MLEAC=2;MLEAF=1.00;MQ=48.54;QD=26.72;SOR=1.183	GT:AD:DP:GQ:PL	1/1:0,292:292:99:12305,914,0	NCTC13443_07015	NCTC13443_07015	STV74488.1	Uncharacterised protein	ab initio prediction:Prodigal:2.60						1	1	1				1						4
line98	frameshift insertion	gene-NCTC13443_07055:gene-NCTC13443_07055#UGKT01000002.1#36156:exon1:c.97dupT:p.L32fs,	UGKT01000002.1	36252	36252	-	T	1	33862.7	1120	UGKT01000002.1	36252	.	G	GT	33862.7	PASS	AC=2;AF=1.00;AN=2;BaseQRankSum=-0.297;ClippingRankSum=0.000;DP=1190;ExcessHet=3.0103;FS=0.000;MLEAC=2;MLEAF=1.00;MQ=60.00;MQRankSum=0.000;QD=30.23;ReadPosRankSum=0.490;SOR=0.676	GT:AD:DP:GQ:PL	1/1:5,1115:1120:99:33900,3265,0	NCTC13443_07055	NCTC13443_07055	STV74810.1	conjugal transfer protein TrbF	similar to AA sequence:RefSeq:YP_005229694.1				1														1
line101	frameshift insertion	gene-NCTC13443_07056:gene-NCTC13443_07056#UGKT01000002.1#36535:exon1:c.770dupC:p.T257fs,	UGKT01000002.1	37304	37304	-	C	0.5	10092.7	707	UGKT01000002.1	37304	.	A	AC	10092.7	PASS	AC=1;AF=0.500;AN=2;BaseQRankSum=0.018;ClippingRankSum=0.000;DP=772;ExcessHet=3.0103;FS=1.095;MLEAC=1;MLEAF=0.500;MQ=60.00;MQRankSum=0.000;QD=14.28;ReadPosRankSum=-0.050;SOR=0.768	GT:AD:DP:GQ:PL	0/1:312,395:707:99:10130,0,7570	NCTC13443_07056	traH_1	STV74811.1	conjugal transfer pilus assembly protein TraH	similar to AA sequence:RefSeq:YP_001338762.1	1	1																2
line97	frameshift deletion	gene-NCTC13443_07056:gene-NCTC13443_07056#UGKT01000002.1#36535:exon1:c.1015delA:p.T339fs,	UGKT01000002.1	37550	37550	A	-	1	33352.7	869	UGKT01000002.1	37549	.	CA	C	33352.7	PASS	AC=2;AF=1.00;AN=2;BaseQRankSum=-0.409;ClippingRankSum=0.000;DP=877;ExcessHet=3.0103;FS=0.000;MLEAC=2;MLEAF=1.00;MQ=60.00;MQRankSum=0.000;QD=26.46;ReadPosRankSum=-0.705;SOR=0.942	GT:AD:DP:GQ:PL	1/1:2,867:869:99:33390,2595,0	NCTC13443_07056	traH_1	STV74811.1	conjugal transfer pilus assembly protein TraH	similar to AA sequence:RefSeq:YP_001338762.1											1							1
line102	nonframeshift insertion	gene-NCTC13443_07065:gene-NCTC13443_07065#UGKT01000002.1#45461:exon1:c.1849_1850insAACAGCCAC:p.E617delinsEQPQ,	UGKT01000002.1	47310	47310	-	AACAGCCAC	1	12305.7	298	UGKT01000002.1	47310	.	G	GAACAGCCAC	12305.7	PASS	AC=2;AF=1.00;AN=2;BaseQRankSum=2.697;ClippingRankSum=0.000;DP=541;ExcessHet=3.0103;FS=0.000;MLEAC=2;MLEAF=1.00;MQ=60.00;MQRankSum=0.000;QD=27.08;ReadPosRankSum=1.160;SOR=0.917	GT:AD:DP:GQ:PL	1/1:4,294:298:99:12343,865,0	NCTC13443_07065	traD_1	STV74837.1	conjugal transfer protein TraD	similar to AA sequence:RefSeq:YP_001338644.1	1	1	1	1		1	1	1										7
line107	frameshift deletion	gene-NCTC13443_07068:gene-NCTC13443_07068#UGKT01000002.1#53745:exon1:c.328delG:p.G110fs,	UGKT01000002.1	54073	54073	G	-	1	28117.7	846	UGKT01000002.1	54072	.	AG	A	28117.7	PASS	AC=2;AF=1.00;AN=2;DP=931;ExcessHet=3.0103;FS=0.000;MLEAC=2;MLEAF=1.00;MQ=60.00;QD=33.24;SOR=0.777	GT:AD:DP:GQ:PL	1/1:0,846:846:99:28155,2553,0	NCTC13443_07068	NCTC13443_07068	STV74852.1	conserved hypothetical signal peptide protein	similar to AA sequence:RefSeq:YP_003439188.1						1	1	1										3
line99	frameshift insertion	gene-NCTC13443_07086:gene-NCTC13443_07086#UGKT01000002.1#67170:exon1:c.840dupG:p.T281fs,	UGKT01000002.1	67218	67218	-	C	1	54.84	2	UGKT01000002.1	67218	.	T	TC	54.84	PASS	AC=2;AF=1.00;AN=2;DP=2;ExcessHet=3.0103;FS=0.000;MLEAC=2;MLEAF=1.00;MQ=28.16;QD=27.42;SOR=2.303	GT:AD:DP:GQ:PL	1/1:0,2:2:16:92,16,0	NCTC13443_07086	NCTC13443_07086	STV74869.1	transposase	similar to AA sequence:RefSeq:YP_006501620.1											1							1
line3	frameshift insertion	gene-NCTC13443_07122:gene-NCTC13443_07122#UGKT01000003.1#1373:exon1:c.421dupG:p.A141fs,	UGKT01000003.1	1432	1432	-	C	1	68.25	2	UGKT01000003.1	1432	.	G	GC	68.25	PASS	AC=2;AF=1.00;AN=2;DP=2;ExcessHet=3.0103;FS=0.000;MLEAC=2;MLEAF=1.00;MQ=31.95;QD=34.12;SOR=2.303	GT:AD:DP:GQ:PL	1/1:0,2:2:9:105,9,0	NCTC13443_07122	fecD_3	STV75284.1	iron(III) dicitrate transport system permease protein FecD	similar to AA sequence:RefSeq:YP_008414918.1															1			1
line3	stopgain	gene-NCTC13443_07123:gene-NCTC13443_07123#UGKT01000003.1#1827:exon1:c.144_145insT:p.S49_T50delinsX,	UGKT01000003.1	1914	1914	-	A	1	40.7	2	UGKT01000003.1	1914	.	T	TA	40.7	PASS	AC=2;AF=1.00;AN=2;DP=2;ExcessHet=3.0103;FS=0.000;MLEAC=2;MLEAF=1.00;MQ=21.00;QD=20.35;SOR=2.303	GT:AD:DP:GQ:PL	1/1:0,2:2:6:77,6,0	NCTC13443_07128	fecD_4	STV75285.1	iron(III) dicitrate transport system permease protein FecD	similar to AA sequence:RefSeq:YP_008414918.1										1								1
line3	frameshift deletion	gene-NCTC13443_07124:gene-NCTC13443_07124#UGKT01000003.1#2197:exon1:c.116delC:p.P39fs,	UGKT01000003.1	2934	2934	G	-	1	181.8	6	UGKT01000003.1	2933	.	TG	T	181.8	PASS	AC=2;AF=1.00;AN=2;DP=9;ExcessHet=3.0103;FS=0.000;MLEAC=2;MLEAF=1.00;MQ=28.60;QD=30.30;SOR=2.303	GT:AD:DP:GQ:PL	1/1:0,6:6:18:219,18,0	NCTC13443_07124	fecC_1	STV75286.1	fe(3+) dicitrate transport system permease protein FecC	similar to AA sequence:RefSeq:YP_008414919.1									1		1				1			3
line9	frameshift deletion	gene-NCTC13443_07126:gene-NCTC13443_07126#UGKT01000003.1#4538:exon1:c.332delC:p.P111fs,	UGKT01000003.1	4660	4660	G	-	1	70.25	3	UGKT01000003.1	4659	.	TG	T	70.25	PASS	AC=2;AF=1.00;AN=2;DP=3;ExcessHet=3.0103;FS=0.000;MLEAC=2;MLEAF=1.00;MQ=36.19;QD=23.42;SOR=2.833	GT:AD:DP:GQ:PL	1/1:0,3:3:9:107,9,0	NCTC13443_07126	fecA_2	STV75288.1	fe(3+) dicitrate transport protein FecA	similar to AA sequence:RefSeq:YP_008414921.1			1			1			1	1								4
line18	nonframeshift insertion	gene-NCTC13443_07163:gene-NCTC13443_07163#UGKT01000003.1#38164:exon1:c.119_120insGGG:p.M40delinsMG,	UGKT01000003.1	38283	38283	-	GGG	0.5	3859.73	111	UGKT01000003.1	38283	.	T	TGG,TGGG	3859.73	PASS	AC=1,1;AF=0.500,0.500;AN=2;BaseQRankSum=-0.777;ClippingRankSum=0.000;DP=135;ExcessHet=3.0103;FS=7.549;MLEAC=1,1;MLEAF=0.500,0.500;MQ=59.92;MQRankSum=0.000;QD=34.77;ReadPosRankSum=0.457;SOR=3.127	GT:AD:DP:GQ:PL	1/2:1,25,85:111:99:3897,2024,1761,664,0,393	NCTC13443_07163	NCTC13443_07163	STV75324.1	diguanylate cyclase	ab initio prediction:Prodigal:2.60					1													1
line18	frameshift insertion	gene-NCTC13443_07163:gene-NCTC13443_07163#UGKT01000003.1#38164:exon1:c.120dupG:p.M40fs,	UGKT01000003.1	38283	38283	-	G	0.5	6673.73	243	UGKT01000003.1	38283	.	T	TG,TGG	6673.73	PASS	AC=1,1;AF=0.500,0.500;AN=2;BaseQRankSum=-1.348;ClippingRankSum=0.000;DP=260;ExcessHet=3.0103;FS=1.652;MLEAC=1,1;MLEAF=0.500,0.500;MQ=60.00;MQRankSum=0.000;QD=27.46;ReadPosRankSum=0.596;SOR=0.333	GT:AD:DP:GQ:PL	1/2:6,165,72:243:99:6711,1790,1267,4114,0,4068	NCTC13443_07163	NCTC13443_07163	STV75324.1	diguanylate cyclase	ab initio prediction:Prodigal:2.60	1	1	1															3
line19	frameshift insertion	gene-NCTC13443_07163:gene-NCTC13443_07163#UGKT01000003.1#38164:exon1:c.119_120insGG:p.M40fs,	UGKT01000003.1	38283	38283	-	GG	0.5	6673.73	243	UGKT01000003.1	38283	.	T	TG,TGG	6673.73	PASS	AC=1,1;AF=0.500,0.500;AN=2;BaseQRankSum=-1.348;ClippingRankSum=0.000;DP=260;ExcessHet=3.0103;FS=1.652;MLEAC=1,1;MLEAF=0.500,0.500;MQ=60.00;MQRankSum=0.000;QD=27.46;ReadPosRankSum=0.596;SOR=0.333	GT:AD:DP:GQ:PL	1/2:6,165,72:243:99:6711,1790,1267,4114,0,4068	NCTC13443_07163	NCTC13443_07163	STV75324.1	diguanylate cyclase	ab initio prediction:Prodigal:2.60	1	1	1	1	1													5
line33	frameshift insertion	gene-NCTC13443_07209:gene-NCTC13443_07209#UGKT01000003.1#67727:exon1:c.1072_1073insCC:p.L358fs,	UGKT01000003.1	67840	67840	-	GG	1	10842.7	275	UGKT01000003.1	67840	.	A	AGG	10842.7	PASS	AC=2;AF=1.00;AN=2;DP=315;ExcessHet=3.0103;FS=0.000;MLEAC=2;MLEAF=1.00;MQ=60.00;QD=30.49;SOR=0.933	GT:AD:DP:GQ:PL	1/1:1,274:275:99:10880,816,0	NCTC13443_07209	copA_5	STV75420.1	copper resistance protein A	similar to AA sequence:RefSeq:YP_008415072.1						1	1	1										3
line34	frameshift insertion	gene-NCTC13443_07209:gene-NCTC13443_07209#UGKT01000003.1#67727:exon1:c.651dupG:p.L218fs,	UGKT01000003.1	68261	68261	-	C	1	13884.7	427	UGKT01000003.1	68261	.	G	GC	13884.7	PASS	AC=2;AF=1.00;AN=2;BaseQRankSum=-0.396;ClippingRankSum=0.000;DP=440;ExcessHet=3.0103;FS=0.000;MLEAC=2;MLEAF=1.00;MQ=60.00;MQRankSum=0.000;QD=32.52;ReadPosRankSum=-0.561;SOR=0.211	GT:AD:DP:GQ:PL	1/1:2,425:427:99:13922,1259,0	NCTC13443_07209	copA_5	STV75420.1	copper resistance protein A	similar to AA sequence:RefSeq:YP_008415072.1						1	1	1										3
line37	frameshift insertion	gene-NCTC13443_07261:gene-NCTC13443_07261#UGKT01000003.1#121493:exon1:c.200dupC:p.T67fs,	UGKT01000003.1	121692	121692	-	C	0.5	5117.73	355	UGKT01000003.1	121692	.	A	AC	5117.73	PASS	AC=1;AF=0.500;AN=2;BaseQRankSum=0.423;ClippingRankSum=0.000;DP=381;ExcessHet=3.0103;FS=1.816;MLEAC=1;MLEAF=0.500;MQ=60.00;MQRankSum=0.000;QD=14.42;ReadPosRankSum=0.411;SOR=0.806	GT:AD:DP:GQ:PL	0/1:140,215:355:99:5155,0,3206	NCTC13443_07261	psiB_3	STV75495.1	plasmid SOS inhibition protein B	similar to AA sequence:RefSeq:YP_005229745.1		1			1													2
line38	frameshift insertion	gene-NCTC13443_07261:gene-NCTC13443_07261#UGKT01000003.1#121493:exon1:c.199_200insCC:p.T67fs,	UGKT01000003.1	121692	121692	-	CC	0.5	2541.73	253	UGKT01000003.1	121692	.	A	ACC	2541.73	PASS	AC=1;AF=0.500;AN=2;BaseQRankSum=-0.724;ClippingRankSum=0.000;DP=292;ExcessHet=3.0103;FS=2.301;MLEAC=1;MLEAF=0.500;MQ=60.00;MQRankSum=0.000;QD=10.05;ReadPosRankSum=0.986;SOR=0.538	GT:AD:DP:GQ:PL	0/1:167,86:253:99:2579,0,5924	NCTC13443_07261	psiB_3	STV75495.1	plasmid SOS inhibition protein B	similar to AA sequence:RefSeq:YP_005229745.1	1		1															2
line52	frameshift deletion	gene-NCTC13443_07298:gene-NCTC13443_07298#UGKT01000003.1#146644:exon1:c.576_577del:p.G192fs,	UGKT01000003.1	147220	147221	GA	-	0.5	2965.73	379	UGKT01000003.1	147219	.	GGA	G	2965.73	PASS	AC=1;AF=0.500;AN=2;BaseQRankSum=-0.328;ClippingRankSum=0.000;DP=398;ExcessHet=3.0103;FS=2.834;MLEAC=1;MLEAF=0.500;MQ=60.00;MQRankSum=0.000;QD=7.83;ReadPosRankSum=-0.068;SOR=0.564	GT:AD:DP:GQ:PL	0/1:243,136:379:99:3003,0,6292	NCTC13443_07298	NCTC13443_07298	STV75548.1	type-F conjugative transfer system mating-pair stabilization protein TraN	similar to AA sequence:RefSeq:YP_008415142.1	1	1	1		1													4
line61	frameshift deletion	gene-NCTC13443_07316:gene-NCTC13443_07316#UGKT01000003.1#160052:exon1:c.435_436del:p.I145fs,	UGKT01000003.1	160487	160488	AC	-	1	10994.7	327	UGKT01000003.1	160486	.	TAC	T	10994.7	PASS	AC=2;AF=1.00;AN=2;BaseQRankSum=-0.933;ClippingRankSum=0.000;DP=345;ExcessHet=3.0103;FS=0.000;MLEAC=2;MLEAF=1.00;MQ=60.00;MQRankSum=0.000;QD=33.62;ReadPosRankSum=1.232;SOR=0.712	GT:AD:DP:GQ:PL	1/1:4,323:327:99:11032,932,0	NCTC13443_07316	traI_2	STV75575.1	conjugal transfer nickase/helicase TraI	similar to AA sequence:RefSeq:YP_001338645.1	1	1	1	1	1													5
line66	frameshift deletion	gene-NCTC13443_07317:gene-NCTC13443_07317#UGKT01000003.1#161215:exon1:c.489delG:p.Q163fs,	UGKT01000003.1	161704	161704	G	-	1	8797.73	278	UGKT01000003.1	161703	.	AG	A	8797.73	PASS	AC=2;AF=1.00;AN=2;DP=295;ExcessHet=3.0103;FS=0.000;MLEAC=2;MLEAF=1.00;MQ=60.00;QD=31.65;SOR=0.752	GT:AD:DP:GQ:PL	1/1:0,278:278:99:8835,836,0	NCTC13443_07317	traI_3	STV75576.1	conjugal transfer nickase/helicase TraI	similar to AA sequence:RefSeq:YP_001338645.1						1	1	1										3
line2	frameshift insertion	gene-NCTC13443_07396:gene-NCTC13443_07396#UGKT01000004.1#16627:exon1:c.856dupA:p.D285fs,	UGKT01000004.1	17482	17482	-	A	1	40387.7	1200	UGKT01000004.1	17482	.	T	TA	40387.7	PASS	AC=2;AF=1.00;AN=2;BaseQRankSum=-0.512;ClippingRankSum=0.000;DP=1230;ExcessHet=3.0103;FS=0.000;MLEAC=2;MLEAF=1.00;MQ=60.00;MQRankSum=0.000;QD=33.66;ReadPosRankSum=-1.239;SOR=0.252	GT:AD:DP:GQ:PL	1/1:1,1199:1200:99:40425,3652,0	NCTC13443_07396	repB	STV76266.1	DNA replication	similar to AA sequence:RefSeq:YP_001338831.1						1	1	1										3
line2	stoploss	gene-NCTC13443_07404:gene-NCTC13443_07404#UGKT01000004.1#25945:exon1:c.431delA:p.X144,	UGKT01000004.1	26376	26376	A	-	0.5	9028.73	988	UGKT01000004.1	26375	.	TA	T	9028.73	PASS	AC=1;AF=0.500;AN=2;BaseQRankSum=4.085;ClippingRankSum=0.000;DP=1055;ExcessHet=3.0103;FS=1.107;MLEAC=1;MLEAF=0.500;MQ=60.00;MQRankSum=0.000;QD=9.14;ReadPosRankSum=1.194;SOR=0.664	GT:AD:DP:GQ:PL	0/1:561,427:988:99:9066,0,12713	NCTC13443_07404	NCTC13443_07404	STV76273.1	antirestriction protein	similar to AA sequence:RefSeq:YP_002237608.1	1	1	1		1	1	1	1										7
																										112	111	76	65	76	54	60	54	4	4	8	4	2	2	5	8	5	650

## Sheet: AMRF InDels
#LINE_ID	TYPE of MUTATION	ANNOTATION	CHROM	POS1	POS2	REF	ALT	AF1	QUAL	DP	CHROM	POS	ID	REF	ALT	QUAL	FILTER	INFO	FORMAT		FEATURE ID	GENE	ID	PROTEIN/PRODUCT	NOTES	BAC 1	BAC 2	BAC 3	BAC 4	BAC 5	DDAC 1	DDAC 2	DDAC 3	PHMB 1	PHMB 2	PHMB 3	Bronopol 1	Bronopol 2	Bronopol 3	Chlorocresol 1	Chlorocresol 2	Chlorocresol 3	Sum
line33	frameshift insertion	gene-NCTC13443_07209:gene-NCTC13443_07209#UGKT01000003.1#67727:exon1:c.1072_1073insCC:p.L358fs,	UGKT01000003.1	67840	67840	-	GG	1	10842.7	275	UGKT01000003.1	67840	.	A	AGG	10842.7	PASS	AC=2;AF=1.00;AN=2;DP=315;ExcessHet=3.0103;FS=0.000;MLEAC=2;MLEAF=1.00;MQ=60.00;QD=30.49;SOR=0.933	GT:AD:DP:GQ:PL	1/1:1,274:275:99:10880,816,0	NCTC13443_07209	copA_5	STV75420.1	copper resistance protein A	similar to AA sequence:RefSeq:YP_008415072.1						1	1	1										3
line34	frameshift insertion	gene-NCTC13443_07209:gene-NCTC13443_07209#UGKT01000003.1#67727:exon1:c.651dupG:p.L218fs,	UGKT01000003.1	68261	68261	-	C	1	13884.7	427	UGKT01000003.1	68261	.	G	GC	13884.7	PASS	AC=2;AF=1.00;AN=2;BaseQRankSum=-0.396;ClippingRankSum=0.000;DP=440;ExcessHet=3.0103;FS=0.000;MLEAC=2;MLEAF=1.00;MQ=60.00;MQRankSum=0.000;QD=32.52;ReadPosRankSum=-0.561;SOR=0.211	GT:AD:DP:GQ:PL	1/1:2,425:427:99:13922,1259,0	NCTC13443_07209	copA_5	STV75420.1	copper resistance protein A	similar to AA sequence:RefSeq:YP_008415072.1						1	1	1										3

## Sheet: SNPs
#LINE_ID	TYPE of MUTATION	ANNOTATION	CHROM	POS1	POS2	REF	ALT		AF1	QUAL	DP	CHROM	POS	ID	REF	ALT	QUAL	FILTER	INFO	FORMAT		FEATURE ID	GENE	ID	PROTEIN/PRODUCT	NOTES	BAC 1	BAC 2	BAC 3	BAC 4	BAC 5	DDAC 1	DDAC 2	DDAC 3	PHMB 1	PHMB 2	PHMB 3	Bronopol 1	Bronopol 2	Bronopol 3	Chlorocresol 1	Chlorocresol 2	Chlorocresol 3	Sum
line18	synonymous SNV	gene-NCTC13443_00023:gene-NCTC13443_00023#UGKT01000001.1#21828:exon1:c.G396A:p.P132P,	UGKT01000001.1	22138	22138	C	T	Transition	1	3870.77	100	UGKT01000001.1	22138	.	C	T	3870.77	PASS	AC=2;AF=1.00;AN=2;BaseQRankSum=-0.117;ClippingRankSum=0.000;DP=101;ExcessHet=3.0103;FS=0.000;MLEAC=2;MLEAF=1.00;MQ=38.28;MQRankSum=-0.502;QD=31.08;ReadPosRankSum=0.106;SOR=7.824	GT:AD:DP:GQ:PL	1/1:1,99:100:99:3899,259,0	NCTC13443_00023	NCTC13443_00023	STS99780.1	tranposase	similar to AA sequence:RefSeq:YP_006501507.1								1										1
line5	synonymous SNV	gene-NCTC13443_00044:gene-NCTC13443_00044#UGKT01000001.1#45031:exon1:c.C267T:p.G89G,	UGKT01000001.1	45298	45298	C	T	Transition	1	56.74	2	UGKT01000001.1	45298	.	C	T	56.74	PASS	AC=2;AF=1.00;AN=2;DP=2;ExcessHet=3.0103;FS=0.000;MLEAC=2;MLEAF=1.00;MQ=42.05;QD=28.37;SOR=2.303	GT:AD:DP:GQ:PL	1/1:0,2:2:6:84,6,0	NCTC13443_00044	NCTC13443_00044	STS99801.1	TnpA transposase	similar to AA sequence:RefSeq:YP_006501624.1											1							1
line6	nonsynonymous SNV	gene-NCTC13443_00044:gene-NCTC13443_00044#UGKT01000001.1#45031:exon1:c.G295A:p.V99I,	UGKT01000001.1	45326	45326	G	A	Transition	1	283.8	6	UGKT01000001.1	45326	.	G	A	283.8	PASS	AC=2;AF=1.00;AN=2;DP=14;ExcessHet=3.0103;FS=0.000;MLEAC=2;MLEAF=1.00;MQ=45.18;QD=32.34;SOR=3.912	GT:AD:DP:GQ:PL	1/1:0,6:6:21:312,21,0	NCTC13443_00044	NCTC13443_00044	STS99801.1	TnpA transposase	similar to AA sequence:RefSeq:YP_006501624.1											1							1
line7	synonymous SNV	gene-NCTC13443_00044:gene-NCTC13443_00044#UGKT01000001.1#45031:exon1:c.T300C:p.G100G,	UGKT01000001.1	45331	45331	T	C	Transition	1	283.8	7	UGKT01000001.1	45331	.	T	C	283.8	PASS	AC=2;AF=1.00;AN=2;DP=17;ExcessHet=3.0103;FS=0.000;MLEAC=2;MLEAF=1.00;MQ=45.22;QD=30.91;SOR=4.174	GT:AD:DP:GQ:PL	1/1:0,7:7:21:312,21,0	NCTC13443_00044	NCTC13443_00044	STS99801.1	TnpA transposase	similar to AA sequence:RefSeq:YP_006501624.1											1							1
line8	synonymous SNV	gene-NCTC13443_00044:gene-NCTC13443_00044#UGKT01000001.1#45031:exon1:c.T312C:p.F104F,	UGKT01000001.1	45343	45343	T	C	Transition	1	376.78	8	UGKT01000001.1	45343	.	T	C	376.78	PASS	AC=2;AF=1.00;AN=2;DP=24;ExcessHet=3.0103;FS=0.000;MLEAC=2;MLEAF=1.00;MQ=43.72;QD=27.89;SOR=4.407	GT:AD:DP:GQ:PL	1/1:0,8:8:27:405,27,0	NCTC13443_00044	NCTC13443_00044	STS99801.1	TnpA transposase	similar to AA sequence:RefSeq:YP_006501624.1											1							1
line9	synonymous SNV	gene-NCTC13443_00044:gene-NCTC13443_00044#UGKT01000001.1#45031:exon1:c.A318G:p.P106P,	UGKT01000001.1	45349	45349	A	G	Transition	1	466.77	10	UGKT01000001.1	45349	.	A	G	466.77	PASS	AC=2;AF=1.00;AN=2;DP=27;ExcessHet=3.0103;FS=0.000;MLEAC=2;MLEAF=1.00;MQ=44.97;QD=30.91;SOR=4.804	GT:AD:DP:GQ:PL	1/1:0,10:10:33:495,33,0	NCTC13443_00044	NCTC13443_00044	STS99801.1	TnpA transposase	similar to AA sequence:RefSeq:YP_006501624.1											1							1
line10	synonymous SNV	gene-NCTC13443_00044:gene-NCTC13443_00044#UGKT01000001.1#45031:exon1:c.T319C:p.L107L,	UGKT01000001.1	45350	45350	T	C	Transition	1	466.77	11	UGKT01000001.1	45350	.	T	C	466.77	PASS	AC=2;AF=1.00;AN=2;DP=28;ExcessHet=3.0103;FS=0.000;MLEAC=2;MLEAF=1.00;MQ=45.59;QD=33.31;SOR=4.977	GT:AD:DP:GQ:PL	1/1:0,11:11:33:495,33,0	NCTC13443_00044	NCTC13443_00044	STS99801.1	TnpA transposase	similar to AA sequence:RefSeq:YP_006501624.1											1							1
line11	synonymous SNV	gene-NCTC13443_00044:gene-NCTC13443_00044#UGKT01000001.1#45031:exon1:c.G321A:p.L107L,	UGKT01000001.1	45352	45352	G	A	Transition	1	511.77	11	UGKT01000001.1	45352	.	G	A	511.77	PASS	AC=2;AF=1.00;AN=2;DP=29;ExcessHet=3.0103;FS=0.000;MLEAC=2;MLEAF=1.00;MQ=45.35;QD=27.82;SOR=4.977	GT:AD:DP:GQ:PL	1/1:0,11:11:36:540,36,0	NCTC13443_00044	NCTC13443_00044	STS99801.1	TnpA transposase	similar to AA sequence:RefSeq:YP_006501624.1											1							1
line12	synonymous SNV	gene-NCTC13443_00044:gene-NCTC13443_00044#UGKT01000001.1#45031:exon1:c.A324G:p.R108R,	UGKT01000001.1	45355	45355	A	G	Transition	1	511.77	12	UGKT01000001.1	45355	.	A	G	511.77	PASS	AC=2;AF=1.00;AN=2;DP=30;ExcessHet=3.0103;FS=0.000;MLEAC=2;MLEAF=1.00;MQ=45.92;QD=32.13;SOR=5.136	GT:AD:DP:GQ:PL	1/1:0,12:12:36:540,36,0	NCTC13443_00044	NCTC13443_00044	STS99801.1	TnpA transposase	similar to AA sequence:RefSeq:YP_006501624.1											1							1
line13	synonymous SNV	gene-NCTC13443_00044:gene-NCTC13443_00044#UGKT01000001.1#45031:exon1:c.G327T:p.P109P,	UGKT01000001.1	45358	45358	G	T	Transversion	1	511.77	12	UGKT01000001.1	45358	.	G	T	511.77	PASS	AC=2;AF=1.00;AN=2;DP=30;ExcessHet=3.0103;FS=0.000;MLEAC=2;MLEAF=1.00;MQ=45.92;QD=32.16;SOR=5.136	GT:AD:DP:GQ:PL	1/1:0,12:12:36:540,36,0	NCTC13443_00044	NCTC13443_00044	STS99801.1	TnpA transposase	similar to AA sequence:RefSeq:YP_006501624.1											1							1
line14	nonsynonymous SNV	gene-NCTC13443_00044:gene-NCTC13443_00044#UGKT01000001.1#45031:exon1:c.C332A:p.P111Q,	UGKT01000001.1	45363	45363	C	A	Transversion	1	591.77	14	UGKT01000001.1	45363	.	C	A	591.77	PASS	AC=2;AF=1.00;AN=2;DP=32;ExcessHet=3.0103;FS=0.000;MLEAC=2;MLEAF=1.00;MQ=46.92;QD=32.74;SOR=5.421	GT:AD:DP:GQ:PL	1/1:0,14:14:42:620,42,0	NCTC13443_00044	NCTC13443_00044	STS99801.1	TnpA transposase	similar to AA sequence:RefSeq:YP_006501624.1											1							1
line34	nonsynonymous SNV	gene-NCTC13443_00226:gene-NCTC13443_00226#UGKT01000001.1#188007:exon1:c.C869T:p.S290F,	UGKT01000001.1	188558	188558	G	A	Transition	1	12346.8	331	UGKT01000001.1	188558	.	G	A	12346.8	PASS	AC=2;AF=1.00;AN=2;DP=332;ExcessHet=3.0103;FS=0.000;MLEAC=2;MLEAF=1.00;MQ=50.54;QD=25.57;SOR=0.971	GT:AD:DP:GQ:PL	1/1:0,331:331:99:12375,987,0	NCTC13443_00226	NCTC13443_00226	STS99983.1	Uncharacterised protein	ab initio prediction:Prodigal:2.60	1	1	1	1	1	1	1	1										8
line21	nonsynonymous SNV	gene-NCTC13443_00233:gene-NCTC13443_00233#UGKT01000001.1#195623:exon1:c.T266C:p.L89P,	UGKT01000001.1	195889	195889	T	C	Transition	1	11160.8	290	UGKT01000001.1	195889	.	T	C	11160.8	PASS	AC=2;AF=1.00;AN=2;DP=292;ExcessHet=3.0103;FS=0.000;MLEAC=2;MLEAF=1.00;MQ=60.00;QD=30.07;SOR=0.971	GT:AD:DP:GQ:PL	1/1:0,290:290:99:11189,870,0	NCTC13443_00233	pitA_1	STS99990.1	Low-affinity inorganic phosphate transporter	similar to AA sequence:RefSeq:YP_006501164.1						1	1	1										3
line21	nonsynonymous SNV	gene-NCTC13443_00260:gene-NCTC13443_00260#UGKT01000001.1#213703:exon1:c.T200C:p.F67S,	UGKT01000001.1	213903	213903	T	C	Transition	1	9633.77	242	UGKT01000001.1	213903	.	T	C	9633.77	PASS	AC=2;AF=1.00;AN=2;DP=242;ExcessHet=3.0103;FS=0.000;MLEAC=2;MLEAF=1.00;MQ=60.00;QD=28.21;SOR=0.726	GT:AD:DP:GQ:PL	1/1:0,242:242:99:9662,726,0	NCTC13443_00260	yhjD_4	STT00017.1	inner membrane protein YhjD	similar to AA sequence:RefSeq:YP_006634084.1								1										1
line25	nonsynonymous SNV	gene-NCTC13443_00262:gene-NCTC13443_00262#UGKT01000001.1#215802:exon1:c.C110T:p.T37I,	UGKT01000001.1	215843	215843	G	A	Transition	1	9745.77	253	UGKT01000001.1	215843	.	G	A	9745.77	PASS	AC=2;AF=1.00;AN=2;DP=254;ExcessHet=3.0103;FS=0.000;MLEAC=2;MLEAF=1.00;MQ=60.00;QD=29.68;SOR=0.750	GT:AD:DP:GQ:PL	1/1:0,253:253:99:9774,758,0	NCTC13443_00262	NCTC13443_00262	STT00019.1	AsmA family protein	similar to AA sequence:RefSeq:YP_002236114.1						1	1	1										3
line26	nonsynonymous SNV	gene-NCTC13443_00263:gene-NCTC13443_00263#UGKT01000001.1#216052:exon1:c.G457A:p.D153N,	UGKT01000001.1	217267	217267	C	T	Transition	1	11098.8	289	UGKT01000001.1	217267	.	C	T	11098.8	PASS	AC=2;AF=1.00;AN=2;DP=291;ExcessHet=3.0103;FS=0.000;MLEAC=2;MLEAF=1.00;MQ=60.00;QD=31.10;SOR=0.757	GT:AD:DP:GQ:PL	1/1:1,288:289:99:11127,852,0	NCTC13443_00263	NCTC13443_00263	STT00020.1	AsmA family protein	similar to AA sequence:RefSeq:YP_002236114.1						1	1	1										3
line27	nonsynonymous SNV	gene-NCTC13443_00270:gene-NCTC13443_00270#UGKT01000001.1#222062:exon1:c.C1589T:p.T530I,	UGKT01000001.1	222481	222481	G	A	Transition	1	8449.77	214	UGKT01000001.1	222481	.	G	A	8449.77	PASS	AC=2;AF=1.00;AN=2;DP=214;ExcessHet=3.0103;FS=0.000;MLEAC=2;MLEAF=1.00;MQ=60.00;QD=31.80;SOR=1.111	GT:AD:DP:GQ:PL	1/1:0,214:214:99:8478,642,0	NCTC13443_00270	yhjK	STT00027.1	protein yhjK	similar to AA sequence:RefSeq:YP_006634077.1						1	1	1										3
line26	nonsynonymous SNV	gene-NCTC13443_00272:gene-NCTC13443_00272#UGKT01000001.1#224868:exon1:c.A2255G:p.N752S,	UGKT01000001.1	225539	225539	T	C	Transition	1	6542.77	164	UGKT01000001.1	225539	.	T	C	6542.77	PASS	AC=2;AF=1.00;AN=2;DP=164;ExcessHet=3.0103;FS=0.000;MLEAC=2;MLEAF=1.00;MQ=60.00;QD=32.18;SOR=1.058	GT:AD:DP:GQ:PL	1/1:0,164:164:99:6571,493,0	NCTC13443_00272	bcsC_2	STT00029.1	cellulose synthase operon protein C	similar to AA sequence:RefSeq:YP_006634076.1				1														1
line28	synonymous SNV	gene-NCTC13443_00278:gene-NCTC13443_00278#UGKT01000001.1#233017:exon1:c.A375G:p.L125L,	UGKT01000001.1	233114	233114	T	C	Transition	1	10789.8	269	UGKT01000001.1	233114	.	T	C	10789.8	PASS	AC=2;AF=1.00;AN=2;DP=269;ExcessHet=3.0103;FS=0.000;MLEAC=2;MLEAF=1.00;MQ=60.00;QD=33.14;SOR=0.778	GT:AD:DP:GQ:PL	1/1:0,269:269:99:10818,809,0	NCTC13443_00278	bcsA_4	STT00035.1	cellulose synthase catalytic subunit	similar to AA sequence:RefSeq:YP_006634073.1						1	1	1										3
line36	synonymous SNV	gene-NCTC13443_00280:gene-NCTC13443_00280#UGKT01000001.1#233861:exon1:c.C468T:p.H156H,	UGKT01000001.1	234126	234126	G	A	Transition	1	8566.77	220	UGKT01000001.1	234126	.	G	A	8566.77	PASS	AC=2;AF=1.00;AN=2;DP=221;ExcessHet=3.0103;FS=0.000;MLEAC=2;MLEAF=1.00;MQ=60.00;QD=27.38;SOR=0.711	GT:AD:DP:GQ:PL	1/1:0,220:220:99:8595,659,0	NCTC13443_00280	yhjQ	STT00037.1	cell division protein	similar to AA sequence:RefSeq:YP_002236104.1	1	1	1	1	1													5
line29	synonymous SNV	gene-NCTC13443_00285:gene-NCTC13443_00285#UGKT01000001.1#236834:exon1:c.G405A:p.G135G,	UGKT01000001.1	237239	237239	G	A	Transition	1	8459.77	215	UGKT01000001.1	237239	.	G	A	8459.77	PASS	AC=2;AF=1.00;AN=2;DP=215;ExcessHet=3.0103;FS=0.000;MLEAC=2;MLEAF=1.00;MQ=60.00;QD=25.97;SOR=0.760	GT:AD:DP:GQ:PL	1/1:0,215:215:99:8488,646,0	NCTC13443_00285	bcsG	STT00042.1	cellulose biosynthesis protein BcsG	similar to AA sequence:RefSeq:YP_002236100.1						1	1	1										3
line30	synonymous SNV	gene-NCTC13443_00290:gene-NCTC13443_00290#UGKT01000001.1#239977:exon1:c.C2082T:p.G694G,	UGKT01000001.1	240059	240059	G	A	Transition	1	12578.8	323	UGKT01000001.1	240059	.	G	A	12578.8	PASS	AC=2;AF=1.00;AN=2;DP=324;ExcessHet=3.0103;FS=0.000;MLEAC=2;MLEAF=1.00;MQ=60.00;QD=31.99;SOR=0.831	GT:AD:DP:GQ:PL	1/1:0,323:323:99:12607,966,0	NCTC13443_00290	acsC_1	STT00047.1	cellulose synthase operon protein C	similar to AA sequence:RefSeq:YP_006634066.1						1	1	1										3
line37	nonsynonymous SNV	gene-NCTC13443_00323:gene-NCTC13443_00323#UGKT01000001.1#272294:exon1:c.A221G:p.Y74C,	UGKT01000001.1	272785	272785	T	C	Transition	1	9020.77	222	UGKT01000001.1	272785	.	T	C	9020.77	PASS	AC=2;AF=1.00;AN=2;DP=223;ExcessHet=3.0103;FS=0.000;MLEAC=2;MLEAF=1.00;MQ=60.00;QD=30.17;SOR=0.953	GT:AD:DP:GQ:PL	1/1:0,222:222:99:9049,668,0	NCTC13443_00323	NCTC13443_00323	STT00079.1	lipoprotein	similar to AA sequence:RefSeq:YP_002236073.1	1	1	1	1	1													5
line38	nonsynonymous SNV	gene-NCTC13443_00346:gene-NCTC13443_00346#UGKT01000001.1#288627:exon1:c.A290G:p.K97R,	UGKT01000001.1	288917	288917	A	G	Transition	0.5	3502.77	279	UGKT01000001.1	288917	.	A	G	3502.77	PASS	AC=1;AF=0.500;AN=2;BaseQRankSum=-0.360;ClippingRankSum=0.000;DP=280;ExcessHet=3.0103;FS=13.041;MLEAC=1;MLEAF=0.500;MQ=60.00;MQRankSum=0.000;QD=12.55;ReadPosRankSum=1.655;SOR=0.489	GT:AD:DP:GQ:PL	0/1:166,113:279:99:3531,0,5732	NCTC13443_00346	xylF_2	STT00099.1	Xylose ABC transporter%2C periplasmic xylose-binding protein XylF	similar to AA sequence:RefSeq:YP_006634026.1	1	1	1		1													4
line39	nonsynonymous SNV	gene-NCTC13443_00350:gene-NCTC13443_00350#UGKT01000001.1#292387:exon1:c.G1082A:p.G361D,	UGKT01000001.1	293469	293469	G	A	Transition	0.5	3625.77	317	UGKT01000001.1	293469	.	G	A	3625.77	PASS	AC=1;AF=0.500;AN=2;BaseQRankSum=-0.416;ClippingRankSum=0.000;DP=318;ExcessHet=3.0103;FS=4.490;MLEAC=1;MLEAF=0.500;MQ=60.00;MQRankSum=0.000;QD=11.44;ReadPosRankSum=-1.579;SOR=0.932	GT:AD:DP:GQ:PL	0/1:198,119:317:99:3654,0,6835	NCTC13443_00350	ypdC_1	STT00103.1	Xylose activator XylR (AraC family)	similar to AA sequence:RefSeq:YP_006501260.1	1	1	1		1													4
line6	synonymous SNV	gene-NCTC13443_00368:gene-NCTC13443_00368#UGKT01000001.1#311186:exon1:c.G576A:p.A192A,	UGKT01000001.1	311762	311762	G	A	Transition	0.5	1965.77	303	UGKT01000001.1	311762	.	G	A	1965.77	PASS	AC=1;AF=0.500;AN=2;BaseQRankSum=-2.010;ClippingRankSum=0.000;DP=303;ExcessHet=3.0103;FS=2.321;MLEAC=1;MLEAF=0.500;MQ=60.00;MQRankSum=0.000;QD=6.49;ReadPosRankSum=-0.422;SOR=0.880	GT:AD:DP:GQ:PL	0/1:228,75:303:99:1994,0,8330	NCTC13443_00368	lldD_1	STT00121.1	L-lactate dehydrogenase	similar to AA sequence:RefSeq:YP_006501290.1												1	1					2
line32	synonymous SNV	gene-NCTC13443_00422:gene-NCTC13443_00422#UGKT01000001.1#355697:exon1:c.G60A:p.A20A,	UGKT01000001.1	355757	355757	G	A	Transition	1	11229.8	283	UGKT01000001.1	355757	.	G	A	11229.8	PASS	AC=2;AF=1.00;AN=2;DP=285;ExcessHet=3.0103;FS=0.000;MLEAC=2;MLEAF=1.00;MQ=60.00;QD=27.79;SOR=1.440	GT:AD:DP:GQ:PL	1/1:0,283:283:99:11258,847,0	NCTC13443_00422	ada_1	STT00175.1	ADA regulatory protein / Methylated-DNA-protein-cysteine methyltransferase	similar to AA sequence:RefSeq:YP_006633963.1						1	1	1										3
line33	nonsynonymous SNV	gene-NCTC13443_00427:gene-NCTC13443_00427#UGKT01000001.1#360896:exon1:c.C346T:p.P116S,	UGKT01000001.1	361242	361242	C	T	Transition	1	13034.8	331	UGKT01000001.1	361242	.	C	T	13034.8	PASS	AC=2;AF=1.00;AN=2;DP=331;ExcessHet=3.0103;FS=0.000;MLEAC=2;MLEAF=1.00;MQ=60.00;QD=33.56;SOR=0.699	GT:AD:DP:GQ:PL	1/1:0,331:331:99:13063,993,0	NCTC13443_00427	gmk	STT00180.1	guanylate kinase	similar to AA sequence:RefSeq:YP_002921844.1						1	1	1										3
line42	synonymous SNV	gene-NCTC13443_00450:gene-NCTC13443_00450#UGKT01000001.1#380498:exon1:c.G1251A:p.L417L,	UGKT01000001.1	381749	381749	G	A	Transition	0.5	3630.77	190	UGKT01000001.1	381749	.	G	A	3630.77	PASS	AC=1;AF=0.500;AN=2;BaseQRankSum=-4.146;ClippingRankSum=0.000;DP=195;ExcessHet=3.0103;FS=4.341;MLEAC=1;MLEAF=0.500;MQ=60.00;MQRankSum=0.000;QD=19.11;ReadPosRankSum=0.903;SOR=0.577	GT:AD:DP:GQ:PL	0/1:70,120:190:99:3659,0,2256	NCTC13443_00450	NCTC13443_00450	STT00203.1	AsmA family protein	similar to AA sequence:RefSeq:YP_002235966.1	1	1																2
line43	synonymous SNV	gene-NCTC13443_00462:gene-NCTC13443_00462#UGKT01000001.1#395778:exon1:c.C222T:p.D74D,	UGKT01000001.1	396337	396337	G	A	Transition	1	10070.8	255	UGKT01000001.1	396337	.	G	A	10070.8	PASS	AC=2;AF=1.00;AN=2;DP=256;ExcessHet=3.0103;FS=0.000;MLEAC=2;MLEAF=1.00;MQ=60.00;QD=26.64;SOR=1.152	GT:AD:DP:GQ:PL	1/1:0,255:255:99:10099,770,0	NCTC13443_00462	NCTC13443_00462	STT00214.1	metallo-beta-lactamase domain protein	similar to AA sequence:RefSeq:YP_008423225.1	1	1	1	1	1													5
line44	synonymous SNV	gene-NCTC13443_00471:gene-NCTC13443_00471#UGKT01000001.1#402773:exon1:c.A312G:p.Q104Q,	UGKT01000001.1	403956	403956	T	C	Transition	0.5	787.77	191	UGKT01000001.1	403956	.	T	C	787.77	PASS	AC=1;AF=0.500;AN=2;BaseQRankSum=1.910;ClippingRankSum=0.000;DP=192;ExcessHet=3.0103;FS=5.868;MLEAC=1;MLEAF=0.500;MQ=60.00;MQRankSum=0.000;QD=4.12;ReadPosRankSum=-0.592;SOR=1.226	GT:AD:DP:GQ:PL	0/1:157,34:191:99:816,0,5357	NCTC13443_00471	bmr3	STT00223.1	drug resistance transporter EmrB/QacA subfamily protein	similar to AA sequence:RefSeq:YP_005017221.1	1																	1
line34	nonsynonymous SNV	gene-NCTC13443_00485:gene-NCTC13443_00485#UGKT01000001.1#415773:exon1:c.G214A:p.A72T,	UGKT01000001.1	415987	415987	G	A	Transition	1	12271.8	313	UGKT01000001.1	415987	.	G	A	12271.8	PASS	AC=2;AF=1.00;AN=2;DP=313;ExcessHet=3.0103;FS=0.000;MLEAC=2;MLEAF=1.00;MQ=60.00;QD=30.67;SOR=0.880	GT:AD:DP:GQ:PL	1/1:0,313:313:99:12300,938,0	NCTC13443_00485	yicL	STT00237.1	inner membrane transporter yicL	similar to AA sequence:RefSeq:YP_005229514.1						1	1	1										3
line34	synonymous SNV	gene-NCTC13443_00497:gene-NCTC13443_00497#UGKT01000001.1#423107:exon1:c.G441C:p.T147T,	UGKT01000001.1	423303	423303	C	G	Transversion	1	10781.8	269	UGKT01000001.1	423303	.	C	G	10781.8	PASS	AC=2;AF=1.00;AN=2;DP=269;ExcessHet=3.0103;FS=0.000;MLEAC=2;MLEAF=1.00;MQ=60.00;QD=27.11;SOR=0.701	GT:AD:DP:GQ:PL	1/1:0,269:269:99:10810,809,0	NCTC13443_00497	pcaK_2	STT00249.1	4-hydroxybenzoate transporter	similar to AA sequence:RefSeq:YP_006633898.1								1										1
line46	synonymous SNV	gene-NCTC13443_00512:gene-NCTC13443_00512#UGKT01000001.1#433662:exon1:c.G222A:p.T74T,	UGKT01000001.1	434161	434161	C	T	Transition	0.5	3052.77	245	UGKT01000001.1	434161	.	C	T	3052.77	PASS	AC=1;AF=0.500;AN=2;BaseQRankSum=-0.418;ClippingRankSum=0.000;DP=246;ExcessHet=3.0103;FS=7.194;MLEAC=1;MLEAF=0.500;MQ=60.00;MQRankSum=0.000;QD=12.46;ReadPosRankSum=0.702;SOR=1.130	GT:AD:DP:GQ:PL	0/1:145,100:245:99:3081,0,4919	NCTC13443_00512	yvoA_1	STT00264.1	2-aminoethylphosphonate uptake and metabolism regulator	similar to AA sequence:RefSeq:YP_006501408.1	1	1	1	1	1													5
line36	nonsynonymous SNV	gene-NCTC13443_00541:gene-NCTC13443_00541#UGKT01000001.1#455382:exon1:c.G349A:p.A117T,	UGKT01000001.1	456348	456348	C	T	Transition	0.5	3343.77	311	UGKT01000001.1	456348	.	C	T	3343.77	PASS	AC=1;AF=0.500;AN=2;BaseQRankSum=-1.058;ClippingRankSum=0.000;DP=311;ExcessHet=3.0103;FS=0.432;MLEAC=1;MLEAF=0.500;MQ=60.00;MQRankSum=0.000;QD=10.75;ReadPosRankSum=0.646;SOR=0.739	GT:AD:DP:GQ:PL	0/1:202,109:311:99:3372,0,7209	NCTC13443_00541	aglB	STT00292.1	maltose-6'-phosphate glucosidase	similar to AA sequence:RefSeq:YP_006501429.1						1												1
line47	nonsynonymous SNV	gene-NCTC13443_00548:gene-NCTC13443_00548#UGKT01000001.1#461098:exon1:c.C52T:p.R18W,	UGKT01000001.1	461869	461869	G	A	Transition	0.5	665.77	285	UGKT01000001.1	461869	.	G	A	665.77	PASS	AC=1;AF=0.500;AN=2;BaseQRankSum=0.352;ClippingRankSum=0.000;DP=285;ExcessHet=3.0103;FS=0.645;MLEAC=1;MLEAF=0.500;MQ=60.00;MQRankSum=0.000;QD=2.34;ReadPosRankSum=0.492;SOR=0.601	GT:AD:DP:GQ:PL	0/1:246,39:285:99:694,0,8904	NCTC13443_00548	NCTC13443_00548	STT00299.1	DNA-damage-inducible protein D	similar to AA sequence:RefSeq:YP_006633860.1	1																	1
line37	nonsynonymous SNV	gene-NCTC13443_00552:gene-NCTC13443_00552#UGKT01000001.1#463663:exon1:c.T55C:p.W19R,	UGKT01000001.1	464836	464836	A	G	Transition	1	11118.8	280	UGKT01000001.1	464836	.	A	G	11118.8	PASS	AC=2;AF=1.00;AN=2;DP=280;ExcessHet=3.0103;FS=0.000;MLEAC=2;MLEAF=1.00;MQ=60.00;QD=31.47;SOR=0.782	GT:AD:DP:GQ:PL	1/1:0,280:280:99:11147,842,0	NCTC13443_00552	NCTC13443_00552	STT00302.1	Protein of uncharacterised function (DUF3748)	ab initio prediction:Prodigal:2.60						1	1	1										3
line48	nonsynonymous SNV	gene-NCTC13443_00572:gene-NCTC13443_00572#UGKT01000001.1#484752:exon1:c.C958T:p.P320S,	UGKT01000001.1	485710	485710	C	T	Transition	0.5	1148.77	215	UGKT01000001.1	485710	.	C	T	1148.77	PASS	AC=1;AF=0.500;AN=2;BaseQRankSum=-1.278;ClippingRankSum=0.000;DP=215;ExcessHet=3.0103;FS=11.597;MLEAC=1;MLEAF=0.500;MQ=60.00;MQRankSum=0.000;QD=5.34;ReadPosRankSum=-0.438;SOR=1.167	GT:AD:DP:GQ:PL	0/1:168,47:215:99:1177,0,6098	NCTC13443_00572	mdtL	STT00322.1	transport protein	similar to AA sequence:RefSeq:YP_006638800.1	1																	1
line38	nonsynonymous SNV	gene-NCTC13443_00587:gene-NCTC13443_00587#UGKT01000001.1#497225:exon1:c.C767T:p.A256V,	UGKT01000001.1	497233	497233	G	A	Transition	1	12720.8	320	UGKT01000001.1	497233	.	G	A	12720.8	PASS	AC=2;AF=1.00;AN=2;DP=320;ExcessHet=3.0103;FS=0.000;MLEAC=2;MLEAF=1.00;MQ=60.00;QD=29.49;SOR=0.757	GT:AD:DP:GQ:PL	1/1:0,320:320:99:12749,961,0	NCTC13443_00587	pstC	STT00337.1	phosphate ABC transporter permease	similar to AA sequence:RefSeq:YP_006501466.1						1	1	1										3
line37	synonymous SNV	gene-NCTC13443_00601:gene-NCTC13443_00601#UGKT01000001.1#509550:exon1:c.G228T:p.V76V,	UGKT01000001.1	510322	510322	C	A	Transversion	1	12556.8	283	UGKT01000001.1	510322	.	C	A	12556.8	PASS	AC=2;AF=1.00;AN=2;DP=284;ExcessHet=3.0103;FS=0.000;MLEAC=2;MLEAF=1.00;MQ=60.00;QD=33.82;SOR=0.884	GT:AD:DP:GQ:PL	1/1:0,283:283:99:12585,852,0	NCTC13443_00601	tnsC_3	STT00351.1	Transposon Tn7 transposition protein tnsC	ab initio prediction:Prodigal:2.60								1										1
line38	nonsynonymous SNV	gene-NCTC13443_00601:gene-NCTC13443_00601#UGKT01000001.1#509550:exon1:c.T227G:p.V76G,	UGKT01000001.1	510323	510323	A	C	Transversion	1	12556.8	282	UGKT01000001.1	510323	.	A	C	12556.8	PASS	AC=2;AF=1.00;AN=2;DP=283;ExcessHet=3.0103;FS=0.000;MLEAC=2;MLEAF=1.00;MQ=60.00;QD=26.51;SOR=0.877	GT:AD:DP:GQ:PL	1/1:0,282:282:99:12585,852,0	NCTC13443_00601	tnsC_3	STT00351.1	Transposon Tn7 transposition protein tnsC	ab initio prediction:Prodigal:2.60								1										1
line52	nonsynonymous SNV	gene-NCTC13443_00602:gene-NCTC13443_00602#UGKT01000001.1#511045:exon1:c.T1189C:p.S397P,	UGKT01000001.1	511051	511051	A	G	Transition	0.5	3875.77	335	UGKT01000001.1	511051	.	A	G	3875.77	PASS	AC=1;AF=0.500;AN=2;BaseQRankSum=-0.787;ClippingRankSum=0.000;DP=337;ExcessHet=3.0103;FS=7.652;MLEAC=1;MLEAF=0.500;MQ=60.00;MQRankSum=0.000;QD=11.57;ReadPosRankSum=1.041;SOR=0.427	GT:AD:DP:GQ:PL	0/1:213,122:335:99:3904,0,7598	NCTC13443_00602	tnsB_3	STT00352.1	Transposon Tn7 transposition protein tnsB	ab initio prediction:Prodigal:2.60	1	1	1		1													4
line41	nonsynonymous SNV	gene-NCTC13443_00602:gene-NCTC13443_00602#UGKT01000001.1#511045:exon1:c.A535G:p.T179A,	UGKT01000001.1	511705	511705	T	C	Transition	1	12087.8	305	UGKT01000001.1	511705	.	T	C	12087.8	PASS	AC=2;AF=1.00;AN=2;DP=305;ExcessHet=3.0103;FS=0.000;MLEAC=2;MLEAF=1.00;MQ=60.00;QD=28.05;SOR=0.998	GT:AD:DP:GQ:PL	1/1:0,305:305:99:12116,919,0	NCTC13443_00602	tnsB_3	STT00352.1	Transposon Tn7 transposition protein tnsB	ab initio prediction:Prodigal:2.60						1	1	1										3
line49	nonsynonymous SNV	gene-NCTC13443_00607:gene-NCTC13443_00607#UGKT01000001.1#516688:exon1:c.C352T:p.R118C,	UGKT01000001.1	517153	517153	G	A	Transition	0.5	4955.77	284	UGKT01000001.1	517153	.	G	A	4955.77	PASS	AC=1;AF=0.500;AN=2;BaseQRankSum=-2.746;ClippingRankSum=0.000;DP=286;ExcessHet=3.0103;FS=3.222;MLEAC=1;MLEAF=0.500;MQ=60.00;MQRankSum=0.000;QD=17.45;ReadPosRankSum=-0.294;SOR=0.761	GT:AD:DP:GQ:PL	0/1:137,147:284:99:4984,0,4755	NCTC13443_00607	glmU_2	STT00357.1	N-acetylglucosamine-1-phosphate uridyltransferase	similar to AA sequence:RefSeq:YP_006501469.1		1																1
line53	nonsynonymous SNV	gene-NCTC13443_00617:gene-NCTC13443_00617#UGKT01000001.1#521751:exon1:c.G160A:p.G54S,	UGKT01000001.1	522036	522036	C	T	Transition	0.5	2991.77	246	UGKT01000001.1	522036	.	C	T	2991.77	PASS	AC=1;AF=0.500;AN=2;BaseQRankSum=0.235;ClippingRankSum=0.000;DP=246;ExcessHet=3.0103;FS=1.010;MLEAC=1;MLEAF=0.500;MQ=60.00;MQRankSum=0.000;QD=12.16;ReadPosRankSum=-0.495;SOR=0.599	GT:AD:DP:GQ:PL	0/1:152,94:246:99:3020,0,5280	NCTC13443_00617	atpA_3	STT00367.1	ATP synthase subunit alpha	similar to AA sequence:RefSeq:YP_006501477.1	1	1	1	1	1													5
line54	synonymous SNV	gene-NCTC13443_00632:gene-NCTC13443_00632#UGKT01000001.1#530866:exon1:c.C1092T:p.S364S,	UGKT01000001.1	531224	531224	G	A	Transition	0.5	2268.77	213	UGKT01000001.1	531224	.	G	A	2268.77	PASS	AC=1;AF=0.500;AN=2;BaseQRankSum=-1.492;ClippingRankSum=0.000;DP=214;ExcessHet=3.0103;FS=0.000;MLEAC=1;MLEAF=0.500;MQ=60.00;MQRankSum=0.000;QD=10.65;ReadPosRankSum=-0.022;SOR=0.679	GT:AD:DP:GQ:PL	0/1:137,76:213:99:2297,0,4805	NCTC13443_00632	yieM	STT00382.1	protoheme IX farnesyltransferase	similar to AA sequence:RefSeq:YP_008662694.1	1	1	1	1	1													5
line42	synonymous SNV	gene-NCTC13443_00632:gene-NCTC13443_00632#UGKT01000001.1#530866:exon1:c.G462A:p.L154L,	UGKT01000001.1	531854	531854	C	T	Transition	1	10444.8	270	UGKT01000001.1	531854	.	C	T	10444.8	PASS	AC=2;AF=1.00;AN=2;DP=271;ExcessHet=3.0103;FS=0.000;MLEAC=2;MLEAF=1.00;MQ=60.00;QD=28.08;SOR=0.976	GT:AD:DP:GQ:PL	1/1:0,270:270:99:10473,809,0	NCTC13443_00632	yieM	STT00382.1	protoheme IX farnesyltransferase	similar to AA sequence:RefSeq:YP_008662694.1						1	1	1										3
line38	nonsynonymous SNV	gene-NCTC13443_00656:gene-NCTC13443_00656#UGKT01000001.1#551239:exon1:c.C910T:p.R304W,	UGKT01000001.1	552149	552149	C	T	Transition	1	9161.77	243	UGKT01000001.1	552149	.	C	T	9161.77	PASS	AC=2;AF=1.00;AN=2;DP=243;ExcessHet=3.0103;FS=0.000;MLEAC=2;MLEAF=1.00;MQ=60.00;QD=29.97;SOR=0.919	GT:AD:DP:GQ:PL	1/1:0,243:243:99:9190,727,0	NCTC13443_00656	rdoA	STT00401.1	YihE protein	similar to AA sequence:RefSeq:YP_006638752.1				1														1
line43	synonymous SNV	gene-NCTC13443_00669:gene-NCTC13443_00669#UGKT01000001.1#562319:exon1:c.T1038C:p.P346P,	UGKT01000001.1	562332	562332	A	G	Transition	0.5	3252.77	324	UGKT01000001.1	562332	.	A	G	3252.77	PASS	AC=1;AF=0.500;AN=2;BaseQRankSum=2.790;ClippingRankSum=0.000;DP=325;ExcessHet=3.0103;FS=5.436;MLEAC=1;MLEAF=0.500;MQ=60.00;MQRankSum=0.000;QD=10.04;ReadPosRankSum=0.929;SOR=0.620	GT:AD:DP:GQ:PL	0/1:220,104:324:99:3281,0,7609	NCTC13443_00669	glnL	STT00411.1	nitrogen regulation protein NR(II)	similar to AA sequence:RefSeq:YP_006495810.1						1												1
line55	synonymous SNV	gene-NCTC13443_00670:gene-NCTC13443_00670#UGKT01000001.1#563557:exon1:c.G471A:p.A157A,	UGKT01000001.1	564269	564269	C	T	Transition	1	11392.8	293	UGKT01000001.1	564269	.	C	T	11392.8	PASS	AC=2;AF=1.00;AN=2;DP=297;ExcessHet=3.0103;FS=0.000;MLEAC=2;MLEAF=1.00;MQ=60.00;QD=31.02;SOR=1.047	GT:AD:DP:GQ:PL	1/1:0,293:293:99:11421,880,0	NCTC13443_00670	glnA	STT00412.1	glutamine synthetase	similar to AA sequence:RefSeq:YP_006495811.1	1	1	1	1	1													5
line44	synonymous SNV	gene-NCTC13443_00671:gene-NCTC13443_00671#UGKT01000001.1#565346:exon1:c.C39T:p.H13H,	UGKT01000001.1	565385	565385	C	T	Transition	1	14936.8	381	UGKT01000001.1	565385	.	C	T	14936.8	PASS	AC=2;AF=1.00;AN=2;DP=386;ExcessHet=3.0103;FS=0.000;MLEAC=2;MLEAF=1.00;MQ=60.00;QD=28.68;SOR=0.709	GT:AD:DP:GQ:PL	1/1:0,381:381:99:14965,1141,0	NCTC13443_00671	typA	STT00413.1	GTP-binding protein TypA/BipA	similar to AA sequence:RefSeq:YP_006495812.1						1	1	1										3
line10	synonymous SNV	gene-NCTC13443_00672:gene-NCTC13443_00672#UGKT01000001.1#567305:exon1:c.G399T:p.L133L,	UGKT01000001.1	567704	567704	G	T	Transversion	0.5	5622.77	294	UGKT01000001.1	567704	.	G	T	5622.77	PASS	AC=1;AF=0.500;AN=2;BaseQRankSum=-2.375;ClippingRankSum=0.000;DP=294;ExcessHet=3.0103;FS=0.427;MLEAC=1;MLEAF=0.500;MQ=60.00;MQRankSum=0.000;QD=19.13;ReadPosRankSum=0.768;SOR=0.649	GT:AD:DP:GQ:PL	0/1:128,166:294:99:5651,0,4365	NCTC13443_00672	yihX	STT00414.1	haloacid dehalogenase-like hydrolase	similar to AA sequence:RefSeq:YP_006638739.1												1	1	1				3
line56	nonsynonymous SNV	gene-NCTC13443_00674:gene-NCTC13443_00674#UGKT01000001.1#568755:exon1:c.A356G:p.H119R,	UGKT01000001.1	569111	569111	A	G	Transition	0.5	2827.77	248	UGKT01000001.1	569111	.	A	G	2827.77	PASS	AC=1;AF=0.500;AN=2;BaseQRankSum=0.035;ClippingRankSum=0.000;DP=249;ExcessHet=3.0103;FS=5.355;MLEAC=1;MLEAF=0.500;MQ=60.00;MQRankSum=0.000;QD=11.40;ReadPosRankSum=-0.987;SOR=0.717	GT:AD:DP:GQ:PL	0/1:160,88:248:99:2856,0,5787	NCTC13443_00674	dtd	STT00416.1	D-tyrosyl-tRNA(Tyr) deacylase	similar to AA sequence:RefSeq:YP_005017352.1	1	1	1		1													4
line44	nonsynonymous SNV	gene-NCTC13443_00698:gene-NCTC13443_00698#UGKT01000001.1#588731:exon1:c.G1390A:p.G464S,	UGKT01000001.1	588977	588977	C	T	Transition	0.5	3952.77	324	UGKT01000001.1	588977	.	C	T	3952.77	PASS	AC=1;AF=0.500;AN=2;BaseQRankSum=-1.703;ClippingRankSum=0.000;DP=325;ExcessHet=3.0103;FS=2.431;MLEAC=1;MLEAF=0.500;MQ=60.00;MQRankSum=0.000;QD=12.20;ReadPosRankSum=0.462;SOR=0.831	GT:AD:DP:GQ:PL	0/1:197,127:324:99:3981,0,6927	NCTC13443_00698	rbsA_3	STT00439.1	L-rhamnose ABC transporter	similar to AA sequence:RefSeq:YP_006495877.1							1	1										2
line57	synonymous SNV	gene-NCTC13443_00704:gene-NCTC13443_00704#UGKT01000001.1#593809:exon1:c.G981A:p.A327A,	UGKT01000001.1	594296	594296	C	T	Transition	1	6920.77	175	UGKT01000001.1	594296	.	C	T	6920.77	PASS	AC=2;AF=1.00;AN=2;DP=176;ExcessHet=3.0103;FS=0.000;MLEAC=2;MLEAF=1.00;MQ=60.00;QD=27.22;SOR=0.851	GT:AD:DP:GQ:PL	1/1:0,175:175:99:6949,526,0	NCTC13443_00704	rhaB	STT00445.1	Rhamnulokinase	similar to AA sequence:RefSeq:YP_006495882.1	1	1	1	1	1	1	1	1										8
line58	nonsynonymous SNV	gene-NCTC13443_00708:gene-NCTC13443_00708#UGKT01000001.1#597548:exon1:c.G667A:p.G223S,	UGKT01000001.1	597746	597746	C	T	Transition	0.5	4453.77	228	UGKT01000001.1	597746	.	C	T	4453.77	PASS	AC=1;AF=0.500;AN=2;BaseQRankSum=-2.918;ClippingRankSum=0.000;DP=228;ExcessHet=3.0103;FS=6.439;MLEAC=1;MLEAF=0.500;MQ=60.00;MQRankSum=0.000;QD=19.53;ReadPosRankSum=2.136;SOR=0.649	GT:AD:DP:GQ:PL	0/1:92,136:228:99:4482,0,3043	NCTC13443_00708	rhaT_2	STT00449.1	L-rhamnose-proton symporter	similar to AA sequence:RefSeq:YP_006495885.1	1	1																2
line46	synonymous SNV	gene-NCTC13443_00722:gene-NCTC13443_00722#UGKT01000001.1#609735:exon1:c.G1011A:p.T337T,	UGKT01000001.1	609754	609754	C	T	Transition	1	10591.8	268	UGKT01000001.1	609754	.	C	T	10591.8	PASS	AC=2;AF=1.00;AN=2;DP=268;ExcessHet=3.0103;FS=0.000;MLEAC=2;MLEAF=1.00;MQ=60.00;QD=32.79;SOR=1.016	GT:AD:DP:GQ:PL	1/1:0,268:268:99:10620,805,0	NCTC13443_00722	cytR_1	STT00463.1	transcriptional (co)regulator CytR	similar to AA sequence:RefSeq:YP_006495899.1								1										1
line59	nonsynonymous SNV	gene-NCTC13443_00732:gene-NCTC13443_00732#UGKT01000001.1#621162:exon1:c.C94T:p.R32W,	UGKT01000001.1	621256	621256	C	T	Transition	0.5	5971.77	253	UGKT01000001.1	621256	.	C	T	5971.77	PASS	AC=1;AF=0.500;AN=2;BaseQRankSum=1.455;ClippingRankSum=0.000;DP=254;ExcessHet=3.0103;FS=1.622;MLEAC=1;MLEAF=0.500;MQ=60.00;MQRankSum=0.000;QD=23.60;ReadPosRankSum=0.949;SOR=0.573	GT:AD:DP:GQ:PL	0/1:84,169:253:99:6000,0,2478	NCTC13443_00732	tfdS	STT00473.1	LysR family transcriptional regulator	similar to AA sequence:RefSeq:YP_006638682.1	1	1																2
line57	synonymous SNV	gene-NCTC13443_00738:gene-NCTC13443_00738#UGKT01000001.1#625433:exon1:c.C45A:p.R15R,	UGKT01000001.1	626052	626052	G	T	Transversion	0.5	3092.77	270	UGKT01000001.1	626052	.	G	T	3092.77	PASS	AC=1;AF=0.500;AN=2;BaseQRankSum=1.837;ClippingRankSum=0.000;DP=270;ExcessHet=3.0103;FS=8.957;MLEAC=1;MLEAF=0.500;MQ=60.00;MQRankSum=0.000;QD=11.45;ReadPosRankSum=0.584;SOR=0.860	GT:AD:DP:GQ:PL	0/1:174,96:270:99:3121,0,6172	NCTC13443_00738	fsaB	STT00479.1	fructose-6-phosphate aldolase	similar to AA sequence:RefSeq:YP_005017438.1		1																1
line47	nonsynonymous SNV	gene-NCTC13443_00738:gene-NCTC13443_00738#UGKT01000001.1#625433:exon1:c.G22A:p.A8T,	UGKT01000001.1	626075	626075	C	T	Transition	1	11316.8	286	UGKT01000001.1	626075	.	C	T	11316.8	PASS	AC=2;AF=1.00;AN=2;DP=287;ExcessHet=3.0103;FS=0.000;MLEAC=2;MLEAF=1.00;MQ=60.00;QD=28.57;SOR=0.941	GT:AD:DP:GQ:PL	1/1:0,286:286:99:11345,860,0	NCTC13443_00738	fsaB	STT00479.1	fructose-6-phosphate aldolase	similar to AA sequence:RefSeq:YP_005017438.1						1	1	1										3
line48	synonymous SNV	gene-NCTC13443_00780:gene-NCTC13443_00780#UGKT01000001.1#664055:exon1:c.G141C:p.T47T,	UGKT01000001.1	664196	664196	G	C	Transversion	1	9617.77	239	UGKT01000001.1	664196	.	G	C	9617.77	PASS	AC=2;AF=1.00;AN=2;DP=239;ExcessHet=3.0103;FS=0.000;MLEAC=2;MLEAF=1.00;MQ=60.00;QD=32.35;SOR=0.923	GT:AD:DP:GQ:PL	1/1:0,239:239:99:9646,719,0	NCTC13443_00780	rep_3	STT00512.1	ATP-dependent DNA helicase Rep	similar to AA sequence:RefSeq:YP_006638650.1								1										1
line64	synonymous SNV	gene-NCTC13443_00814:gene-NCTC13443_00814#UGKT01000001.1#688051:exon1:c.G537A:p.L179L,	UGKT01000001.1	688712	688712	C	T	Transition	0.5	4790.77	223	UGKT01000001.1	688712	.	C	T	4790.77	PASS	AC=1;AF=0.500;AN=2;BaseQRankSum=-2.291;ClippingRankSum=0.000;DP=223;ExcessHet=3.0103;FS=11.568;MLEAC=1;MLEAF=0.500;MQ=60.00;MQRankSum=0.000;QD=21.48;ReadPosRankSum=-0.193;SOR=1.284	GT:AD:DP:GQ:PL	0/1:83,140:223:99:4819,0,2740	NCTC13443_00814	hemY	STT00540.1	HemY-like protein	similar to AA sequence:RefSeq:YP_006495960.1	1	1																2
line65	nonsynonymous SNV	gene-NCTC13443_00816:gene-NCTC13443_00816#UGKT01000001.1#690454:exon1:c.C665T:p.A222V,	UGKT01000001.1	690531	690531	G	A	Transition	0.5	3269.77	263	UGKT01000001.1	690531	.	G	A	3269.77	PASS	AC=1;AF=0.500;AN=2;BaseQRankSum=-1.603;ClippingRankSum=0.000;DP=264;ExcessHet=3.0103;FS=0.961;MLEAC=1;MLEAF=0.500;MQ=60.00;MQRankSum=0.000;QD=12.43;ReadPosRankSum=0.240;SOR=0.609	GT:AD:DP:GQ:PL	0/1:157,106:263:99:3298,0,5528	NCTC13443_00816	NCTC13443_00816	STT00542.1	uroporphyrinogen-III synthase	similar to AA sequence:RefSeq:YP_006638626.1	1																	1
line66	nonsynonymous SNV	gene-NCTC13443_00836:gene-NCTC13443_00836#UGKT01000001.1#704148:exon1:c.C17T:p.A6V,	UGKT01000001.1	704165	704165	C	T	Transition	1	10633.8	267	UGKT01000001.1	704165	.	C	T	10633.8	PASS	AC=2;AF=1.00;AN=2;DP=268;ExcessHet=3.0103;FS=0.000;MLEAC=2;MLEAF=1.00;MQ=60.00;QD=36.46;SOR=0.828	GT:AD:DP:GQ:PL	1/1:0,267:267:99:10662,801,0	NCTC13443_00836	pldA	STT00562.1	phospholipase A1	similar to AA sequence:RefSeq:YP_006495980.1	1	1	1	1	1	1	1	1										8
line67	nonsynonymous SNV	gene-NCTC13443_00885:gene-NCTC13443_00885#UGKT01000001.1#733255:exon1:c.G247A:p.V83M,	UGKT01000001.1	733502	733502	G	A	Transition	0.5	5535.77	255	UGKT01000001.1	733502	.	G	A	5535.77	PASS	AC=1;AF=0.500;AN=2;BaseQRankSum=-1.410;ClippingRankSum=0.000;DP=257;ExcessHet=3.0103;FS=1.018;MLEAC=1;MLEAF=0.500;MQ=60.00;MQRankSum=0.000;QD=21.71;ReadPosRankSum=-2.723;SOR=0.801	GT:AD:DP:GQ:PL	0/1:93,162:255:99:5564,0,2980	NCTC13443_00885	trkG	STT00611.1	Potassium uptake protein TrkH	similar to AA sequence:RefSeq:YP_006496010.1	1	1																2
line53	synonymous SNV	gene-NCTC13443_00902:gene-NCTC13443_00902#UGKT01000001.1#745258:exon1:c.C210T:p.T70T,	UGKT01000001.1	745468	745468	C	T	Transition	0.5	6676.77	415	UGKT01000001.1	745468	.	C	T	6676.77	PASS	AC=1;AF=0.500;AN=2;BaseQRankSum=1.625;ClippingRankSum=0.000;DP=416;ExcessHet=3.0103;FS=0.519;MLEAC=1;MLEAF=0.500;MQ=57.31;MQRankSum=-7.998;QD=16.09;ReadPosRankSum=2.186;SOR=0.766	GT:AD:DP:GQ:PL	0/1:213,202:415:99:6705,0,7211	NCTC13443_00902	tufA_1	STT00618.1	translation elongation factor Tu	similar to AA sequence:RefSeq:YP_006496016.1								1										1
line103	synonymous SNV	gene-NCTC13443_00911:gene-NCTC13443_00911#UGKT01000001.1#750379:exon1:c.C3807T:p.R1269R,	UGKT01000001.1	754186	754186	C	T	Transition	0.5	1103.77	195	UGKT01000001.1	754186	.	C	T	1103.77	PASS	AC=1;AF=0.500;AN=2;BaseQRankSum=-0.264;ClippingRankSum=0.000;DP=195;ExcessHet=3.0103;FS=4.226;MLEAC=1;MLEAF=0.500;MQ=60.00;MQRankSum=0.000;QD=5.66;ReadPosRankSum=-0.727;SOR=1.066	GT:AD:DP:GQ:PL	0/1:155,40:195:99:1132,0,6361	NCTC13443_00911	rpoB	STT00626.1	DNA-directed RNA polymerase subunit beta	similar to AA sequence:RefSeq:YP_001337991.1										1								1
line104	synonymous SNV	gene-NCTC13443_00911:gene-NCTC13443_00911#UGKT01000001.1#750379:exon1:c.T3813G:p.G1271G,	UGKT01000001.1	754192	754192	T	G	Transversion	0.5	995.77	193	UGKT01000001.1	754192	.	T	G	995.77	PASS	AC=1;AF=0.500;AN=2;BaseQRankSum=2.664;ClippingRankSum=0.000;DP=193;ExcessHet=3.0103;FS=2.372;MLEAC=1;MLEAF=0.500;MQ=60.00;MQRankSum=0.000;QD=5.16;ReadPosRankSum=-0.739;SOR=0.981	GT:AD:DP:GQ:PL	0/1:157,36:193:99:1024,0,6694	NCTC13443_00911	rpoB	STT00626.1	DNA-directed RNA polymerase subunit beta	similar to AA sequence:RefSeq:YP_001337991.1										1								1
line105	synonymous SNV	gene-NCTC13443_00911:gene-NCTC13443_00911#UGKT01000001.1#750379:exon1:c.A3822G:p.E1274E,	UGKT01000001.1	754201	754201	A	G	Transition	0.5	824.77	191	UGKT01000001.1	754201	.	A	G	824.77	PASS	AC=1;AF=0.500;AN=2;BaseQRankSum=2.162;ClippingRankSum=0.000;DP=191;ExcessHet=3.0103;FS=1.604;MLEAC=1;MLEAF=0.500;MQ=60.00;MQRankSum=0.000;QD=4.32;ReadPosRankSum=-0.572;SOR=0.930	GT:AD:DP:GQ:PL	0/1:161,30:191:99:853,0,6748	NCTC13443_00911	rpoB	STT00626.1	DNA-directed RNA polymerase subunit beta	similar to AA sequence:RefSeq:YP_001337991.1										1								1
line106	synonymous SNV	gene-NCTC13443_00911:gene-NCTC13443_00911#UGKT01000001.1#750379:exon1:c.G3825C:p.V1275V,	UGKT01000001.1	754204	754204	G	C	Transversion	0.5	746.77	186	UGKT01000001.1	754204	.	G	C	746.77	PASS	AC=1;AF=0.500;AN=2;BaseQRankSum=-1.121;ClippingRankSum=0.000;DP=187;ExcessHet=3.0103;FS=0.756;MLEAC=1;MLEAF=0.500;MQ=60.00;MQRankSum=0.000;QD=4.01;ReadPosRankSum=-1.322;SOR=0.833	GT:AD:DP:GQ:PL	0/1:157,29:186:99:775,0,6670	NCTC13443_00911	rpoB	STT00626.1	DNA-directed RNA polymerase subunit beta	similar to AA sequence:RefSeq:YP_001337991.1										1								1
line50	nonsynonymous SNV	gene-NCTC13443_00912:gene-NCTC13443_00912#UGKT01000001.1#754484:exon1:c.C808T:p.R270C,	UGKT01000001.1	755292	755292	C	T	Transition	0.5	2732.77	265	UGKT01000001.1	755292	.	C	T	2732.77	PASS	AC=1;AF=0.500;AN=2;BaseQRankSum=0.167;ClippingRankSum=0.000;DP=265;ExcessHet=3.0103;FS=5.205;MLEAC=1;MLEAF=0.500;MQ=60.00;MQRankSum=0.000;QD=10.31;ReadPosRankSum=-0.056;SOR=0.681	GT:AD:DP:GQ:PL	0/1:176,89:265:99:2761,0,6132	NCTC13443_00912	rpoC_1	STT00627.1	DNA-directed RNA polymerase subunit beta'	similar to AA sequence:RefSeq:YP_006496024.1			1															1
line47	nonsynonymous SNV	gene-NCTC13443_00913:gene-NCTC13443_00913#UGKT01000001.1#756571:exon1:c.A958G:p.T320A,	UGKT01000001.1	757529	757529	A	G	Transition	1	9606.77	250	UGKT01000001.1	757529	.	A	G	9606.77	PASS	AC=2;AF=1.00;AN=2;DP=250;ExcessHet=3.0103;FS=0.000;MLEAC=2;MLEAF=1.00;MQ=60.00;QD=25.06;SOR=0.709	GT:AD:DP:GQ:PL	1/1:0,250:250:99:9635,749,0	NCTC13443_00913	rpoC_2	STT00628.1	DNA-directed RNA polymerase subunit beta'	similar to AA sequence:RefSeq:YP_006496024.1				1														1
line48	nonsynonymous SNV	gene-NCTC13443_00914:gene-NCTC13443_00914#UGKT01000001.1#758048:exon1:c.A281G:p.Y94C,	UGKT01000001.1	758329	758329	A	G	Transition	1	9768.77	245	UGKT01000001.1	758329	.	A	G	9768.77	PASS	AC=2;AF=1.00;AN=2;DP=246;ExcessHet=3.0103;FS=0.000;MLEAC=2;MLEAF=1.00;MQ=60.00;QD=27.71;SOR=0.804	GT:AD:DP:GQ:PL	1/1:0,245:245:99:9797,737,0	NCTC13443_00914	rpoC_3	STT00629.1	DNA-directed RNA polymerase subunit beta'	similar to AA sequence:RefSeq:YP_006496024.1				1														1
line69	nonsynonymous SNV	gene-NCTC13443_00950:gene-NCTC13443_00950#UGKT01000001.1#790714:exon1:c.C392T:p.P131L,	UGKT01000001.1	791106	791106	C	T	Transition	0.5	4674.77	244	UGKT01000001.1	791106	.	C	T	4674.77	PASS	AC=1;AF=0.500;AN=2;BaseQRankSum=-1.149;ClippingRankSum=0.000;DP=246;ExcessHet=3.0103;FS=8.241;MLEAC=1;MLEAF=0.500;MQ=60.00;MQRankSum=0.000;QD=19.16;ReadPosRankSum=0.940;SOR=1.148	GT:AD:DP:GQ:PL	0/1:98,146:244:99:4703,0,3100	NCTC13443_00950	aceK	STT00659.1	isocitrate dehydrogenase phosphatase	similar to AA sequence:RefSeq:YP_006638542.1	1	1																2
line52	nonsynonymous SNV	gene-NCTC13443_00951:gene-NCTC13443_00951#UGKT01000001.1#792549:exon1:c.T746C:p.M249T,	UGKT01000001.1	792635	792635	A	G	Transition	0.5	7670.77	271	UGKT01000001.1	792635	.	A	G	7670.77	PASS	AC=1;AF=0.500;AN=2;BaseQRankSum=1.919;ClippingRankSum=0.000;DP=273;ExcessHet=3.0103;FS=1.839;MLEAC=1;MLEAF=0.500;MQ=60.00;MQRankSum=0.000;QD=28.31;ReadPosRankSum=-1.177;SOR=0.802	GT:AD:DP:GQ:PL	0/1:57,214:271:99:7699,0,1332	NCTC13443_00951	iclR	STT00660.1	transcriptional repressor IclR	similar to AA sequence:RefSeq:YP_002917223.1					1													1
line70	synonymous SNV	gene-NCTC13443_00952:gene-NCTC13443_00952#UGKT01000001.1#793574:exon1:c.C1386T:p.G462G,	UGKT01000001.1	794960	794960	C	T	Transition	1	9523.77	241	UGKT01000001.1	794960	.	C	T	9523.77	PASS	AC=2;AF=1.00;AN=2;DP=241;ExcessHet=3.0103;FS=0.000;MLEAC=2;MLEAF=1.00;MQ=60.00;QD=25.06;SOR=0.735	GT:AD:DP:GQ:PL	1/1:0,241:241:99:9552,724,0	NCTC13443_00952	metH	STT00661.1	B12-dependent methionine synthase	similar to AA sequence:RefSeq:YP_002917224.1	1	1	1	1	1													5
line54	nonsynonymous SNV	gene-NCTC13443_00952:gene-NCTC13443_00952#UGKT01000001.1#793574:exon1:c.G2074T:p.V692F,	UGKT01000001.1	795648	795648	G	T	Transversion	0.5	665.77	291	UGKT01000001.1	795648	.	G	T	665.77	PASS	AC=1;AF=0.500;AN=2;BaseQRankSum=-4.586;ClippingRankSum=0.000;DP=293;ExcessHet=3.0103;FS=0.000;MLEAC=1;MLEAF=0.500;MQ=60.00;MQRankSum=0.000;QD=2.29;ReadPosRankSum=0.727;SOR=0.660	GT:AD:DP:GQ:PL	0/1:246,45:291:99:694,0,8994	NCTC13443_00952	metH	STT00661.1	B12-dependent methionine synthase	similar to AA sequence:RefSeq:YP_002917224.1					1													1
line68	nonsynonymous SNV	gene-NCTC13443_00958:gene-NCTC13443_00958#UGKT01000001.1#801280:exon1:c.G92A:p.G31D,	UGKT01000001.1	802119	802119	C	T	Transition	0.5	2411.77	275	UGKT01000001.1	802119	.	C	T	2411.77	PASS	AC=1;AF=0.500;AN=2;BaseQRankSum=-1.024;ClippingRankSum=0.000;DP=275;ExcessHet=3.0103;FS=1.568;MLEAC=1;MLEAF=0.500;MQ=60.00;MQRankSum=0.000;QD=8.77;ReadPosRankSum=0.149;SOR=0.590	GT:AD:DP:GQ:PL	0/1:189,86:275:99:2440,0,6628	NCTC13443_00958	NCTC13443_00958	STT00667.1	Sodium-dependent transporter	similar to AA sequence:RefSeq:YP_006496070.1		1																1
line71	nonsynonymous SNV	gene-NCTC13443_00979:gene-NCTC13443_00979#UGKT01000001.1#820293:exon1:c.G1714A:p.A572T,	UGKT01000001.1	821004	821004	C	T	Transition	1	9545.77	242	UGKT01000001.1	821004	.	C	T	9545.77	PASS	AC=2;AF=1.00;AN=2;DP=244;ExcessHet=3.0103;FS=0.000;MLEAC=2;MLEAF=1.00;MQ=60.00;QD=25.90;SOR=0.796	GT:AD:DP:GQ:PL	1/1:0,242:242:99:9574,726,0	NCTC13443_00979	plsB	STT00687.1	glycerol-3-phosphate acyltransferase	similar to AA sequence:RefSeq:YP_006496093.1	1	1	1	1	1	1	1	1										8
line56	nonsynonymous SNV	gene-NCTC13443_01004:gene-NCTC13443_01004#UGKT01000001.1#850235:exon1:c.T286C:p.W96R,	UGKT01000001.1	850712	850712	A	G	Transition	1	10537.8	270	UGKT01000001.1	850712	.	A	G	10537.8	PASS	AC=2;AF=1.00;AN=2;DP=270;ExcessHet=3.0103;FS=0.000;MLEAC=2;MLEAF=1.00;MQ=60.00;QD=32.32;SOR=0.785	GT:AD:DP:GQ:PL	1/1:0,270:270:99:10566,810,0	NCTC13443_01004	suhB_1	STT00712.1	inositol monophosphatase	similar to AA sequence:RefSeq:YP_002917276.1					1													1
line70	synonymous SNV	gene-NCTC13443_01029:gene-NCTC13443_01029#UGKT01000001.1#868671:exon1:c.C804T:p.D268D,	UGKT01000001.1	869475	869475	C	T	Transition	0.5	1031.77	311	UGKT01000001.1	869475	.	C	T	1031.77	PASS	AC=1;AF=0.500;AN=2;BaseQRankSum=-2.705;ClippingRankSum=0.000;DP=312;ExcessHet=3.0103;FS=0.000;MLEAC=1;MLEAF=0.500;MQ=60.00;MQRankSum=0.000;QD=3.32;ReadPosRankSum=-0.013;SOR=0.725	GT:AD:DP:GQ:PL	0/1:253,58:311:99:1060,0,8823	NCTC13443_01029	fimD_1	STT00736.1	fimbrial usher family protein	similar to AA sequence:RefSeq:YP_002240967.1		1																1
line57	nonsynonymous SNV	gene-NCTC13443_01039:gene-NCTC13443_01039#UGKT01000001.1#876549:exon1:c.T479C:p.L160P,	UGKT01000001.1	876632	876632	A	G	Transition	1	10443.8	266	UGKT01000001.1	876632	.	A	G	10443.8	PASS	AC=2;AF=1.00;AN=2;BaseQRankSum=-0.377;ClippingRankSum=0.000;DP=266;ExcessHet=3.0103;FS=0.000;MLEAC=2;MLEAF=1.00;MQ=60.00;MQRankSum=0.000;QD=34.77;ReadPosRankSum=-0.216;SOR=0.319	GT:AD:DP:GQ:PL	1/1:1,265:266:99:10472,757,0	NCTC13443_01039	acs_2	STT00746.1	acetyl-CoA synthetase	similar to AA sequence:RefSeq:YP_006496136.1						1	1	1										3
line72	synonymous SNV	gene-NCTC13443_01055:gene-NCTC13443_01055#UGKT01000001.1#891928:exon1:c.A297G:p.E99E,	UGKT01000001.1	892225	892225	A	G	Transition	0.5	5107.77	207	UGKT01000001.1	892225	.	A	G	5107.77	PASS	AC=1;AF=0.500;AN=2;BaseQRankSum=2.691;ClippingRankSum=0.000;DP=207;ExcessHet=3.0103;FS=1.171;MLEAC=1;MLEAF=0.500;MQ=60.00;MQRankSum=0.000;QD=24.68;ReadPosRankSum=0.969;SOR=0.798	GT:AD:DP:GQ:PL	0/1:63,144:207:99:5136,0,1685	NCTC13443_01055	NCTC13443_01055	STT00761.1	membrane protein	similar to AA sequence:RefSeq:YP_008663002.1	1	1																2
line58	nonsynonymous SNV	gene-NCTC13443_01083:gene-NCTC13443_01083#UGKT01000001.1#912577:exon1:c.G388A:p.A130T,	UGKT01000001.1	913387	913387	C	T	Transition	0.5	723.77	231	UGKT01000001.1	913387	.	C	T	723.77	PASS	AC=1;AF=0.500;AN=2;BaseQRankSum=-2.060;ClippingRankSum=0.000;DP=232;ExcessHet=3.0103;FS=1.391;MLEAC=1;MLEAF=0.500;MQ=60.00;MQRankSum=0.000;QD=3.13;ReadPosRankSum=1.672;SOR=0.771	GT:AD:DP:GQ:PL	0/1:193,38:231:99:752,0,7148	NCTC13443_01083	pgaC	STT00789.1	biofilm PGA synthesis N-glycosyltransferase PgaC	similar to AA sequence:RefSeq:YP_006638428.1						1												1
line73	nonsynonymous SNV	gene-NCTC13443_01096:gene-NCTC13443_01096#UGKT01000001.1#923716:exon1:c.G1711A:p.E571K,	UGKT01000001.1	923803	923803	C	T	Transition	0.5	3969.77	205	UGKT01000001.1	923803	.	C	T	3969.77	PASS	AC=1;AF=0.500;AN=2;BaseQRankSum=-3.916;ClippingRankSum=0.000;DP=206;ExcessHet=3.0103;FS=3.298;MLEAC=1;MLEAF=0.500;MQ=60.00;MQRankSum=0.000;QD=19.36;ReadPosRankSum=1.887;SOR=0.496	GT:AD:DP:GQ:PL	0/1:77,128:205:99:3998,0,2507	NCTC13443_01096	dsbD_1	STT00801.1	cytochrome c-type biogenesis protein DsbD	similar to AA sequence:RefSeq:YP_006638421.1	1	1																2
line75	nonsynonymous SNV	gene-NCTC13443_01120:gene-NCTC13443_01120#UGKT01000001.1#947206:exon1:c.G296A:p.G99D,	UGKT01000001.1	947502	947502	G	A	Transition	0.5	4108.77	191	UGKT01000001.1	947502	.	G	A	4108.77	PASS	AC=1;AF=0.500;AN=2;BaseQRankSum=-0.026;ClippingRankSum=0.000;DP=191;ExcessHet=3.0103;FS=4.330;MLEAC=1;MLEAF=0.500;MQ=60.00;MQRankSum=0.000;QD=21.51;ReadPosRankSum=-0.390;SOR=0.765	GT:AD:DP:GQ:PL	0/1:71,120:191:99:4137,0,2230	NCTC13443_01120	sugE_2	STT00825.1	quaternary ammonium compound-resistance protein sugE	similar to AA sequence:RefSeq:YP_006496195.1	1	1																2
line58	nonsynonymous SNV	gene-NCTC13443_01128:gene-NCTC13443_01128#UGKT01000001.1#951098:exon1:c.G185A:p.S62N,	UGKT01000001.1	951274	951274	C	T	Transition	0.5	4942.77	348	UGKT01000001.1	951274	.	C	T	4942.77	PASS	AC=1;AF=0.500;AN=2;BaseQRankSum=-0.980;ClippingRankSum=0.000;DP=348;ExcessHet=3.0103;FS=15.215;MLEAC=1;MLEAF=0.500;MQ=60.00;MQRankSum=0.000;QD=14.20;ReadPosRankSum=1.716;SOR=1.279	GT:AD:DP:GQ:PL	0/1:196,152:348:99:4971,0,6813	NCTC13443_01128	frdA_3	STT00833.1	fumarate reductase flavoprotein subunit	similar to AA sequence:RefSeq:YP_005017720.1							1											1
line60	nonsynonymous SNV	gene-NCTC13443_01148:gene-NCTC13443_01148#UGKT01000001.1#966817:exon1:c.A1792G:p.T598A,	UGKT01000001.1	968609	968609	A	G	Transition	0.5	5085.77	298	UGKT01000001.1	968609	.	A	G	5085.77	PASS	AC=1;AF=0.500;AN=2;BaseQRankSum=2.011;ClippingRankSum=0.000;DP=299;ExcessHet=3.0103;FS=1.379;MLEAC=1;MLEAF=0.500;MQ=60.00;MQRankSum=0.000;QD=17.07;ReadPosRankSum=0.251;SOR=0.804	GT:AD:DP:GQ:PL	0/1:148,150:298:99:5114,0,4834	NCTC13443_01148	mutL	STT00850.1	DNA mismatch repair protein MutL	similar to AA sequence:RefSeq:YP_006638382.1							1											1
line60	nonsynonymous SNV	gene-NCTC13443_01152:gene-NCTC13443_01152#UGKT01000001.1#970098:exon1:c.T243A:p.D81E,	UGKT01000001.1	970341	970341	T	A	Transversion	1	12580.8	326	UGKT01000001.1	970341	.	T	A	12580.8	PASS	AC=2;AF=1.00;AN=2;DP=327;ExcessHet=3.0103;FS=0.000;MLEAC=2;MLEAF=1.00;MQ=60.00;QD=29.56;SOR=0.769	GT:AD:DP:GQ:PL	1/1:0,326:326:99:12609,978,0	NCTC13443_01152	hflX_1	STT00854.1	GTP-binding protein HflX	similar to AA sequence:RefSeq:YP_006496217.1						1	1	1										3
line60	synonymous SNV	gene-NCTC13443_01166:gene-NCTC13443_01166#UGKT01000001.1#981236:exon1:c.C276G:p.G92G,	UGKT01000001.1	981512	981512	C	G	Transversion	1	9544.77	238	UGKT01000001.1	981512	.	C	G	9544.77	PASS	AC=2;AF=1.00;AN=2;DP=238;ExcessHet=3.0103;FS=0.000;MLEAC=2;MLEAF=1.00;MQ=60.00;QD=34.85;SOR=0.955	GT:AD:DP:GQ:PL	1/1:0,238:238:99:9573,716,0	NCTC13443_01166	aidB_3	STT00868.1	isovaleryl CoA dehydrogenase	similar to AA sequence:RefSeq:YP_002917400.1								1										1
line78	nonsynonymous SNV	gene-NCTC13443_01171:gene-NCTC13443_01171#UGKT01000001.1#984035:exon1:c.G184A:p.G62S,	UGKT01000001.1	984674	984674	C	T	Transition	0.5	5415.77	250	UGKT01000001.1	984674	.	C	T	5415.77	PASS	AC=1;AF=0.500;AN=2;BaseQRankSum=-1.215;ClippingRankSum=0.000;DP=250;ExcessHet=3.0103;FS=1.598;MLEAC=1;MLEAF=0.500;MQ=60.00;MQRankSum=0.000;QD=21.66;ReadPosRankSum=0.431;SOR=0.697	GT:AD:DP:GQ:PL	0/1:89,161:250:99:5444,0,2793	NCTC13443_01171	ulaG_1	STT00873.1	L-ascorbate-6-phosphate lactonase UlaG	similar to AA sequence:RefSeq:YP_006496232.1	1	1																2
line17	nonsynonymous SNV	gene-NCTC13443_01185:gene-NCTC13443_01185#UGKT01000001.1#992887:exon1:c.C191G:p.A64G,	UGKT01000001.1	993078	993078	C	G	Transversion	0.5	1178.77	305	UGKT01000001.1	993078	.	C	G	1178.77	PASS	AC=1;AF=0.500;AN=2;BaseQRankSum=-4.239;ClippingRankSum=0.000;DP=305;ExcessHet=3.0103;FS=1.158;MLEAC=1;MLEAF=0.500;MQ=60.00;MQRankSum=0.000;QD=3.86;ReadPosRankSum=-0.280;SOR=0.816	GT:AD:DP:GQ:PL	0/1:249,56:305:99:1207,0,9294	NCTC13443_01185	rplI	STT00887.1	50S ribosomal protein L9	similar to AA sequence:RefSeq:YP_006496244.1												1	1					2
line79	nonsynonymous SNV	gene-NCTC13443_01186:gene-NCTC13443_01186#UGKT01000001.1#993445:exon1:c.C530T:p.P177L,	UGKT01000001.1	993591	993591	G	A	Transition	0.5	945.77	233	UGKT01000001.1	993591	.	G	A	945.77	PASS	AC=1;AF=0.500;AN=2;BaseQRankSum=-0.996;ClippingRankSum=0.000;DP=235;ExcessHet=3.0103;FS=3.085;MLEAC=1;MLEAF=0.500;MQ=60.00;MQRankSum=0.000;QD=4.06;ReadPosRankSum=-0.644;SOR=0.475	GT:AD:DP:GQ:PL	0/1:191,42:233:99:974,0,7067	NCTC13443_01186	ytfB	STT00888.1	putative cell envelope opacity-associated protein A	similar to AA sequence:RefSeq:YP_002917418.1	1																	1
line62	nonsynonymous SNV	gene-NCTC13443_01208:gene-NCTC13443_01208#UGKT01000001.1#1011577:exon1:c.A439G:p.S147G,	UGKT01000001.1	1012016	1012016	A	G	Transition	1	10261.8	257	UGKT01000001.1	1012016	.	A	G	10261.8	PASS	AC=2;AF=1.00;AN=2;BaseQRankSum=-0.284;ClippingRankSum=0.000;DP=257;ExcessHet=3.0103;FS=0.000;MLEAC=2;MLEAF=1.00;MQ=60.00;MQRankSum=0.000;QD=27.29;ReadPosRankSum=-0.599;SOR=0.286	GT:AD:DP:GQ:PL	1/1:1,256:257:99:10290,731,0	NCTC13443_01208	NCTC13443_01208	STT00909.1	surface antigen	similar to AA sequence:RefSeq:YP_005017780.1						1	1	1										3
line80	synonymous SNV	gene-NCTC13443_01209:gene-NCTC13443_01209#UGKT01000001.1#1013307:exon1:c.C156T:p.T52T,	UGKT01000001.1	1013463	1013463	C	T	Transition	0.5	3132.77	213	UGKT01000001.1	1013463	.	C	T	3132.77	PASS	AC=1;AF=0.500;AN=2;BaseQRankSum=-0.875;ClippingRankSum=0.000;DP=213;ExcessHet=3.0103;FS=1.053;MLEAC=1;MLEAF=0.500;MQ=60.00;MQRankSum=0.000;QD=14.71;ReadPosRankSum=-1.337;SOR=0.619	GT:AD:DP:GQ:PL	0/1:117,96:213:99:3161,0,4019	NCTC13443_01209	NCTC13443_01209	STT00910.1	Family of uncharacterised function (DUF490)	ab initio prediction:Prodigal:2.60	1	1	1		1													4
line64	nonsynonymous SNV	gene-NCTC13443_01209:gene-NCTC13443_01209#UGKT01000001.1#1013307:exon1:c.G1888A:p.A630T,	UGKT01000001.1	1015195	1015195	G	A	Transition	0.5	2682.77	283	UGKT01000001.1	1015195	.	G	A	2682.77	PASS	AC=1;AF=0.500;AN=2;BaseQRankSum=-2.639;ClippingRankSum=0.000;DP=284;ExcessHet=3.0103;FS=2.113;MLEAC=1;MLEAF=0.500;MQ=60.00;MQRankSum=0.000;QD=9.48;ReadPosRankSum=-1.573;SOR=0.838	GT:AD:DP:GQ:PL	0/1:189,94:283:99:2711,0,6748	NCTC13443_01209	NCTC13443_01209	STT00910.1	Family of uncharacterised function (DUF490)	ab initio prediction:Prodigal:2.60							1	1										2
line56	nonsynonymous SNV	gene-NCTC13443_01215:gene-NCTC13443_01215#UGKT01000001.1#1019825:exon1:c.C1196T:p.P399L,	UGKT01000001.1	1021021	1021021	C	T	Transition	1	11028.8	280	UGKT01000001.1	1021021	.	C	T	11028.8	PASS	AC=2;AF=1.00;AN=2;DP=280;ExcessHet=3.0103;FS=0.000;MLEAC=2;MLEAF=1.00;MQ=60.00;QD=32.67;SOR=0.707	GT:AD:DP:GQ:PL	1/1:0,280:280:99:11057,838,0	NCTC13443_01215	rbsA_5	STT00916.1	sugar ABC transport system	similar to AA sequence:RefSeq:YP_006496269.1			1															1
line63	synonymous SNV	gene-NCTC13443_01217:gene-NCTC13443_01217#UGKT01000001.1#1021945:exon1:c.C88T:p.L30L,	UGKT01000001.1	1022033	1022033	C	T	Transition	1	8583.77	226	UGKT01000001.1	1022033	.	C	T	8583.77	PASS	AC=2;AF=1.00;AN=2;DP=227;ExcessHet=3.0103;FS=0.000;MLEAC=2;MLEAF=1.00;MQ=60.00;QD=25.57;SOR=1.085	GT:AD:DP:GQ:PL	1/1:0,226:226:99:8612,680,0	NCTC13443_01217	ytfT_2	STT00918.1	sugar ABC transport system	similar to AA sequence:RefSeq:YP_006496270.1								1										1
line81	synonymous SNV	gene-NCTC13443_01223:gene-NCTC13443_01223#UGKT01000001.1#1026648:exon1:c.G897A:p.A299A,	UGKT01000001.1	1026892	1026892	C	T	Transition	0.5	4900.77	229	UGKT01000001.1	1026892	.	C	T	4900.77	PASS	AC=1;AF=0.500;AN=2;BaseQRankSum=2.468;ClippingRankSum=0.000;DP=229;ExcessHet=3.0103;FS=4.636;MLEAC=1;MLEAF=0.500;MQ=60.00;MQRankSum=0.000;QD=21.40;ReadPosRankSum=-0.247;SOR=0.451	GT:AD:DP:GQ:PL	0/1:91,138:229:99:4929,0,2888	NCTC13443_01223	NCTC13443_01223	STT00924.1	thioredoxin-like protein	similar to AA sequence:RefSeq:YP_005017791.1	1	1																2
line56	nonsynonymous SNV	gene-NCTC13443_01257:gene-NCTC13443_01257#UGKT01000001.1#1052356:exon1:c.C1562T:p.T521I,	UGKT01000001.1	1053918	1053918	C	T	Transition	1	5752.77	154	UGKT01000001.1	1053918	.	C	T	5752.77	PASS	AC=2;AF=1.00;AN=2;DP=155;ExcessHet=3.0103;FS=0.000;MLEAC=2;MLEAF=1.00;MQ=60.00;QD=29.81;SOR=0.984	GT:AD:DP:GQ:PL	1/1:0,154:154:99:5781,460,0	NCTC13443_01257	mgtA	STT00957.1	magnesium-transporting ATPase MgtA	similar to AA sequence:RefSeq:YP_008427516.1				1														1
line66	synonymous SNV	gene-NCTC13443_01257:gene-NCTC13443_01257#UGKT01000001.1#1052356:exon1:c.C1992T:p.G664G,	UGKT01000001.1	1054348	1054348	C	T	Transition	1	11378.8	288	UGKT01000001.1	1054348	.	C	T	11378.8	PASS	AC=2;AF=1.00;AN=2;BaseQRankSum=-0.465;ClippingRankSum=0.000;DP=288;ExcessHet=3.0103;FS=3.022;MLEAC=2;MLEAF=1.00;MQ=60.00;MQRankSum=0.000;QD=27.65;ReadPosRankSum=-0.680;SOR=0.114	GT:AD:DP:GQ:PL	1/1:2,286:288:99:11407,782,0	NCTC13443_01257	mgtA	STT00957.1	magnesium-transporting ATPase MgtA	similar to AA sequence:RefSeq:YP_008427516.1							1	1										2
line84	nonsynonymous SNV	gene-NCTC13443_01272:gene-NCTC13443_01272#UGKT01000001.1#1062751:exon1:c.A1079G:p.H360R,	UGKT01000001.1	1063017	1063017	T	C	Transition	0.5	2827.77	243	UGKT01000001.1	1063017	.	T	C	2827.77	PASS	AC=1;AF=0.500;AN=2;BaseQRankSum=0.424;ClippingRankSum=0.000;DP=243;ExcessHet=3.0103;FS=0.482;MLEAC=1;MLEAF=0.500;MQ=60.00;MQRankSum=0.000;QD=11.64;ReadPosRankSum=1.290;SOR=0.656	GT:AD:DP:GQ:PL	0/1:153,90:243:99:2856,0,5330	NCTC13443_01272	valS_6	STT00972.1	valyl-tRNA synthetase	similar to AA sequence:RefSeq:YP_006496313.1	1	1	1		1													4
line85	nonsynonymous SNV	gene-NCTC13443_01275:gene-NCTC13443_01275#UGKT01000001.1#1066558:exon1:c.A599G:p.D200G,	UGKT01000001.1	1067157	1067157	A	G	Transition	0.5	1176.77	226	UGKT01000001.1	1067157	.	A	G	1176.77	PASS	AC=1;AF=0.500;AN=2;BaseQRankSum=1.257;ClippingRankSum=0.000;DP=227;ExcessHet=3.0103;FS=6.055;MLEAC=1;MLEAF=0.500;MQ=60.00;MQRankSum=0.000;QD=5.21;ReadPosRankSum=1.696;SOR=1.172	GT:AD:DP:GQ:PL	0/1:180,46:226:99:1205,0,6532	NCTC13443_01275	lptF	STT00975.1	permease	similar to AA sequence:RefSeq:YP_006496317.1	1																	1
line64	nonsynonymous SNV	gene-NCTC13443_01276:gene-NCTC13443_01276#UGKT01000001.1#1067655:exon1:c.G893A:p.G298D,	UGKT01000001.1	1068548	1068548	G	A	Transition	1	7629.77	202	UGKT01000001.1	1068548	.	G	A	7629.77	PASS	AC=2;AF=1.00;AN=2;DP=203;ExcessHet=3.0103;FS=0.000;MLEAC=2;MLEAF=1.00;MQ=60.00;QD=31.32;SOR=1.384	GT:AD:DP:GQ:PL	1/1:0,202:202:99:7658,604,0	NCTC13443_01276	lptG	STT00976.1	Permease	similar to AA sequence:RefSeq:YP_006496318.1						1	1	1										3
line87	nonsynonymous SNV	gene-NCTC13443_01284:gene-NCTC13443_01284#UGKT01000001.1#1076621:exon1:c.G424A:p.G142R,	UGKT01000001.1	1076846	1076846	C	T	Transition	1	7408.77	197	UGKT01000001.1	1076846	.	C	T	7408.77	PASS	AC=2;AF=1.00;AN=2;DP=199;ExcessHet=3.0103;FS=0.000;MLEAC=2;MLEAF=1.00;MQ=60.00;QD=31.10;SOR=0.745	GT:AD:DP:GQ:PL	1/1:0,197:197:99:7437,589,0	NCTC13443_01284	NCTC13443_01284	STT00984.1	5-keto-2-deoxygluconokinase	similar to AA sequence:RefSeq:YP_006496324.1	1	1	1	1	1	1	1	1										8
line88	synonymous SNV	gene-NCTC13443_01289:gene-NCTC13443_01289#UGKT01000001.1#1079817:exon1:c.C354T:p.S118S,	UGKT01000001.1	1080171	1080171	C	T	Transition	1	8318.77	211	UGKT01000001.1	1080171	.	C	T	8318.77	PASS	AC=2;AF=1.00;AN=2;DP=212;ExcessHet=3.0103;FS=0.000;MLEAC=2;MLEAF=1.00;MQ=60.00;QD=31.49;SOR=0.741	GT:AD:DP:GQ:PL	1/1:0,211:211:99:8347,635,0	NCTC13443_01289	iolD_3	STT00989.1	Epi-inositol hydrolase	similar to AA sequence:RefSeq:YP_006496325.1	1	1	1	1	1													5
line59	nonsynonymous SNV	gene-NCTC13443_01296:gene-NCTC13443_01296#UGKT01000001.1#1085344:exon1:c.G526C:p.A176P,	UGKT01000001.1	1085893	1085893	C	G	Transversion	1	5956.77	152	UGKT01000001.1	1085893	.	C	G	5956.77	PASS	AC=2;AF=1.00;AN=2;DP=153;ExcessHet=3.0103;FS=0.000;MLEAC=2;MLEAF=1.00;MQ=60.00;QD=27.33;SOR=0.988	GT:AD:DP:GQ:PL	1/1:0,152:152:99:5985,456,0	NCTC13443_01296	ugpC_1	STT00996.1	putative ABC transporter	similar to AA sequence:RefSeq:YP_002917497.1				1														1
line18	synonymous SNV	gene-NCTC13443_01311:gene-NCTC13443_01311#UGKT01000001.1#1098036:exon1:c.A189G:p.P63P,	UGKT01000001.1	1098225	1098225	A	G	Transition	1	11829.8	296	UGKT01000001.1	1098225	.	A	G	11829.8	PASS	AC=2;AF=1.00;AN=2;DP=296;ExcessHet=3.0103;FS=0.000;MLEAC=2;MLEAF=1.00;MQ=60.00;QD=32.47;SOR=0.806	GT:AD:DP:GQ:PL	1/1:0,296:296:99:11858,890,0	NCTC13443_01311	NCTC13443_01311	STT01010.1	type I restriction-modification system	similar to AA sequence:RefSeq:YP_006496444.1												1	1	1				3
line69	synonymous SNV	gene-NCTC13443_01324:gene-NCTC13443_01324#UGKT01000001.1#1106159:exon1:c.A318G:p.K106K,	UGKT01000001.1	1106307	1106307	T	C	Transition	1	10437.8	263	UGKT01000001.1	1106307	.	T	C	10437.8	PASS	AC=2;AF=1.00;AN=2;DP=263;ExcessHet=3.0103;FS=0.000;MLEAC=2;MLEAF=1.00;MQ=60.00;QD=30.98;SOR=0.732	GT:AD:DP:GQ:PL	1/1:0,263:263:99:10466,793,0	NCTC13443_01324	NCTC13443_01324	STT01023.1	Uncharacterised protein	ab initio prediction:Prodigal:2.60								1										1
line71	nonsynonymous SNV	gene-NCTC13443_01343:gene-NCTC13443_01343#UGKT01000001.1#1121747:exon1:c.G14T:p.W5L,	UGKT01000001.1	1121761	1121761	G	T	Transversion	1	9871.77	265	UGKT01000001.1	1121761	.	G	T	9871.77	PASS	AC=2;AF=1.00;AN=2;DP=266;ExcessHet=3.0103;FS=0.000;MLEAC=2;MLEAF=1.00;MQ=58.38;QD=27.84;SOR=0.898	GT:AD:DP:GQ:PL	1/1:0,265:265:99:9900,791,0	NCTC13443_01343	NCTC13443_01343	STT01040.1	integrase	similar to AA sequence:RefSeq:YP_008663224.1								1										1
line95	nonsynonymous SNV	gene-NCTC13443_01348:gene-NCTC13443_01348#UGKT01000001.1#1127154:exon1:c.G1300A:p.V434I,	UGKT01000001.1	1127535	1127535	C	T	Transition	0.5	6104.77	297	UGKT01000001.1	1127535	.	C	T	6104.77	PASS	AC=1;AF=0.500;AN=2;BaseQRankSum=0.925;ClippingRankSum=0.000;DP=299;ExcessHet=3.0103;FS=0.000;MLEAC=1;MLEAF=0.500;MQ=60.00;MQRankSum=0.000;QD=20.55;ReadPosRankSum=-0.420;SOR=0.703	GT:AD:DP:GQ:PL	0/1:118,179:297:99:6133,0,3663	NCTC13443_01348	xynB_1	STT01045.1	beta-xylosidase	similar to AA sequence:RefSeq:YP_006498360.1	1	1																2
line93	nonsynonymous SNV	gene-NCTC13443_01348:gene-NCTC13443_01348#UGKT01000001.1#1127154:exon1:c.T275C:p.V92A,	UGKT01000001.1	1128560	1128560	A	G	Transition	0.5	5510.77	296	UGKT01000001.1	1128560	.	A	G	5510.77	PASS	AC=1;AF=0.500;AN=2;BaseQRankSum=0.369;ClippingRankSum=0.000;DP=298;ExcessHet=3.0103;FS=3.819;MLEAC=1;MLEAF=0.500;MQ=60.00;MQRankSum=0.000;QD=18.62;ReadPosRankSum=0.092;SOR=0.910	GT:AD:DP:GQ:PL	0/1:137,159:296:99:5539,0,4639	NCTC13443_01348	xynB_1	STT01045.1	beta-xylosidase	similar to AA sequence:RefSeq:YP_006498360.1		1																1
line96	synonymous SNV	gene-NCTC13443_01349:gene-NCTC13443_01349#UGKT01000001.1#1128893:exon1:c.G219A:p.P73P,	UGKT01000001.1	1130130	1130130	C	T	Transition	0.5	3473.77	294	UGKT01000001.1	1130130	.	C	T	3473.77	PASS	AC=1;AF=0.500;AN=2;BaseQRankSum=0.604;ClippingRankSum=0.000;DP=295;ExcessHet=3.0103;FS=0.913;MLEAC=1;MLEAF=0.500;MQ=60.00;MQRankSum=0.000;QD=11.82;ReadPosRankSum=-0.985;SOR=0.635	GT:AD:DP:GQ:PL	0/1:183,111:294:99:3502,0,6387	NCTC13443_01349	uidB	STT01046.1	xyloside transporter	similar to AA sequence:RefSeq:YP_008663231.1	1	1	1		1													4
line70	synonymous SNV	gene-NCTC13443_01351:gene-NCTC13443_01351#UGKT01000001.1#1132351:exon1:c.C711T:p.I237I,	UGKT01000001.1	1133062	1133062	C	T	Transition	1	8188.77	210	UGKT01000001.1	1133062	.	C	T	8188.77	PASS	AC=2;AF=1.00;AN=2;DP=214;ExcessHet=3.0103;FS=0.000;MLEAC=2;MLEAF=1.00;MQ=58.88;QD=30.69;SOR=0.712	GT:AD:DP:GQ:PL	1/1:0,210:210:99:8217,629,0	NCTC13443_01351	lamB_4	STT01048.1	maltoporin	similar to AA sequence:RefSeq:YP_006498376.1						1	1	1										3
line97	nonsynonymous SNV	gene-NCTC13443_01351:gene-NCTC13443_01351#UGKT01000001.1#1132351:exon1:c.C1246T:p.P416S,	UGKT01000001.1	1133597	1133597	C	T	Transition	0.5	2822.77	205	UGKT01000001.1	1133597	.	C	T	2822.77	PASS	AC=1;AF=0.500;AN=2;BaseQRankSum=-1.146;ClippingRankSum=0.000;DP=205;ExcessHet=3.0103;FS=7.947;MLEAC=1;MLEAF=0.500;MQ=53.70;MQRankSum=-1.480;QD=13.77;ReadPosRankSum=-2.066;SOR=0.803	GT:AD:DP:GQ:PL	0/1:115,90:205:99:2851,0,3953	NCTC13443_01351	lamB_4	STT01048.1	maltoporin	similar to AA sequence:RefSeq:YP_006498376.1	1	1	1	1	1													5
line73	nonsynonymous SNV	gene-NCTC13443_01358:gene-NCTC13443_01358#UGKT01000001.1#1137647:exon1:c.G85A:p.A29T,	UGKT01000001.1	1138286	1138286	C	T	Transition	1	7036.77	183	UGKT01000001.1	1138286	.	C	T	7036.77	PASS	AC=2;AF=1.00;AN=2;BaseQRankSum=-0.390;ClippingRankSum=0.000;DP=183;ExcessHet=3.0103;FS=0.000;MLEAC=2;MLEAF=1.00;MQ=60.00;MQRankSum=0.000;QD=27.55;ReadPosRankSum=-0.599;SOR=0.303	GT:AD:DP:GQ:PL	1/1:1,182:183:99:7065,506,0	NCTC13443_01358	NCTC13443_01358	STT01055.1	plasmid partition ParA protein	similar to AA sequence:RefSeq:YP_005019743.1					1													1
line98	nonsynonymous SNV	gene-NCTC13443_01360:gene-NCTC13443_01360#UGKT01000001.1#1138595:exon1:c.G958A:p.A320T,	UGKT01000001.1	1138673	1138673	C	T	Transition	0.5	1807.77	144	UGKT01000001.1	1138673	.	C	T	1807.77	PASS	AC=1;AF=0.500;AN=2;BaseQRankSum=-1.783;ClippingRankSum=0.000;DP=144;ExcessHet=3.0103;FS=0.000;MLEAC=1;MLEAF=0.500;MQ=60.00;MQRankSum=0.000;QD=12.55;ReadPosRankSum=-1.961;SOR=0.682	GT:AD:DP:GQ:PL	0/1:88,56:144:99:1836,0,3199	NCTC13443_01360	NCTC13443_01360	STT01057.1	amine oxidase%2C flavin-containing	similar to AA sequence:RefSeq:YP_006638187.1	1	1	1	1	1													5
line99	nonsynonymous SNV	gene-NCTC13443_01380:gene-NCTC13443_01380#UGKT01000001.1#1147632:exon1:c.A976G:p.T326A,	UGKT01000001.1	1147791	1147791	T	C	Transition	1	7780.77	196	UGKT01000001.1	1147791	.	T	C	7780.77	PASS	AC=2;AF=1.00;AN=2;DP=196;ExcessHet=3.0103;FS=0.000;MLEAC=2;MLEAF=1.00;MQ=60.00;QD=25.09;SOR=0.734	GT:AD:DP:GQ:PL	1/1:0,196:196:99:7809,589,0	NCTC13443_01380	cusC_1	STT01077.1	copper/silver efflux system outer membrane protein CusC	similar to AA sequence:RefSeq:YP_001338356.1	1	1	1	1	1													5
line73	synonymous SNV	gene-NCTC13443_01380:gene-NCTC13443_01380#UGKT01000001.1#1147632:exon1:c.T666C:p.F222F,	UGKT01000001.1	1148101	1148101	A	G	Transition	1	9726.77	246	UGKT01000001.1	1148101	.	A	G	9726.77	PASS	AC=2;AF=1.00;AN=2;DP=246;ExcessHet=3.0103;FS=0.000;MLEAC=2;MLEAF=1.00;MQ=60.00;QD=29.93;SOR=0.760	GT:AD:DP:GQ:PL	1/1:0,246:246:99:9755,739,0	NCTC13443_01380	cusC_1	STT01077.1	copper/silver efflux system outer membrane protein CusC	similar to AA sequence:RefSeq:YP_001338356.1								1										1
line23	nonsynonymous SNV	gene-NCTC13443_01429:gene-NCTC13443_01429#UGKT01000001.1#1185251:exon1:c.G314C:p.R105P,	UGKT01000001.1	1185490	1185490	C	G	Transversion	0.5	3213.77	244	UGKT01000001.1	1185490	.	C	G	3213.77	PASS	AC=1;AF=0.500;AN=2;BaseQRankSum=-2.122;ClippingRankSum=0.000;DP=244;ExcessHet=3.0103;FS=9.358;MLEAC=1;MLEAF=0.500;MQ=60.00;MQRankSum=0.000;QD=13.17;ReadPosRankSum=0.766;SOR=0.471	GT:AD:DP:GQ:PL	0/1:145,99:244:99:3242,0,5231	NCTC13443_01429	rhaS_2	STT01121.1	negative transcriptional regulator of cel operon	similar to AA sequence:RefSeq:YP_002917635.1												1	1	1				3
line101	nonsynonymous SNV	gene-NCTC13443_01431:gene-NCTC13443_01431#UGKT01000001.1#1186283:exon1:c.A620G:p.D207G,	UGKT01000001.1	1186903	1186903	A	G	Transition	1	10862.8	273	UGKT01000001.1	1186903	.	A	G	10862.8	PASS	AC=2;AF=1.00;AN=2;DP=273;ExcessHet=3.0103;FS=0.000;MLEAC=2;MLEAF=1.00;MQ=60.00;QD=31.74;SOR=0.808	GT:AD:DP:GQ:PL	1/1:0,273:273:99:10891,822,0	NCTC13443_01431	NCTC13443_01431	STT01123.1	transposase	similar to AA sequence:RefSeq:YP_006638146.1	1	1	1	1	1													5
line70	nonsynonymous SNV	gene-NCTC13443_01438:gene-NCTC13443_01438#UGKT01000001.1#1191052:exon1:c.G1997A:p.G666D,	UGKT01000001.1	1191207	1191207	C	T	Transition	1	6696.77	170	UGKT01000001.1	1191207	.	C	T	6696.77	PASS	AC=2;AF=1.00;AN=2;DP=170;ExcessHet=3.0103;FS=0.000;MLEAC=2;MLEAF=1.00;MQ=60.00;QD=32.84;SOR=0.741	GT:AD:DP:GQ:PL	1/1:0,170:170:99:6725,510,0	NCTC13443_01438	yjiY	STT01130.1	Carbon starvation protein A	similar to AA sequence:RefSeq:YP_006496470.1				1														1
line24	synonymous SNV	gene-NCTC13443_01443:gene-NCTC13443_01443#UGKT01000001.1#1195652:exon1:c.G228A:p.L76L,	UGKT01000001.1	1195848	1195848	C	T	Transition	0.5	2608.77	263	UGKT01000001.1	1195848	.	C	T	2608.77	PASS	AC=1;AF=0.500;AN=2;BaseQRankSum=-1.745;ClippingRankSum=0.000;DP=265;ExcessHet=3.0103;FS=8.148;MLEAC=1;MLEAF=0.500;MQ=60.00;MQRankSum=0.000;QD=9.92;ReadPosRankSum=-1.138;SOR=1.168	GT:AD:DP:GQ:PL	0/1:171,92:263:99:2637,0,6050	NCTC13443_01443	hpaB_1	STT01135.1	4-hydroxyphenylacetate 3-monooxygenase	similar to AA sequence:RefSeq:YP_006496472.1												1	1	1				3
line103	nonsynonymous SNV	gene-NCTC13443_01446:gene-NCTC13443_01446#UGKT01000001.1#1197438:exon1:c.C662T:p.S221L,	UGKT01000001.1	1197668	1197668	G	A	Transition	1	7448.77	192	UGKT01000001.1	1197668	.	G	A	7448.77	PASS	AC=2;AF=1.00;AN=2;DP=192;ExcessHet=3.0103;FS=0.000;MLEAC=2;MLEAF=1.00;MQ=60.00;QD=25.91;SOR=0.972	GT:AD:DP:GQ:PL	1/1:0,192:192:99:7477,574,0	NCTC13443_01446	btr	STT01138.1	4-hydroxyphenylacetate catabolism regulatory protein HpaA	similar to AA sequence:RefSeq:YP_005224927.1	1	1	1	1	1													5
line104	synonymous SNV	gene-NCTC13443_01447:gene-NCTC13443_01447#UGKT01000001.1#1198338:exon1:c.T376C:p.L126L,	UGKT01000001.1	1198551	1198551	A	G	Transition	1	7896.77	195	UGKT01000001.1	1198551	.	A	G	7896.77	PASS	AC=2;AF=1.00;AN=2;DP=196;ExcessHet=3.0103;FS=0.000;MLEAC=2;MLEAF=1.00;MQ=60.00;QD=29.29;SOR=0.767	GT:AD:DP:GQ:PL	1/1:0,195:195:99:7925,586,0	NCTC13443_01447	rhmT_2	STT01139.1	4-hydroxyphenylacetate permease	similar to AA sequence:RefSeq:YP_008427399.1	1	1	1	1	1													5
line112	synonymous SNV	gene-NCTC13443_01469:gene-NCTC13443_01469#UGKT01000001.1#1207880:exon1:c.A825G:p.Q275Q,	UGKT01000001.1	1208277	1208277	T	C	Transition	1	6395.77	159	UGKT01000001.1	1208277	.	T	C	6395.77	PASS	AC=2;AF=1.00;AN=2;BaseQRankSum=-0.201;ClippingRankSum=0.000;DP=159;ExcessHet=3.0103;FS=3.149;MLEAC=2;MLEAF=1.00;MQ=60.00;MQRankSum=0.000;QD=33.75;ReadPosRankSum=0.494;SOR=0.345	GT:AD:DP:GQ:PL	1/1:1,158:159:99:6424,436,0	NCTC13443_01469	NCTC13443_01469	STT01161.1	D-serine deaminase	similar to AA sequence:RefSeq:YP_006638122.1										1								1
line106	nonsynonymous SNV	gene-NCTC13443_01506:gene-NCTC13443_01506#UGKT01000001.1#1235857:exon1:c.T151C:p.F51L,	UGKT01000001.1	1236008	1236008	T	C	Transition	1	10972.8	279	UGKT01000001.1	1236008	.	T	C	10972.8	PASS	AC=2;AF=1.00;AN=2;DP=280;ExcessHet=3.0103;FS=0.000;MLEAC=2;MLEAF=1.00;MQ=60.00;QD=31.84;SOR=0.806	GT:AD:DP:GQ:PL	1/1:0,279:279:99:11001,838,0	NCTC13443_01506	lacE_1	STT01198.1	PTS system protein	similar to AA sequence:RefSeq:YP_006496515.1	1	1	1	1	1	1	1	1										8
line73	nonsynonymous SNV	gene-NCTC13443_01516:gene-NCTC13443_01516#UGKT01000001.1#1241664:exon1:c.A5G:p.N2S,	UGKT01000001.1	1241669	1241669	A	G	Transition	1	9033.77	230	UGKT01000001.1	1241669	.	A	G	9033.77	PASS	AC=2;AF=1.00;AN=2;DP=230;ExcessHet=3.0103;FS=0.000;MLEAC=2;MLEAF=1.00;MQ=60.00;QD=33.34;SOR=0.746	GT:AD:DP:GQ:PL	1/1:0,230:230:99:9062,691,0	NCTC13443_01516	NCTC13443_01516	STT01205.1	ribosomal-protein-S18p-alanine acetyltransferase	similar to AA sequence:RefSeq:YP_006638086.1						1	1	1										3
line79	nonsynonymous SNV	gene-NCTC13443_01519:gene-NCTC13443_01519#UGKT01000001.1#1243404:exon1:c.A298G:p.I100V,	UGKT01000001.1	1243702	1243702	A	G	Transition	1	10304.8	254	UGKT01000001.1	1243702	.	A	G	10304.8	PASS	AC=2;AF=1.00;AN=2;DP=254;ExcessHet=3.0103;FS=0.000;MLEAC=2;MLEAF=1.00;MQ=60.00;QD=30.06;SOR=0.826	GT:AD:DP:GQ:PL	1/1:0,254:254:99:10333,770,0	NCTC13443_01519	prfC_2	STT01208.1	peptide chain release factor 3	similar to AA sequence:RefSeq:YP_006496523.1			1															1
line107	nonsynonymous SNV	gene-NCTC13443_01522:gene-NCTC13443_01522#UGKT01000001.1#1245825:exon1:c.C623T:p.T208I,	UGKT01000001.1	1246448	1246448	C	T	Transition	1	8775.77	220	UGKT01000001.1	1246448	.	C	T	8775.77	PASS	AC=2;AF=1.00;AN=2;DP=220;ExcessHet=3.0103;FS=0.000;MLEAC=2;MLEAF=1.00;MQ=60.00;QD=28.94;SOR=1.073	GT:AD:DP:GQ:PL	1/1:0,220:220:99:8804,661,0	NCTC13443_01522	NCTC13443_01522	STT01211.1	phospholipase%2C patatin family	similar to AA sequence:RefSeq:YP_002240570.1	1	1	1	1	1													5
line108	nonsynonymous SNV	gene-NCTC13443_01525:gene-NCTC13443_01525#UGKT01000001.1#1249514:exon1:c.C461T:p.A154V,	UGKT01000001.1	1249975	1249975	C	T	Transition	1	10010.8	259	UGKT01000001.1	1249975	.	C	T	10010.8	PASS	AC=2;AF=1.00;AN=2;DP=260;ExcessHet=3.0103;FS=0.000;MLEAC=2;MLEAF=1.00;MQ=60.00;QD=28.92;SOR=0.832	GT:AD:DP:GQ:PL	1/1:0,259:259:99:10039,776,0	NCTC13443_01525	deoC_1	STT01214.1	deoxyribose-phosphate aldolase	similar to AA sequence:RefSeq:YP_006638078.1	1	1	1	1	1													5
line74	stoploss	gene-NCTC13443_01541:gene-NCTC13443_01541#UGKT01000001.1#1258274:exon1:c.A1031G:p.X344W,	UGKT01000001.1	1259305	1259305	A	G	Transition	1	10575.8	264	UGKT01000001.1	1259305	.	A	G	10575.8	PASS	AC=2;AF=1.00;AN=2;DP=264;ExcessHet=3.0103;FS=0.000;MLEAC=2;MLEAF=1.00;MQ=60.00;QD=32.91;SOR=0.724	GT:AD:DP:GQ:PL	1/1:0,264:264:99:10604,794,0	NCTC13443_01541	nadR_2	STT01230.1	NadR transcriptional regulator / Nicotinamide-nucleotide adenylyltransferase	similar to AA sequence:RefSeq:YP_006496538.1						1	1	1										3
line109	nonsynonymous SNV	gene-NCTC13443_01543:gene-NCTC13443_01543#UGKT01000001.1#1259940:exon1:c.T854C:p.V285A,gene-NCTC13443_01542:gene-NCTC13443_01542#UGKT01000001.1#1259399:exon1:c.T7C:p.S3P,	UGKT01000001.1	1259960	1259960	A	G	Transition	0.5	4517.77	220	UGKT01000001.1	1259960	.	A	G	4517.77	PASS	AC=1;AF=0.500;AN=2;BaseQRankSum=2.458;ClippingRankSum=0.000;DP=220;ExcessHet=3.0103;FS=13.978;MLEAC=1;MLEAF=0.500;MQ=60.00;MQRankSum=0.000;QD=20.54;ReadPosRankSum=-1.143;SOR=0.278	GT:AD:DP:GQ:PL	0/1:93,127:220:99:4546,0,3010	NCTC13443_01543	yjjK_2	STT01232.1	ABC transporter	similar to AA sequence:RefSeq:YP_006496539.1	1	1																2
line77	nonsynonymous SNV	gene-NCTC13443_01546:gene-NCTC13443_01546#UGKT01000001.1#1261613:exon1:c.A517G:p.T173A,	UGKT01000001.1	1262130	1262130	A	G	Transition	1	7024.77	188	UGKT01000001.1	1262130	.	A	G	7024.77	PASS	AC=2;AF=1.00;AN=2;DP=188;ExcessHet=3.0103;FS=0.000;MLEAC=2;MLEAF=1.00;MQ=60.00;QD=30.41;SOR=0.758	GT:AD:DP:GQ:PL	1/1:0,188:188:99:7053,564,0	NCTC13443_01546	slt_2	STT01235.1	lytic murein transglycosylase	similar to AA sequence:RefSeq:YP_008663361.1				1														1
line75	nonsynonymous SNV	gene-NCTC13443_01549:gene-NCTC13443_01549#UGKT01000001.1#1264270:exon1:c.C35T:p.T12M,	UGKT01000001.1	1264305	1264305	C	T	Transition	0.5	1190.77	308	UGKT01000001.1	1264305	.	C	T	1190.77	PASS	AC=1;AF=0.500;AN=2;BaseQRankSum=-1.898;ClippingRankSum=0.000;DP=309;ExcessHet=3.0103;FS=8.485;MLEAC=1;MLEAF=0.500;MQ=60.00;MQRankSum=0.000;QD=3.87;ReadPosRankSum=-0.712;SOR=0.952	GT:AD:DP:GQ:PL	0/1:251,57:308:99:1219,0,9023	NCTC13443_01549	cobC_1	STT01238.1	phosphoglycerate mutase	similar to AA sequence:RefSeq:YP_006496543.1						1												1
line110	synonymous SNV	gene-NCTC13443_01549:gene-NCTC13443_01549#UGKT01000001.1#1264270:exon1:c.C291T:p.S97S,	UGKT01000001.1	1264561	1264561	C	T	Transition	1	6981.77	182	UGKT01000001.1	1264561	.	C	T	6981.77	PASS	AC=2;AF=1.00;AN=2;DP=182;ExcessHet=3.0103;FS=0.000;MLEAC=2;MLEAF=1.00;MQ=60.00;QD=31.49;SOR=0.784	GT:AD:DP:GQ:PL	1/1:0,182:182:99:7010,545,0	NCTC13443_01549	cobC_1	STT01238.1	phosphoglycerate mutase	similar to AA sequence:RefSeq:YP_006496543.1	1	1	1	1	1													5
line111	nonsynonymous SNV	gene-NCTC13443_01551:gene-NCTC13443_01551#UGKT01000001.1#1265994:exon1:c.A160G:p.T54A,	UGKT01000001.1	1266154	1266154	A	G	Transition	0.5	5043.77	225	UGKT01000001.1	1266154	.	A	G	5043.77	PASS	AC=1;AF=0.500;AN=2;BaseQRankSum=1.918;ClippingRankSum=0.000;DP=226;ExcessHet=3.0103;FS=4.713;MLEAC=1;MLEAF=0.500;MQ=60.00;MQRankSum=0.000;QD=22.42;ReadPosRankSum=1.441;SOR=0.464	GT:AD:DP:GQ:PL	0/1:85,140:225:99:5072,0,2691	NCTC13443_01551	NCTC13443_01551	STT01240.1	CreA protein	similar to AA sequence:RefSeq:YP_008427323.1	1	1																2
line76	synonymous SNV	gene-NCTC13443_01557:gene-NCTC13443_01557#UGKT01000001.1#1269835:exon1:c.C147T:p.T49T,	UGKT01000001.1	1269982	1269982	C	T	Transition	1	6977.77	188	UGKT01000001.1	1269982	.	C	T	6977.77	PASS	AC=2;AF=1.00;AN=2;DP=190;ExcessHet=3.0103;FS=0.000;MLEAC=2;MLEAF=1.00;MQ=60.00;QD=30.64;SOR=0.816	GT:AD:DP:GQ:PL	1/1:0,188:188:99:7006,559,0	NCTC13443_01557	NCTC13443_01557	STT01246.1	inner membrane protein CreD	similar to AA sequence:RefSeq:YP_006638061.1						1	1	1										3
line112	nonsynonymous SNV	gene-NCTC13443_01557:gene-NCTC13443_01557#UGKT01000001.1#1269835:exon1:c.G152A:p.C51Y,	UGKT01000001.1	1269987	1269987	G	A	Transition	1	5935.77	158	UGKT01000001.1	1269987	.	G	A	5935.77	PASS	AC=2;AF=1.00;AN=2;DP=158;ExcessHet=3.0103;FS=0.000;MLEAC=2;MLEAF=1.00;MQ=60.00;QD=34.50;SOR=1.143	GT:AD:DP:GQ:PL	1/1:0,158:158:99:5964,472,0	NCTC13443_01557	NCTC13443_01557	STT01246.1	inner membrane protein CreD	similar to AA sequence:RefSeq:YP_006638061.1	1	1	1	1	1													5
line77	nonsynonymous SNV	gene-NCTC13443_01559:gene-NCTC13443_01559#UGKT01000001.1#1271639:exon1:c.T221C:p.L74P,	UGKT01000001.1	1271860	1271860	T	C	Transition	1	9279.77	232	UGKT01000001.1	1271860	.	T	C	9279.77	PASS	AC=2;AF=1.00;AN=2;DP=232;ExcessHet=3.0103;FS=0.000;MLEAC=2;MLEAF=1.00;MQ=60.00;QD=27.79;SOR=0.962	GT:AD:DP:GQ:PL	1/1:0,232:232:99:9308,698,0	NCTC13443_01559	NCTC13443_01559	STT01248.1	TrmH family RNA methyltransferase	similar to AA sequence:RefSeq:YP_006638059.1						1	1	1										3
line113	synonymous SNV	gene-NCTC13443_01562:gene-NCTC13443_01562#UGKT01000001.1#1274946:exon1:c.C286T:p.L96L,	UGKT01000001.1	1275232	1275232	C	T	Transition	1	7461.77	198	UGKT01000001.1	1275232	.	C	T	7461.77	PASS	AC=2;AF=1.00;AN=2;DP=200;ExcessHet=3.0103;FS=0.000;MLEAC=2;MLEAF=1.00;MQ=60.00;QD=27.40;SOR=0.798	GT:AD:DP:GQ:PL	1/1:0,198:198:99:7490,591,0	NCTC13443_01562	thrB	STT01250.1	homoserine kinase	similar to AA sequence:RefSeq:YP_005018048.1	1	1	1	1	1	1	1	1										8
line112	nonsynonymous SNV	gene-NCTC13443_01563:gene-NCTC13443_01563#UGKT01000001.1#1275879:exon1:c.G980A:p.G327D,	UGKT01000001.1	1276859	1276859	G	A	Transition	0.5	475.77	235	UGKT01000001.1	1276859	.	G	A	475.77	PASS	AC=1;AF=0.500;AN=2;BaseQRankSum=1.448;ClippingRankSum=0.000;DP=235;ExcessHet=3.0103;FS=3.666;MLEAC=1;MLEAF=0.500;MQ=60.00;MQRankSum=0.000;QD=2.02;ReadPosRankSum=0.564;SOR=1.070	GT:AD:DP:GQ:PL	0/1:206,29:235:99:504,0,7634	NCTC13443_01563	thrC	STT01251.1	threonine synthase	similar to AA sequence:RefSeq:YP_006496553.1		1																1
line79	nonsynonymous SNV	gene-NCTC13443_01587:gene-NCTC13443_01587#UGKT01000001.1#1292860:exon1:c.A1484G:p.H495R,	UGKT01000001.1	1294344	1294344	A	G	Transition	1	10314.8	259	UGKT01000001.1	1294344	.	A	G	10314.8	PASS	AC=2;AF=1.00;AN=2;DP=260;ExcessHet=3.0103;FS=0.000;MLEAC=2;MLEAF=1.00;MQ=60.00;QD=32.14;SOR=0.732	GT:AD:DP:GQ:PL	1/1:0,259:259:99:10343,782,0	NCTC13443_01587	ileS	STT01274.1	isoleucyl-tRNA synthetase	similar to AA sequence:RefSeq:YP_006496575.1						1	1	1										3
line114	nonsynonymous SNV	gene-NCTC13443_01601:gene-NCTC13443_01601#UGKT01000001.1#1301009:exon1:c.C55T:p.R19C,	UGKT01000001.1	1301064	1301064	C	T	Transition	0.5	2843.77	222	UGKT01000001.1	1301064	.	C	T	2843.77	PASS	AC=1;AF=0.500;AN=2;BaseQRankSum=-1.105;ClippingRankSum=0.000;DP=223;ExcessHet=3.0103;FS=3.089;MLEAC=1;MLEAF=0.500;MQ=60.00;MQRankSum=0.000;QD=12.81;ReadPosRankSum=-0.688;SOR=0.496	GT:AD:DP:GQ:PL	0/1:134,88:222:99:2872,0,4819	NCTC13443_01601	dapB_1	STT01288.1	dihydrodipicolinate reductase	similar to AA sequence:RefSeq:YP_006496598.1	1	1	1		1													4
line115	synonymous SNV	gene-NCTC13443_01617:gene-NCTC13443_01617#UGKT01000001.1#1312565:exon1:c.T153C:p.G51G,	UGKT01000001.1	1313403	1313403	A	G	Transition	0.5	4762.77	231	UGKT01000001.1	1313403	.	A	G	4762.77	PASS	AC=1;AF=0.500;AN=2;BaseQRankSum=3.190;ClippingRankSum=0.000;DP=232;ExcessHet=3.0103;FS=2.295;MLEAC=1;MLEAF=0.500;MQ=60.00;MQRankSum=0.000;QD=20.62;ReadPosRankSum=-0.083;SOR=0.533	GT:AD:DP:GQ:PL	0/1:93,138:231:99:4791,0,2763	NCTC13443_01617	pdxA1	STT01304.1	4-hydroxythreonine-4-phosphate dehydrogenase	similar to AA sequence:RefSeq:YP_006638020.1	1	1																2
line116	nonsynonymous SNV	gene-NCTC13443_01618:gene-NCTC13443_01618#UGKT01000001.1#1313560:exon1:c.G1015A:p.G339S,	UGKT01000001.1	1313833	1313833	C	T	Transition	1	9090.77	229	UGKT01000001.1	1313833	.	C	T	9090.77	PASS	AC=2;AF=1.00;AN=2;DP=229;ExcessHet=3.0103;FS=0.000;MLEAC=2;MLEAF=1.00;MQ=60.00;QD=29.60;SOR=0.977	GT:AD:DP:GQ:PL	1/1:0,229:229:99:9119,688,0	NCTC13443_01618	surA	STT01305.1	survival protein SurA precursor (Peptidyl-prolyl cis-trans isomerase SurA)	similar to AA sequence:RefSeq:YP_006496611.1	1	1	1	1	1	1	1	1										8
line19	synonymous SNV	gene-NCTC13443_01619:gene-NCTC13443_01619#UGKT01000001.1#1314901:exon1:c.G321A:p.L107L,	UGKT01000001.1	1316930	1316930	C	T	Transition	1	9156.77	231	UGKT01000001.1	1316930	.	C	T	9156.77	PASS	AC=2;AF=1.00;AN=2;DP=231;ExcessHet=3.0103;FS=0.000;MLEAC=2;MLEAF=1.00;MQ=60.00;QD=30.23;SOR=0.974	GT:AD:DP:GQ:PL	1/1:0,231:231:99:9185,692,0	NCTC13443_01619	lptD	STT01306.1	outer membrane protein Imp	similar to AA sequence:RefSeq:YP_006496612.1									1	1	1							3
line117	synonymous SNV	gene-NCTC13443_01621:gene-NCTC13443_01621#UGKT01000001.1#1318353:exon1:c.C564T:p.A188A,	UGKT01000001.1	1318489	1318489	G	A	Transition	1	8796.77	218	UGKT01000001.1	1318489	.	G	A	8796.77	PASS	AC=2;AF=1.00;AN=2;DP=220;ExcessHet=3.0103;FS=0.000;MLEAC=2;MLEAF=1.00;MQ=60.00;QD=27.60;SOR=0.769	GT:AD:DP:GQ:PL	1/1:0,218:218:99:8825,657,0	NCTC13443_01621	citZ	STT01308.1	two-component response regulator for citrate	similar to AA sequence:RefSeq:YP_002917763.1	1	1	1	1	1													5
line88	synonymous SNV	gene-NCTC13443_01623:gene-NCTC13443_01623#UGKT01000001.1#1320991:exon1:c.C420T:p.I140I,	UGKT01000001.1	1321411	1321411	C	T	Transition	1	10650.8	273	UGKT01000001.1	1321411	.	C	T	10650.8	PASS	AC=2;AF=1.00;AN=2;DP=273;ExcessHet=3.0103;FS=0.000;MLEAC=2;MLEAF=1.00;MQ=60.00;QD=24.66;SOR=0.909	GT:AD:DP:GQ:PL	1/1:0,273:273:99:10679,817,0	NCTC13443_01623	cimH	STT01310.1	malate Na(+) symporter	similar to AA sequence:RefSeq:YP_006638014.1			1															1
line118	synonymous SNV	gene-NCTC13443_01626:gene-NCTC13443_01626#UGKT01000001.1#1323821:exon1:c.C1668A:p.G556G,	UGKT01000001.1	1325061	1325061	G	T	Transversion	0.5	2895.77	203	UGKT01000001.1	1325061	.	G	T	2895.77	PASS	AC=1;AF=0.500;AN=2;BaseQRankSum=1.389;ClippingRankSum=0.000;DP=203;ExcessHet=3.0103;FS=1.734;MLEAC=1;MLEAF=0.500;MQ=60.00;MQRankSum=0.000;QD=14.26;ReadPosRankSum=-0.432;SOR=0.566	GT:AD:DP:GQ:PL	0/1:116,87:203:99:2924,0,3980	NCTC13443_01626	rapA	STT01313.1	RNA polymerase associated protein RapA	similar to AA sequence:RefSeq:YP_006496620.1	1																	1
line82	synonymous SNV	gene-NCTC13443_01626:gene-NCTC13443_01626#UGKT01000001.1#1323821:exon1:c.G876A:p.P292P,	UGKT01000001.1	1325853	1325853	C	T	Transition	1	8403.77	210	UGKT01000001.1	1325853	.	C	T	8403.77	PASS	AC=2;AF=1.00;AN=2;DP=210;ExcessHet=3.0103;FS=0.000;MLEAC=2;MLEAF=1.00;MQ=60.00;QD=34.49;SOR=0.856	GT:AD:DP:GQ:PL	1/1:0,210:210:99:8432,630,0	NCTC13443_01626	rapA	STT01313.1	RNA polymerase associated protein RapA	similar to AA sequence:RefSeq:YP_006496620.1						1	1	1										3
line83	nonsynonymous SNV	gene-NCTC13443_01633:gene-NCTC13443_01633#UGKT01000001.1#1333837:exon1:c.G4A:p.A2T,	UGKT01000001.1	1333841	1333841	G	A	Transition	1	13319.8	336	UGKT01000001.1	1333841	.	G	A	13319.8	PASS	AC=2;AF=1.00;AN=2;DP=337;ExcessHet=3.0103;FS=0.000;MLEAC=2;MLEAF=1.00;MQ=60.00;QD=31.65;SOR=1.051	GT:AD:DP:GQ:PL	1/1:0,336:336:99:13348,1010,0	NCTC13443_01633	araC_3	STT01320.1	Arabinose operon regulatory protein	similar to AA sequence:RefSeq:YP_006496624.1						1	1	1										3
line120	synonymous SNV	gene-NCTC13443_01636:gene-NCTC13443_01636#UGKT01000001.1#1336251:exon1:c.T1371C:p.A457A,	UGKT01000001.1	1336492	1336492	A	G	Transition	0.5	3676.77	177	UGKT01000001.1	1336492	.	A	G	3676.77	PASS	AC=1;AF=0.500;AN=2;BaseQRankSum=1.534;ClippingRankSum=0.000;DP=177;ExcessHet=3.0103;FS=3.518;MLEAC=1;MLEAF=0.500;MQ=60.00;MQRankSum=0.000;QD=20.77;ReadPosRankSum=-2.415;SOR=0.468	GT:AD:DP:GQ:PL	0/1:73,104:177:99:3705,0,2364	NCTC13443_01636	NCTC13443_01636	STT01323.1	thiamin ABC transporter transmembrane protein	similar to AA sequence:RefSeq:YP_006638002.1	1	1																2
line83	synonymous SNV	gene-NCTC13443_01636:gene-NCTC13443_01636#UGKT01000001.1#1336251:exon1:c.T682C:p.L228L,	UGKT01000001.1	1337181	1337181	A	G	Transition	1	7061.77	179	UGKT01000001.1	1337181	.	A	G	7061.77	PASS	AC=2;AF=1.00;AN=2;DP=181;ExcessHet=3.0103;FS=0.000;MLEAC=2;MLEAF=1.00;MQ=60.00;QD=27.31;SOR=1.009	GT:AD:DP:GQ:PL	1/1:0,179:179:99:7090,538,0	NCTC13443_01636	NCTC13443_01636	STT01323.1	thiamin ABC transporter transmembrane protein	similar to AA sequence:RefSeq:YP_006638002.1				1														1
line121	nonsynonymous SNV	gene-NCTC13443_01637:gene-NCTC13443_01637#UGKT01000001.1#1337837:exon1:c.A418G:p.S140G,	UGKT01000001.1	1338404	1338404	T	C	Transition	1	7869.77	197	UGKT01000001.1	1338404	.	T	C	7869.77	PASS	AC=2;AF=1.00;AN=2;DP=197;ExcessHet=3.0103;FS=0.000;MLEAC=2;MLEAF=1.00;MQ=60.00;QD=31.94;SOR=0.724	GT:AD:DP:GQ:PL	1/1:0,197:197:99:7898,591,0	NCTC13443_01637	thiB	STT01324.1	thiamin ABC transporter	similar to AA sequence:RefSeq:YP_006496628.1	1	1	1	1	1													5
line122	synonymous SNV	gene-NCTC13443_01640:gene-NCTC13443_01640#UGKT01000001.1#1341273:exon1:c.C903T:p.I301I,	UGKT01000001.1	1342176	1342176	C	T	Transition	0.5	3728.77	188	UGKT01000001.1	1342176	.	C	T	3728.77	PASS	AC=1;AF=0.500;AN=2;BaseQRankSum=-0.765;ClippingRankSum=0.000;DP=190;ExcessHet=3.0103;FS=0.000;MLEAC=1;MLEAF=0.500;MQ=60.00;MQRankSum=0.000;QD=19.83;ReadPosRankSum=0.085;SOR=0.708	GT:AD:DP:GQ:PL	0/1:78,110:188:99:3757,0,2606	NCTC13443_01640	setA	STT01326.1	transport protein	similar to AA sequence:RefSeq:YP_006496631.1	1																	1
line120	nonsynonymous SNV	gene-NCTC13443_01641:gene-NCTC13443_01641#UGKT01000001.1#1342491:exon1:c.G487A:p.A163T,	UGKT01000001.1	1343316	1343316	C	T	Transition	0.5	3556.77	295	UGKT01000001.1	1343316	.	C	T	3556.77	PASS	AC=1;AF=0.500;AN=2;BaseQRankSum=0.054;ClippingRankSum=0.000;DP=296;ExcessHet=3.0103;FS=3.258;MLEAC=1;MLEAF=0.500;MQ=60.00;MQRankSum=0.000;QD=12.06;ReadPosRankSum=0.374;SOR=0.903	GT:AD:DP:GQ:PL	0/1:182,113:295:99:3585,0,6325	NCTC13443_01641	gudP_1	STT01327.1	transporter anion:cation symporter (ACS) family	similar to AA sequence:RefSeq:YP_002240462.1		1																1
line84	synonymous SNV	gene-NCTC13443_01643:gene-NCTC13443_01643#UGKT01000001.1#1344967:exon1:c.T588C:p.Y196Y,	UGKT01000001.1	1345136	1345136	A	G	Transition	1	8659.77	218	UGKT01000001.1	1345136	.	A	G	8659.77	PASS	AC=2;AF=1.00;AN=2;BaseQRankSum=-0.311;ClippingRankSum=0.000;DP=218;ExcessHet=3.0103;FS=3.472;MLEAC=2;MLEAF=1.00;MQ=60.00;MQRankSum=0.000;QD=25.33;ReadPosRankSum=-0.935;SOR=0.574	GT:AD:DP:GQ:PL	1/1:1,217:218:99:8688,614,0	NCTC13443_01643	aroD	STT01329.1	3-dehydroquinate dehydratase	similar to AA sequence:RefSeq:YP_008427248.1						1	1	1										3
line85	stopgain	gene-NCTC13443_01644:gene-NCTC13443_01644#UGKT01000001.1#1345753:exon1:c.C1168T:p.Q390X,	UGKT01000001.1	1345801	1345801	G	A	Transition	1	11683.8	299	UGKT01000001.1	1345801	.	G	A	11683.8	PASS	AC=2;AF=1.00;AN=2;DP=300;ExcessHet=3.0103;FS=0.000;MLEAC=2;MLEAF=1.00;MQ=60.00;QD=32.24;SOR=0.858	GT:AD:DP:GQ:PL	1/1:0,299:299:99:11712,897,0	NCTC13443_01644	ydiM	STT01330.1	MFS family transporter	similar to AA sequence:RefSeq:YP_008427247.1						1	1	1										3
line125	nonsynonymous SNV	gene-NCTC13443_01660:gene-NCTC13443_01660#UGKT01000001.1#1357118:exon1:c.C679T:p.R227C,	UGKT01000001.1	1357797	1357797	C	T	Transition	0.5	3941.77	181	UGKT01000001.1	1357797	.	C	T	3941.77	PASS	AC=1;AF=0.500;AN=2;BaseQRankSum=-2.385;ClippingRankSum=0.000;DP=183;ExcessHet=3.0103;FS=1.948;MLEAC=1;MLEAF=0.500;MQ=60.00;MQRankSum=0.000;QD=21.78;ReadPosRankSum=-3.493;SOR=0.884	GT:AD:DP:GQ:PL	0/1:63,118:181:99:3970,0,2031	NCTC13443_01660	ilvI_1	STT01345.1	acetolactate synthase 3 catalytic subunit	similar to AA sequence:RefSeq:YP_005018138.1	1	1																2
line126	nonsynonymous SNV	gene-NCTC13443_01672:gene-NCTC13443_01672#UGKT01000001.1#1364701:exon1:c.C185T:p.A62V,	UGKT01000001.1	1364886	1364886	C	T	Transition	0.5	2456.77	208	UGKT01000001.1	1364886	.	C	T	2456.77	PASS	AC=1;AF=0.500;AN=2;BaseQRankSum=-1.597;ClippingRankSum=0.000;DP=209;ExcessHet=3.0103;FS=0.000;MLEAC=1;MLEAF=0.500;MQ=60.00;MQRankSum=0.000;QD=11.81;ReadPosRankSum=-1.273;SOR=0.674	GT:AD:DP:GQ:PL	0/1:127,81:208:99:2485,0,4441	NCTC13443_01672	murE	STT01357.1	UDP-N-acetylmuramoylalanyl-D-glutamate--2%2C 6-diaminopimelate ligase	similar to AA sequence:RefSeq:YP_006496650.1	1	1	1		1													4
line127	nonsynonymous SNV	gene-NCTC13443_01682:gene-NCTC13443_01682#UGKT01000001.1#1370825:exon1:c.C92T:p.A31V,	UGKT01000001.1	1370917	1370917	C	T	Transition	0.5	5276.77	248	UGKT01000001.1	1370917	.	C	T	5276.77	PASS	AC=1;AF=0.500;AN=2;BaseQRankSum=-2.428;ClippingRankSum=0.000;DP=249;ExcessHet=3.0103;FS=0.000;MLEAC=1;MLEAF=0.500;MQ=60.00;MQRankSum=0.000;QD=21.28;ReadPosRankSum=-1.709;SOR=0.666	GT:AD:DP:GQ:PL	0/1:92,156:248:99:5305,0,3010	NCTC13443_01682	ftsW_3	STT01367.1	cell division protein FtsW	similar to AA sequence:RefSeq:YP_006637976.1	1	1																2
line128	nonsynonymous SNV	gene-NCTC13443_01684:gene-NCTC13443_01684#UGKT01000001.1#1371555:exon1:c.G424A:p.V142I,	UGKT01000001.1	1371979	1371979	G	A	Transition	0.5	2710.77	203	UGKT01000001.1	1371979	.	G	A	2710.77	PASS	AC=1;AF=0.500;AN=2;BaseQRankSum=-4.661;ClippingRankSum=0.000;DP=204;ExcessHet=3.0103;FS=9.427;MLEAC=1;MLEAF=0.500;MQ=60.00;MQRankSum=0.000;QD=13.35;ReadPosRankSum=-0.987;SOR=0.333	GT:AD:DP:GQ:PL	0/1:112,91:203:99:2739,0,3980	NCTC13443_01684	murG_2	STT01369.1	UDP-N-acetylglucosamine-N-acetylmuramyl-(pentapeptide) pyrophosphoryl-undecaprenol N-acetylglucosamine transferase	similar to AA sequence:RefSeq:YP_006496655.1	1	1	1	1	1													5
line127	synonymous SNV	gene-NCTC13443_01694:gene-NCTC13443_01694#UGKT01000001.1#1379928:exon1:c.A1773G:p.E591E,	UGKT01000001.1	1381701	1381701	A	G	Transition	0.5	4714.77	274	UGKT01000001.1	1381701	.	A	G	4714.77	PASS	AC=1;AF=0.500;AN=2;BaseQRankSum=2.656;ClippingRankSum=0.000;DP=276;ExcessHet=3.0103;FS=0.000;MLEAC=1;MLEAF=0.500;MQ=60.00;MQRankSum=0.000;QD=17.21;ReadPosRankSum=-0.253;SOR=0.721	GT:AD:DP:GQ:PL	0/1:133,141:274:99:4743,0,4087	NCTC13443_01694	secA_1	STT01379.1	protein export cytoplasm protein SecA ATPase RNA helicase	similar to AA sequence:RefSeq:YP_006496663.1		1																1
line129	nonsynonymous SNV	gene-NCTC13443_01703:gene-NCTC13443_01703#UGKT01000001.1#1386944:exon1:c.T1058C:p.V353A,	UGKT01000001.1	1387462	1387462	A	G	Transition	0.5	3648.77	164	UGKT01000001.1	1387462	.	A	G	3648.77	PASS	AC=1;AF=0.500;AN=2;BaseQRankSum=1.858;ClippingRankSum=0.000;DP=166;ExcessHet=3.0103;FS=2.025;MLEAC=1;MLEAF=0.500;MQ=60.00;MQRankSum=0.000;QD=22.25;ReadPosRankSum=0.565;SOR=0.895	GT:AD:DP:GQ:PL	0/1:62,102:164:99:3677,0,1925	NCTC13443_01703	xpsE	STT01387.1	type IV fimbrial assembly%2C ATPase PilB	similar to AA sequence:RefSeq:YP_006637958.1	1	1																2
line86	nonsynonymous SNV	gene-NCTC13443_01710:gene-NCTC13443_01710#UGKT01000001.1#1392942:exon1:c.T292C:p.F98L,	UGKT01000001.1	1394058	1394058	A	G	Transition	0.5	3002.77	282	UGKT01000001.1	1394058	.	A	G	3002.77	PASS	AC=1;AF=0.500;AN=2;BaseQRankSum=1.309;ClippingRankSum=0.000;DP=285;ExcessHet=3.0103;FS=10.225;MLEAC=1;MLEAF=0.500;MQ=60.00;MQRankSum=0.000;QD=10.65;ReadPosRankSum=0.624;SOR=0.354	GT:AD:DP:GQ:PL	0/1:184,98:282:99:3031,0,6413	NCTC13443_01710	yicJ_2	STT01394.1	GPH family transporter	similar to AA sequence:RefSeq:YP_006496676.1						1												1
line130	nonsynonymous SNV	gene-NCTC13443_01715:gene-NCTC13443_01715#UGKT01000001.1#1400141:exon1:c.T1754C:p.V585A,	UGKT01000001.1	1401895	1401895	T	C	Transition	0.5	1293.77	209	UGKT01000001.1	1401895	.	T	C	1293.77	PASS	AC=1;AF=0.500;AN=2;BaseQRankSum=-1.221;ClippingRankSum=0.000;DP=210;ExcessHet=3.0103;FS=0.000;MLEAC=1;MLEAF=0.500;MQ=60.00;MQRankSum=0.000;QD=6.19;ReadPosRankSum=-0.403;SOR=0.681	GT:AD:DP:GQ:PL	0/1:158,51:209:99:1322,0,5569	NCTC13443_01715	aceF	STT01398.1	dihydrolipoamide acetyltransferase component of pyruvate dehydrogenase complex	similar to AA sequence:RefSeq:YP_006637947.1	1																	1
line87	synonymous SNV	gene-NCTC13443_01722:gene-NCTC13443_01722#UGKT01000001.1#1407021:exon1:c.T1749C:p.G583G,	UGKT01000001.1	1408770	1408770	T	C	Transition	0.5	3172.77	283	UGKT01000001.1	1408770	.	T	C	3172.77	PASS	AC=1;AF=0.500;AN=2;BaseQRankSum=1.022;ClippingRankSum=0.000;DP=284;ExcessHet=3.0103;FS=0.945;MLEAC=1;MLEAF=0.500;MQ=60.00;MQRankSum=0.000;QD=11.21;ReadPosRankSum=1.564;SOR=0.767	GT:AD:DP:GQ:PL	0/1:182,101:283:99:3201,0,6313	NCTC13443_01722	acnB	STT01405.1	bifunctional aconitate hydratase 2/2-methylisocitrate dehydratase	similar to AA sequence:RefSeq:YP_002917837.1						1												1
line129	nonsynonymous SNV	gene-NCTC13443_01731:gene-NCTC13443_01731#UGKT01000001.1#1416095:exon1:c.A716G:p.D239G,	UGKT01000001.1	1416811	1416811	A	G	Transition	0.5	5748.77	284	UGKT01000001.1	1416811	.	A	G	5748.77	PASS	AC=1;AF=0.500;AN=2;BaseQRankSum=-0.109;ClippingRankSum=0.000;DP=286;ExcessHet=3.0103;FS=1.452;MLEAC=1;MLEAF=0.500;MQ=60.00;MQRankSum=0.000;QD=20.24;ReadPosRankSum=-2.143;SOR=0.802	GT:AD:DP:GQ:PL	0/1:112,172:284:99:5777,0,3480	NCTC13443_01731	cueO_2	STT01414.1	multicopper oxidase type 3	similar to AA sequence:RefSeq:YP_003441160.1		1																1
line88	synonymous SNV	gene-NCTC13443_01737:gene-NCTC13443_01737#UGKT01000001.1#1421890:exon1:c.C105T:p.T35T,	UGKT01000001.1	1421995	1421995	C	T	Transition	1	8474.77	218	UGKT01000001.1	1421995	.	C	T	8474.77	PASS	AC=2;AF=1.00;AN=2;DP=218;ExcessHet=3.0103;FS=0.000;MLEAC=2;MLEAF=1.00;MQ=60.00;QD=29.96;SOR=0.829	GT:AD:DP:GQ:PL	1/1:0,218:218:99:8503,654,0	NCTC13443_01737	yadH	STT01420.1	multidrug ABC transporter	similar to AA sequence:RefSeq:YP_006496702.1				1														1
line132	nonsynonymous SNV	gene-NCTC13443_01739:gene-NCTC13443_01739#UGKT01000001.1#1423281:exon1:c.C958T:p.R320W,	UGKT01000001.1	1424239	1424239	C	T	Transition	1	10741.8	272	UGKT01000001.1	1424239	.	C	T	10741.8	PASS	AC=2;AF=1.00;AN=2;DP=274;ExcessHet=3.0103;FS=0.000;MLEAC=2;MLEAF=1.00;MQ=60.00;QD=27.48;SOR=1.109	GT:AD:DP:GQ:PL	1/1:0,272:272:99:10770,819,0	NCTC13443_01739	icaB	STT01422.1	polysaccharide deacetylase	similar to AA sequence:RefSeq:YP_006637928.1	1	1	1	1	1													5
line133	nonsynonymous SNV	gene-NCTC13443_01753:gene-NCTC13443_01753#UGKT01000001.1#1431622:exon1:c.A137G:p.N46S,	UGKT01000001.1	1431759	1431759	A	G	Transition	0.5	4147.77	211	UGKT01000001.1	1431759	.	A	G	4147.77	PASS	AC=1;AF=0.500;AN=2;BaseQRankSum=3.393;ClippingRankSum=0.000;DP=211;ExcessHet=3.0103;FS=1.068;MLEAC=1;MLEAF=0.500;MQ=60.00;MQRankSum=0.000;QD=19.66;ReadPosRankSum=1.281;SOR=0.775	GT:AD:DP:GQ:PL	0/1:94,117:211:99:4176,0,2951	NCTC13443_01753	NCTC13443_01753	STT01436.1	ATP-dependent helicase HrpB	similar to AA sequence:RefSeq:YP_006637918.1	1	1																2
line91	nonsynonymous SNV	gene-NCTC13443_01770:gene-NCTC13443_01770#UGKT01000001.1#1444802:exon1:c.T128C:p.V43A,	UGKT01000001.1	1445518	1445518	A	G	Transition	0.5	4854.77	312	UGKT01000001.1	1445518	.	A	G	4854.77	PASS	AC=1;AF=0.500;AN=2;BaseQRankSum=1.843;ClippingRankSum=0.000;DP=312;ExcessHet=3.0103;FS=0.867;MLEAC=1;MLEAF=0.500;MQ=60.00;MQRankSum=0.000;QD=15.56;ReadPosRankSum=-0.244;SOR=0.633	GT:AD:DP:GQ:PL	0/1:167,145:312:99:4883,0,5557	NCTC13443_01770	outC	STT01453.1	general secretion pathway protein C	similar to AA sequence:RefSeq:YP_006637905.1							1											1
line135	nonsynonymous SNV	gene-NCTC13443_01773:gene-NCTC13443_01773#UGKT01000001.1#1449513:exon1:c.C257T:p.A86V,	UGKT01000001.1	1449770	1449770	C	T	Transition	1	6288.77	160	UGKT01000001.1	1449770	.	C	T	6288.77	PASS	AC=2;AF=1.00;AN=2;DP=160;ExcessHet=3.0103;FS=0.000;MLEAC=2;MLEAF=1.00;MQ=60.00;QD=28.77;SOR=0.693	GT:AD:DP:GQ:PL	1/1:0,160:160:99:6317,480,0	NCTC13443_01773	pulB	STT01456.1	pullulanase-specific type II secretion system component B	similar to AA sequence:RefSeq:YP_002917878.1	1	1	1	1	1													5
line90	nonsynonymous SNV	gene-NCTC13443_01778:gene-NCTC13443_01778#UGKT01000001.1#1454215:exon1:c.G179C:p.R60P,	UGKT01000001.1	1454394	1454394	G	C	Transversion	1	8958.77	199	UGKT01000001.1	1454394	.	G	C	8958.77	PASS	AC=2;AF=1.00;AN=2;DP=199;ExcessHet=3.0103;FS=0.000;MLEAC=2;MLEAF=1.00;MQ=60.00;QD=30.19;SOR=0.723	GT:AD:DP:GQ:PL	1/1:0,199:199:99:8987,608,0	NCTC13443_01778	fhuA_1	STT01461.1	ferrichrome outer membrane transporter	similar to AA sequence:RefSeq:YP_005018234.1								1										1
line91	nonsynonymous SNV	gene-NCTC13443_01778:gene-NCTC13443_01778#UGKT01000001.1#1454215:exon1:c.C182G:p.A61G,	UGKT01000001.1	1454397	1454397	C	G	Transversion	1	8914.77	199	UGKT01000001.1	1454397	.	C	G	8914.77	PASS	AC=2;AF=1.00;AN=2;DP=199;ExcessHet=3.0103;FS=0.000;MLEAC=2;MLEAF=1.00;MQ=60.00;QD=26.05;SOR=0.723	GT:AD:DP:GQ:PL	1/1:0,199:199:99:8943,605,0	NCTC13443_01778	fhuA_1	STT01461.1	ferrichrome outer membrane transporter	similar to AA sequence:RefSeq:YP_005018234.1								1										1
line135	nonsynonymous SNV	gene-NCTC13443_01783:gene-NCTC13443_01783#UGKT01000001.1#1457792:exon1:c.C446T:p.A149V,	UGKT01000001.1	1458238	1458238	C	T	Transition	0.5	2437.77	215	UGKT01000001.1	1458238	.	C	T	2437.77	PASS	AC=1;AF=0.500;AN=2;BaseQRankSum=-1.777;ClippingRankSum=0.000;DP=216;ExcessHet=3.0103;FS=1.738;MLEAC=1;MLEAF=0.500;MQ=60.00;MQRankSum=0.000;QD=11.34;ReadPosRankSum=0.168;SOR=0.863	GT:AD:DP:GQ:PL	0/1:136,79:215:99:2466,0,4845	NCTC13443_01783	fhuB	STT01466.1	Ferric hydroxamate ABC transporter	similar to AA sequence:RefSeq:YP_006637892.1		1																1
line98	synonymous SNV	gene-NCTC13443_01785:gene-NCTC13443_01785#UGKT01000001.1#1461280:exon1:c.A849G:p.L283L,	UGKT01000001.1	1462129	1462129	A	G	Transition	0.5	778.77	283	UGKT01000001.1	1462129	.	A	G	778.77	PASS	AC=1;AF=0.500;AN=2;BaseQRankSum=1.240;ClippingRankSum=0.000;DP=283;ExcessHet=3.0103;FS=2.101;MLEAC=1;MLEAF=0.500;MQ=60.00;MQRankSum=0.000;QD=2.75;ReadPosRankSum=0.364;SOR=0.815	GT:AD:DP:GQ:PL	0/1:242,41:283:99:807,0,8643	NCTC13443_01785	clcA_2	STT01468.1	H(+)/Cl(-) exchange transporter ClcA	similar to AA sequence:RefSeq:YP_006637890.1			1															1
line139	synonymous SNV	gene-NCTC13443_01785:gene-NCTC13443_01785#UGKT01000001.1#1461280:exon1:c.C1254T:p.G418G,	UGKT01000001.1	1462534	1462534	C	T	Transition	0.5	4368.77	224	UGKT01000001.1	1462534	.	C	T	4368.77	PASS	AC=1;AF=0.500;AN=2;BaseQRankSum=-1.513;ClippingRankSum=0.000;DP=224;ExcessHet=3.0103;FS=5.618;MLEAC=1;MLEAF=0.500;MQ=60.00;MQRankSum=0.000;QD=19.50;ReadPosRankSum=0.892;SOR=1.051	GT:AD:DP:GQ:PL	0/1:91,133:224:99:4397,0,2928	NCTC13443_01785	clcA_2	STT01468.1	H(+)/Cl(-) exchange transporter ClcA	similar to AA sequence:RefSeq:YP_006637890.1	1	1																2
line102	nonsynonymous SNV	gene-NCTC13443_01790:gene-NCTC13443_01790#UGKT01000001.1#1465524:exon1:c.G260A:p.R87Q,	UGKT01000001.1	1465784	1465784	G	A	Transition	1	7812.77	201	UGKT01000001.1	1465784	.	G	A	7812.77	PASS	AC=2;AF=1.00;AN=2;DP=203;ExcessHet=3.0103;FS=0.000;MLEAC=2;MLEAF=1.00;MQ=60.00;QD=32.74;SOR=0.996	GT:AD:DP:GQ:PL	1/1:0,201:201:99:7841,605,0	NCTC13443_01790	dgt_1	STT01473.1	deoxyguanosinetriphosphate triphosphohydrolase	similar to AA sequence:RefSeq:YP_006637885.1					1													1
line140	nonsynonymous SNV	gene-NCTC13443_01792:gene-NCTC13443_01792#UGKT01000001.1#1467173:exon1:c.A833G:p.N278S,	UGKT01000001.1	1468006	1468006	A	G	Transition	1	10022.8	248	UGKT01000001.1	1468006	.	A	G	10022.8	PASS	AC=2;AF=1.00;AN=2;DP=250;ExcessHet=3.0103;FS=0.000;MLEAC=2;MLEAF=1.00;MQ=60.00;QD=22.89;SOR=1.046	GT:AD:DP:GQ:PL	1/1:0,248:248:99:10051,748,0	NCTC13443_01792	degP_1	STT01475.1	HtrA protease/chaperone protein	similar to AA sequence:RefSeq:YP_006496750.1	1	1	1	1	1													5
line92	nonsynonymous SNV	gene-NCTC13443_01805:gene-NCTC13443_01805#UGKT01000001.1#1474131:exon1:c.T400C:p.Y134H,	UGKT01000001.1	1474527	1474527	A	G	Transition	1	10845.8	271	UGKT01000001.1	1474527	.	A	G	10845.8	PASS	AC=2;AF=1.00;AN=2;DP=271;ExcessHet=3.0103;FS=0.000;MLEAC=2;MLEAF=1.00;MQ=60.00;QD=36.48;SOR=0.777	GT:AD:DP:GQ:PL	1/1:0,271:271:99:10874,815,0	NCTC13443_01805	map_1	STT01488.1	methionine aminopeptidase	similar to AA sequence:RefSeq:YP_006496757.1						1	1	1										3
line141	nonsynonymous SNV	gene-NCTC13443_01807:gene-NCTC13443_01807#UGKT01000001.1#1475248:exon1:c.C35T:p.A12V,	UGKT01000001.1	1475283	1475283	C	T	Transition	0.5	5810.77	285	UGKT01000001.1	1475283	.	C	T	5810.77	PASS	AC=1;AF=0.500;AN=2;BaseQRankSum=-1.475;ClippingRankSum=0.000;DP=287;ExcessHet=3.0103;FS=7.983;MLEAC=1;MLEAF=0.500;MQ=60.00;MQRankSum=0.000;QD=20.39;ReadPosRankSum=-1.079;SOR=0.391	GT:AD:DP:GQ:PL	0/1:113,172:285:99:5839,0,3672	NCTC13443_01807	rpsB	STT01489.1	30S ribosomal protein S2	similar to AA sequence:RefSeq:YP_005018254.1	1	1																2
line94	nonsynonymous SNV	gene-NCTC13443_01824:gene-NCTC13443_01824#UGKT01000001.1#1487407:exon1:c.C392T:p.A131V,	UGKT01000001.1	1487799	1487799	C	T	Transition	1	10614.8	274	UGKT01000001.1	1487799	.	C	T	10614.8	PASS	AC=2;AF=1.00;AN=2;DP=274;ExcessHet=3.0103;FS=0.000;MLEAC=2;MLEAF=1.00;MQ=60.00;QD=32.57;SOR=0.990	GT:AD:DP:GQ:PL	1/1:0,274:274:99:10643,821,0	NCTC13443_01824	fabZ	STT01506.1	(3R)-hydroxymyristoyl-ACP dehydratase	similar to AA sequence:RefSeq:YP_002917910.1				1														1
line104	nonsynonymous SNV	gene-NCTC13443_01831:gene-NCTC13443_01831#UGKT01000001.1#1493916:exon1:c.C934T:p.R312C,	UGKT01000001.1	1494850	1494850	C	T	Transition	1	11556.8	294	UGKT01000001.1	1494850	.	C	T	11556.8	PASS	AC=2;AF=1.00;AN=2;DP=294;ExcessHet=3.0103;FS=0.000;MLEAC=2;MLEAF=1.00;MQ=60.00;QD=30.05;SOR=0.763	GT:AD:DP:GQ:PL	1/1:0,294:294:99:11585,881,0	NCTC13443_01831	accA	STT01513.1	acetyl-coenzyme A carboxyl transferase subunit alpha	similar to AA sequence:RefSeq:YP_006496775.1					1													1
line142	nonsynonymous SNV	gene-NCTC13443_01840:gene-NCTC13443_01840#UGKT01000001.1#1500144:exon1:c.G246A:p.M82I,	UGKT01000001.1	1500390	1500390	G	A	Transition	0.5	4795.77	227	UGKT01000001.1	1500390	.	G	A	4795.77	PASS	AC=1;AF=0.500;AN=2;BaseQRankSum=-2.233;ClippingRankSum=0.000;DP=227;ExcessHet=3.0103;FS=0.000;MLEAC=1;MLEAF=0.500;MQ=60.00;MQRankSum=0.000;QD=21.13;ReadPosRankSum=-0.596;SOR=0.676	GT:AD:DP:GQ:PL	0/1:84,143:227:99:4824,0,2724	NCTC13443_01840	yaeJ	STT01522.1	peptidyl-tRNA hydrolase domain-containing protein	similar to AA sequence:RefSeq:YP_002240321.1	1	1																2
line93	nonsynonymous SNV	gene-NCTC13443_01848:gene-NCTC13443_01848#UGKT01000001.1#1505971:exon1:c.G97A:p.G33S,	UGKT01000001.1	1506028	1506028	C	T	Transition	1	12236.8	307	UGKT01000001.1	1506028	.	C	T	12236.8	PASS	AC=2;AF=1.00;AN=2;DP=307;ExcessHet=3.0103;FS=0.000;MLEAC=2;MLEAF=1.00;MQ=60.00;QD=31.26;SOR=1.134	GT:AD:DP:GQ:PL	1/1:0,307:307:99:12265,921,0	NCTC13443_01848	metQ_2	STT01530.1	methionine ABC transporter substrate-binding protein	similar to AA sequence:RefSeq:YP_006496788.1						1	1	1										3
line96	synonymous SNV	gene-NCTC13443_01850:gene-NCTC13443_01850#UGKT01000001.1#1506890:exon1:c.G486A:p.L162L,	UGKT01000001.1	1507437	1507437	C	T	Transition	1	9251.77	235	UGKT01000001.1	1507437	.	C	T	9251.77	PASS	AC=2;AF=1.00;AN=2;DP=235;ExcessHet=3.0103;FS=0.000;MLEAC=2;MLEAF=1.00;MQ=60.00;QD=26.69;SOR=0.847	GT:AD:DP:GQ:PL	1/1:0,235:235:99:9280,706,0	NCTC13443_01850	metN_1	STT01532.1	methionine ABC transporter ATP-binding protein	similar to AA sequence:RefSeq:YP_006496790.1						1	1	1										3
line98	nonsynonymous SNV	gene-NCTC13443_01870:gene-NCTC13443_01870#UGKT01000001.1#1520908:exon1:c.G82A:p.A28T,	UGKT01000001.1	1521433	1521433	C	T	Transition	1	8101.77	204	UGKT01000001.1	1521433	.	C	T	8101.77	PASS	AC=2;AF=1.00;AN=2;DP=205;ExcessHet=3.0103;FS=0.000;MLEAC=2;MLEAF=1.00;MQ=60.00;QD=26.51;SOR=1.162	GT:AD:DP:GQ:PL	1/1:0,204:204:99:8130,613,0	NCTC13443_01870	gloB	STT01545.1	hydroxyacylglutathione hydrolase	similar to AA sequence:RefSeq:YP_006637839.1				1														1
line147	nonsynonymous SNV	gene-NCTC13443_01871:gene-NCTC13443_01871#UGKT01000001.1#1521816:exon1:c.A319G:p.T107A,	UGKT01000001.1	1522135	1522135	A	G	Transition	0.5	2721.77	182	UGKT01000001.1	1522135	.	A	G	2721.77	PASS	AC=1;AF=0.500;AN=2;BaseQRankSum=2.353;ClippingRankSum=0.000;DP=182;ExcessHet=3.0103;FS=0.000;MLEAC=1;MLEAF=0.500;MQ=60.00;MQRankSum=0.000;QD=14.95;ReadPosRankSum=-1.127;SOR=0.667	GT:AD:DP:GQ:PL	0/1:101,81:182:99:2750,0,3376	NCTC13443_01871	NCTC13443_01871	STT01546.1	methyltransferase	similar to AA sequence:RefSeq:YP_002240304.1	1																	1
[truncated: 935 more rows]

## Sheet: AMRF SNPs
#LINE_ID	TYPE of MUTATION	ANNOTATION	CHROM	POS1	POS2	REF	ALT	AF1	QUAL	DP	CHROM	POS	ID	REF	ALT	QUAL	FILTER	INFO	FORMAT	KQ4G	FEATURE ID	GENE	ID	PROTEIN/PRODUCT	NOTES	BAC 1	BAC 2	BAC 3	BAC 4	BAC 5	DDAC 1	DDAC 2	DDAC 3	PHMB 1	PHMB 2	PHMB 3	Bronopol 1	Bronopol 2	Bronopol 3	Chlorocresol 1	Chlorocresol 2	Chlorocresol 3	Sum
[truncated: 20 more rows]
